# Supplementary material for: Quantitative analysis of differentially expressed proteins in psoriasis vulgaris using tandem mass tags and parallel reaction monitoring
Source: Clin Proteomics. 2020 Aug 12;17:30. doi: 10.1186/s12014-020-09293-8 (PMC7425065; doi:10.1186/s12014-020-09293-8)
Supplement: Supplementary file 1 — Additional file 1: Table S1. Samples information. [file 12014_2020_9293_MOESM1_ESM.xlsx]

## Sheet: Sheet1
Psoriasis vulgaris							Healthy individuals
number	gender	age	PASI	sampling site	treatment or not	liver function test, renal function test, clotting function test	number	gender	age	sampling site	liver function test, renal function test, clotting function test
pso1	female	20	8.1	waist	no	normal	n1	female	31	chest	normal
pso2	female	32	7.4	waist	no	normal	n2	female	48	back	normal
pso3	female	29	12	waist	no	normal	n3	female	28	back	normal
pso4	female	38	10	back	no	normal	n4	female	19	buttocks	normal
pso5	male	26	7.6	back	no	normal	n5	male	26	abdomen	normal
pso6	male	46	7.1	back	no	normal	n6	female	50	back	normal
pso7	female	31	11.2	thigh	no	normal	n7	female	32	chest	normal
pso8	male	57	11.8	thigh	no	normal	n8	female	42	chest	normal
pso9	female	29	7.2	abdomen	no	normal	n9	female	50	back	normal
pso10	female	32	9.2	abdomen	no	normal	n10	male	33	chest	normal
pso11	male	35	10.4	abdomen	no	normal	n11	female	23	back	normal
