# Supplementary material for: Quantitative analysis of differentially expressed proteins in psoriasis vulgaris using tandem mass tags and parallel reaction monitoring
Source: Clin Proteomics. 2020 Aug 12;17:30. doi: 10.1186/s12014-020-09293-8 (PMC7425065; doi:10.1186/s12014-020-09293-8)
Supplement: Supplementary file 5 — Additional file 5: Table S2. Quantitative information and annotation terms of 3648 proteins. [file 12014_2020_9293_MOESM5_ESM.xlsx]

## Sheet: Sheet1
Protein accession	Protein description	Gene name	MW [kDa]	Score	Coverage [%]	Peptides	PSMs	Unique peptides	con_1	con_2	con_3	pso_1	pso_2	pso_3	pso/con Ratio	pso/con P value	Subcellular localization_x000D_	Biological Process	Cellular Component	Molecular Function	KEGG KO No.	KEGG Gene	KEGG pathway	IPR ID	Domain description_x000D_
A0A075B6H9	Immunoglobulin lambda variable 4-69 OS=Homo sapiens OX=9606 GN=IGLV4-69	IGLV4-69	12.773	3.6372	14.3	2	2	2	1.07	1.015	1.015	0.972	0.839	1.101	0.939	0.443	extracellular_x000D_	GO:0002376 immune system process; GO:0002377 immunoglobulin production; GO:0002440 production of molecular mediator of immune response; GO:0006955 immune response; GO:0050896 response to stimulus; GO:0002250 adaptive immune response;	GO:0016020 membrane; GO:0005615 extracellular space; GO:0044421 extracellular region part; GO:0044464 cell part; GO:0071944 cell periphery; GO:0005623 cell; GO:0005576 extracellular region; GO:0005886 plasma membrane;	GO:0005515 protein binding; GO:0003823 antigen binding; GO:0005488 binding;				IPR007110; IPR013783; IPR013106; IPR003599;	Immunoglobulin-like domain; Immunoglobulin-like fold; Immunoglobulin V-set domain; Immunoglobulin subtype; _x000D_
A0A075B6I0	Immunoglobulin lambda variable 8-61 OS=Homo sapiens OX=9606 GN=IGLV8-61	IGLV8-61	12.814	2.9092	14.8	2	4	2	1.071	0.948	0.995	0.984	1	1.016	0.995	0.929	extracellular_x000D_	GO:0002376 immune system process; GO:0002377 immunoglobulin production; GO:0002440 production of molecular mediator of immune response; GO:0006955 immune response; GO:0050896 response to stimulus; GO:0002250 adaptive immune response;	GO:0016020 membrane; GO:0005615 extracellular space; GO:0044421 extracellular region part; GO:0044464 cell part; GO:0071944 cell periphery; GO:0005623 cell; GO:0005576 extracellular region; GO:0005886 plasma membrane;	GO:0005515 protein binding; GO:0003823 antigen binding; GO:0005488 binding;				IPR007110; IPR013783; IPR003599; IPR013106;	Immunoglobulin-like domain; Immunoglobulin-like fold; Immunoglobulin subtype; Immunoglobulin V-set domain; _x000D_
A0A075B6I9	Immunoglobulin lambda variable 7-46 OS=Homo sapiens OX=9606 GN=IGLV7-46	IGLV7-46	12.468	3.0942	13.7	2	4	2		0.777	0.685	1.707	1.206	0.609	1.606	0.394	extracellular_x000D_	GO:0002376 immune system process; GO:0002377 immunoglobulin production; GO:0002440 production of molecular mediator of immune response; GO:0006955 immune response; GO:0050896 response to stimulus; GO:0002250 adaptive immune response;	GO:0016020 membrane; GO:0005615 extracellular space; GO:0044421 extracellular region part; GO:0044464 cell part; GO:0071944 cell periphery; GO:0005623 cell; GO:0005576 extracellular region; GO:0005886 plasma membrane;	GO:0005515 protein binding; GO:0003823 antigen binding; GO:0005488 binding;				IPR007110; IPR013783; IPR003599; IPR013106;	Immunoglobulin-like domain; Immunoglobulin-like fold; Immunoglobulin subtype; Immunoglobulin V-set domain; _x000D_
A0A075B6K0	Immunoglobulin lambda variable 3-16 OS=Homo sapiens OX=9606 GN=IGLV3-16	IGLV3-16	12.466	2.6879	18.3	2	3	1	0.816	0.84	0.793	1.146	1.136	1.254	1.444	0.000503	extracellular_x000D_	GO:0002376 immune system process; GO:0002377 immunoglobulin production; GO:0002440 production of molecular mediator of immune response; GO:0006955 immune response; GO:0050896 response to stimulus; GO:0002250 adaptive immune response;	GO:0016020 membrane; GO:0005615 extracellular space; GO:0044421 extracellular region part; GO:0044464 cell part; GO:0071944 cell periphery; GO:0005623 cell; GO:0005576 extracellular region; GO:0005886 plasma membrane;	GO:0005515 protein binding; GO:0003823 antigen binding; GO:0005488 binding;				IPR007110; IPR013783; IPR003599; IPR013106;	Immunoglobulin-like domain; Immunoglobulin-like fold; Immunoglobulin subtype; Immunoglobulin V-set domain; _x000D_
A0A075B6K4	Immunoglobulin lambda variable 3-10 OS=Homo sapiens OX=9606 GN=IGLV3-10	IGLV3-10	12.441	5.0803	15.7	2	3	1	0.833	0.91	0.84	0.961	1.165	1.273	1.316	0.0375	extracellular_x000D_	GO:0002376 immune system process; GO:0002377 immunoglobulin production; GO:0002440 production of molecular mediator of immune response; GO:0006955 immune response; GO:0050896 response to stimulus; GO:0002250 adaptive immune response;	GO:0016020 membrane; GO:0005615 extracellular space; GO:0044421 extracellular region part; GO:0044464 cell part; GO:0071944 cell periphery; GO:0005623 cell; GO:0005576 extracellular region; GO:0005886 plasma membrane;	GO:0005515 protein binding; GO:0003823 antigen binding; GO:0005488 binding;				IPR007110; IPR013783; IPR003599; IPR013106;	Immunoglobulin-like domain; Immunoglobulin-like fold; Immunoglobulin subtype; Immunoglobulin V-set domain; _x000D_
A0A075B6K5	Immunoglobulin lambda variable 3-9 OS=Homo sapiens OX=9606 GN=IGLV3-9	IGLV3-9	12.332	38.793	23.5	2	3	2	0.885	0.989	0.912	1.034	1.086	1.045	1.136	0.0242	extracellular_x000D_	GO:0002376 immune system process; GO:0006955 immune response; GO:0050896 response to stimulus; GO:0002377 immunoglobulin production; GO:0002440 production of molecular mediator of immune response;	GO:0005615 extracellular space; GO:0044421 extracellular region part; GO:0005576 extracellular region;	GO:0005515 protein binding; GO:0005488 binding;				IPR007110; IPR013783; IPR013106; IPR003599;	Immunoglobulin-like domain; Immunoglobulin-like fold; Immunoglobulin V-set domain; Immunoglobulin subtype; _x000D_
A0A0A0MS15	Immunoglobulin heavy variable 3-49 OS=Homo sapiens OX=9606 GN=IGHV3-49	IGHV3-49	13.056	2.8532	7.6	1	1	1	0.957	0.968	0.947	1.05	0.983	1.099	1.091	0.0603	extracellular_x000D_	GO:0044700 single organism signaling; GO:0002694 regulation of leukocyte activation; GO:0016064 immunoglobulin mediated immune response; GO:0007166 cell surface receptor signaling pathway; GO:0098542 defense response to other organism; GO:0044699 single-organism process; GO:0051249 regulation of lymphocyte activation; GO:0009607 response to biotic stimulus; GO:0051234 establishment of localizatio…	GO:0016020 membrane; GO:0044421 extracellular region part; GO:0005615 extracellular space; GO:0009897 external side of plasma membrane; GO:0071944 cell periphery; GO:0042571 immunoglobulin complex, circulating; GO:0019814 immunoglobulin complex; GO:0032991 macromolecular complex; GO:0005623 cell; GO:0005576 extracellular region; GO:0005886 plasma membrane; GO:0072562 blood microparticle; GO:00444…	GO:0034987 immunoglobulin receptor binding; GO:0005515 protein binding; GO:0005102 receptor binding; GO:0003823 antigen binding; GO:0005488 binding;				IPR007110; IPR013783; IPR013106;	Immunoglobulin-like domain; Immunoglobulin-like fold; Immunoglobulin V-set domain; _x000D_
A0A0B4J1U7	Immunoglobulin heavy variable 6-1 OS=Homo sapiens OX=9606 GN=IGHV6-1	IGHV6-1	13.481	3.3402	13.2	2	4	2	0.925	0.921	0.9	1.095	1.034	1.125	1.185	0.003	extracellular_x000D_	GO:0044700 single organism signaling; GO:0002694 regulation of leukocyte activation; GO:0016064 immunoglobulin mediated immune response; GO:0007166 cell surface receptor signaling pathway; GO:0098542 defense response to other organism; GO:0044699 single-organism process; GO:0051249 regulation of lymphocyte activation; GO:0009607 response to biotic stimulus; GO:0051234 establishment of localizatio…	GO:0016020 membrane; GO:0044421 extracellular region part; GO:0005615 extracellular space; GO:0009897 external side of plasma membrane; GO:0071944 cell periphery; GO:0042571 immunoglobulin complex, circulating; GO:0019814 immunoglobulin complex; GO:0032991 macromolecular complex; GO:0005623 cell; GO:0005576 extracellular region; GO:0005886 plasma membrane; GO:0072562 blood microparticle; GO:00444…	GO:0034987 immunoglobulin receptor binding; GO:0005515 protein binding; GO:0005102 receptor binding; GO:0003823 antigen binding; GO:0005488 binding;				IPR007110; IPR013783; IPR013106;	Immunoglobulin-like domain; Immunoglobulin-like fold; Immunoglobulin V-set domain; _x000D_
A0A0B4J1V2	Immunoglobulin heavy variable 2-26 OS=Homo sapiens OX=9606 GN=IGHV2-26	IGHV2-26	13.182	9.5666	11.8	1	1	1	1.141	0.949	1.214	0.932	1.008	0.773	0.821	0.141	extracellular_x000D_	GO:0044700 single organism signaling; GO:0002694 regulation of leukocyte activation; GO:0016064 immunoglobulin mediated immune response; GO:0007166 cell surface receptor signaling pathway; GO:0098542 defense response to other organism; GO:0044699 single-organism process; GO:0051249 regulation of lymphocyte activation; GO:0009607 response to biotic stimulus; GO:0051234 establishment of localizatio…	GO:0016020 membrane; GO:0044421 extracellular region part; GO:0005615 extracellular space; GO:0009897 external side of plasma membrane; GO:0071944 cell periphery; GO:0042571 immunoglobulin complex, circulating; GO:0019814 immunoglobulin complex; GO:0032991 macromolecular complex; GO:0005623 cell; GO:0005576 extracellular region; GO:0005886 plasma membrane; GO:0072562 blood microparticle; GO:00444…	GO:0034987 immunoglobulin receptor binding; GO:0005515 protein binding; GO:0005102 receptor binding; GO:0003823 antigen binding; GO:0005488 binding;				IPR007110; IPR013783; IPR013106;	Immunoglobulin-like domain; Immunoglobulin-like fold; Immunoglobulin V-set domain; _x000D_
A0A0C4DH25	Immunoglobulin kappa variable 3D-20 OS=Homo sapiens OX=9606 GN=IGKV3D-20	IGKV3D-20	12.515	43.788	27.6	3	8	1	1.029	0.952	0.937	1.075	0.939	1.076	1.059	0.355	extracellular_x000D_	GO:0044700 single organism signaling; GO:0016064 immunoglobulin mediated immune response; GO:0051674 localization of cell; GO:0007166 cell surface receptor signaling pathway; GO:0038094 Fc-gamma receptor signaling pathway; GO:0044699 single-organism process; GO:0006909 phagocytosis; GO:0051234 establishment of localization; GO:0006956 complement activation; GO:0007165 signal transduction; GO:0008…	GO:0016020 membrane; GO:0005615 extracellular space; GO:0044421 extracellular region part; GO:0044464 cell part; GO:0071944 cell periphery; GO:0005623 cell; GO:0005576 extracellular region; GO:0005886 plasma membrane;	GO:0004252 serine-type endopeptidase activity; GO:0004175 endopeptidase activity; GO:0008233 peptidase activity; GO:0003824 catalytic activity; GO:0017171 serine hydrolase activity; GO:0005488 binding; GO:0008236 serine-type peptidase activity; GO:0070011 peptidase activity, acting on L-amino acid peptides; GO:0016787 hydrolase activity; GO:0005515 protein binding; GO:0003823 antigen binding;				IPR007110; IPR013783; IPR013106; IPR003599;	Immunoglobulin-like domain; Immunoglobulin-like fold; Immunoglobulin V-set domain; Immunoglobulin subtype; _x000D_
A0A0C4DH29	Immunoglobulin heavy variable 1-3 OS=Homo sapiens OX=9606 GN=IGHV1-3	IGHV1-3	13.008	7.8788	22.2	2	4	1	0.994	0.952	1.005	0.992	1.065	0.996	1.035	0.3	extracellular_x000D_	GO:0044700 single organism signaling; GO:0002694 regulation of leukocyte activation; GO:0016064 immunoglobulin mediated immune response; GO:0007166 cell surface receptor signaling pathway; GO:0098542 defense response to other organism; GO:0044699 single-organism process; GO:0051249 regulation of lymphocyte activation; GO:0009607 response to biotic stimulus; GO:0051234 establishment of localizatio…	GO:0016020 membrane; GO:0044421 extracellular region part; GO:0005615 extracellular space; GO:0009897 external side of plasma membrane; GO:0071944 cell periphery; GO:0042571 immunoglobulin complex, circulating; GO:0019814 immunoglobulin complex; GO:0032991 macromolecular complex; GO:0005623 cell; GO:0005576 extracellular region; GO:0005886 plasma membrane; GO:0072562 blood microparticle; GO:00444…	GO:0034987 immunoglobulin receptor binding; GO:0005515 protein binding; GO:0005102 receptor binding; GO:0003823 antigen binding; GO:0005488 binding;				IPR007110; IPR013783; IPR013106;	Immunoglobulin-like domain; Immunoglobulin-like fold; Immunoglobulin V-set domain; _x000D_
A0A0C4DH34	Immunoglobulin heavy variable 4-28 OS=Homo sapiens OX=9606 GN=IGHV4-28	IGHV4-28	13.124	2.5471	7.7	1	2	1	0.924	0.986	1.014	0.998	1.095	0.986	1.053	0.299	extracellular_x000D_	GO:0044700 single organism signaling; GO:0002694 regulation of leukocyte activation; GO:0016064 immunoglobulin mediated immune response; GO:0007166 cell surface receptor signaling pathway; GO:0098542 defense response to other organism; GO:0044699 single-organism process; GO:0051249 regulation of lymphocyte activation; GO:0009607 response to biotic stimulus; GO:0051234 establishment of localizatio…	GO:0016020 membrane; GO:0044421 extracellular region part; GO:0005615 extracellular space; GO:0009897 external side of plasma membrane; GO:0071944 cell periphery; GO:0042571 immunoglobulin complex, circulating; GO:0019814 immunoglobulin complex; GO:0032991 macromolecular complex; GO:0005623 cell; GO:0005576 extracellular region; GO:0005886 plasma membrane; GO:0072562 blood microparticle; GO:00444…	GO:0034987 immunoglobulin receptor binding; GO:0005515 protein binding; GO:0005102 receptor binding; GO:0003823 antigen binding; GO:0005488 binding;	K06856	IGH; immunoglobulin heavy chain	hsa05330 Allograft rejection - Homo sapiens (human); hsa05322 Systemic lupus erythematosus - Homo sapiens (human); hsa04672 Intestinal immune network for IgA production - Homo sapiens (human); hsa04072 Phospholipase D signaling pathway - Homo sapiens (human); hsa05152 Tuberculosis - Homo sapiens (human); hsa05150 Staphylococcus aureus infection - Homo sapiens (human); hsa04650 Natural killer cell…	IPR007110; IPR013783; IPR013106;	Immunoglobulin-like domain; Immunoglobulin-like fold; Immunoglobulin V-set domain; _x000D_
A0A0C4DH38	Immunoglobulin heavy variable 5-51 OS=Homo sapiens OX=9606 GN=IGHV5-51	IGHV5-51	12.674	31.542	35.9	3	4	2	0.749	1.066	0.774	1.302	1.098	1.016	1.319	0.101	extracellular_x000D_	GO:0044700 single organism signaling; GO:0002694 regulation of leukocyte activation; GO:0016064 immunoglobulin mediated immune response; GO:0007166 cell surface receptor signaling pathway; GO:0098542 defense response to other organism; GO:0044699 single-organism process; GO:0051249 regulation of lymphocyte activation; GO:0009607 response to biotic stimulus; GO:0051234 establishment of localizatio…	GO:0016020 membrane; GO:0044421 extracellular region part; GO:0005615 extracellular space; GO:0009897 external side of plasma membrane; GO:0071944 cell periphery; GO:0042571 immunoglobulin complex, circulating; GO:0019814 immunoglobulin complex; GO:0032991 macromolecular complex; GO:0005623 cell; GO:0005576 extracellular region; GO:0005886 plasma membrane; GO:0072562 blood microparticle; GO:00444…	GO:0034987 immunoglobulin receptor binding; GO:0005515 protein binding; GO:0005102 receptor binding; GO:0003823 antigen binding; GO:0005488 binding;				IPR007110; IPR013783; IPR013106;	Immunoglobulin-like domain; Immunoglobulin-like fold; Immunoglobulin V-set domain; _x000D_
A0A0C4DH72	Immunoglobulin kappa variable 1-6 OS=Homo sapiens OX=9606 GN=IGKV1-6	IGKV1-6	12.697	7.1136	10.3	1	2	1	1.078	1.033	1.086	0.892	0.928	0.996	0.881	0.0235	extracellular_x000D_	GO:0002376 immune system process; GO:0002377 immunoglobulin production; GO:0002440 production of molecular mediator of immune response; GO:0006955 immune response; GO:0050896 response to stimulus; GO:0002250 adaptive immune response;	GO:0016020 membrane; GO:0005615 extracellular space; GO:0044421 extracellular region part; GO:0044464 cell part; GO:0071944 cell periphery; GO:0005623 cell; GO:0005576 extracellular region; GO:0005886 plasma membrane;	GO:0005515 protein binding; GO:0003823 antigen binding; GO:0005488 binding;				IPR007110; IPR013783; IPR003599; IPR013106;	Immunoglobulin-like domain; Immunoglobulin-like fold; Immunoglobulin subtype; Immunoglobulin V-set domain; _x000D_
A0AVT1	Ubiquitin-like modifier-activating enzyme 6 OS=Homo sapiens OX=9606 GN=UBA6	UBA6	117.97	53.93	14	12	12	12	0.97	0.971	1.032	1.009	1.021	1.021	1.026	0.276	nucleus_x000D_	GO:0021766 hippocampus development; GO:0007420 brain development; GO:0048666 neuron development; GO:0048869 cellular developmental process; GO:0022008 neurogenesis; GO:0044699 single-organism process; GO:0021764 amygdala development; GO:0021761 limbic system development; GO:0044237 cellular metabolic process; GO:0050877 neurological system process; GO:0007610 behavior; GO:0021537 telencephalon de…	GO:0044464 cell part; GO:0005622 intracellular; GO:0005737 cytoplasm; GO:0044424 intracellular part; GO:0005623 cell; GO:0005829 cytosol; GO:0044444 cytoplasmic part;	GO:0008641 small protein activating enzyme activity; GO:0005524 ATP binding; GO:1901265 nucleoside phosphate binding; GO:0004839 ubiquitin activating enzyme activity; GO:0001882 nucleoside binding; GO:0043167 ion binding; GO:0016874 ligase activity; GO:0005515 protein binding; GO:0016877 ligase activity, forming carbon-sulfur bonds; GO:0019780 FAT10 activating enzyme activity; GO:0000166 nucleoti…	K10699	UBE1L2; ubiquitin-activating enzyme E1-like protein 2 [EC:6.2.1.45]	hsa04120 Ubiquitin mediated proteolysis - Homo sapiens (human);	IPR019572; IPR032418; IPR000594; IPR016040; IPR032420; IPR018965;	"Ubiquitin-activating enzyme, catalytic cysteine domain; Ubiquitin-activating enzyme E1, FCCH domain; THIF-type NAD/FAD binding fold; NAD(P)-binding domain; Ubiquitin-activating enzyme E1, four-helix bundle; Ubiquitin-activating enzyme E1, C-terminal; "_x000D_
A0FGR8	Extended synaptotagmin-2 OS=Homo sapiens OX=9606 GN=ESYT2	ESYT2	102.36	77.064	19	13	18	13	1.027	1.067	1.063	0.964	0.967	0.931	0.907	0.00466	nucleus_x000D_	GO:1903509 liposaccharide metabolic process; GO:0006869 lipid transport; GO:0006643 membrane lipid metabolic process; GO:0016192 vesicle-mediated transport; GO:0006687 glycosphingolipid metabolic process; GO:0006664 glycolipid metabolic process; GO:0044763 single-organism cellular process; GO:0006807 nitrogen compound metabolic process; GO:0044699 single-organism process; GO:0044255 cellular lipi…	GO:0016020 membrane; GO:0042175 nuclear outer membrane-endoplasmic reticulum membrane network; GO:0005783 endoplasmic reticulum; GO:0019898 extrinsic component of membrane; GO:0071944 cell periphery; GO:0005737 cytoplasm; GO:0031224 intrinsic component of membrane; GO:0044424 intracellular part; GO:0005887 integral component of plasma membrane; GO:0031234 extrinsic component of cytoplasmic side o…	GO:0005544 calcium-dependent phospholipid binding; GO:0070405 ammonium ion binding; GO:0043167 ion binding; GO:0005515 protein binding; GO:0031210 phosphatidylcholine binding; GO:0050839 cell adhesion molecule binding; GO:0050997 quaternary ammonium group binding; GO:0042802 identical protein binding; GO:0005488 binding; GO:0005543 phospholipid binding; GO:0045296 cadherin binding; GO:0035091 pho…				IPR031468; IPR000008;	Synaptotagmin-like mitochondrial-lipid-binding domain; C2 domain; _x000D_
A0MZ66	Shootin-1 OS=Homo sapiens OX=9606 GN=SHTN1	SHTN1	71.639	37.472	20.3	13	15	13	0.879	0.966	0.939	1.058	1.081	1.064	1.151	0.00798	nucleus_x000D_	GO:0044700 single organism signaling; GO:0044085 cellular component biogenesis; GO:0030335 positive regulation of cell migration; GO:0065008 regulation of biological quality; GO:0007166 cell surface receptor signaling pathway; GO:0032989 cellular component morphogenesis; GO:0045927 positive regulation of growth; GO:0001558 regulation of cell growth; GO:0060327 cytoplasmic actin-based contraction …	GO:0005874 microtubule; GO:0005737 cytoplasm; GO:0043025 neuronal cell body; GO:0032991 macromolecular complex; GO:0030426 growth cone; GO:0099512 supramolecular fiber; GO:0044424 intracellular part; GO:0098858 actin-based cell projection; GO:0005623 cell; GO:0099080 supramolecular complex; GO:0044422 organelle part; GO:0043228 non-membrane-bounded organelle; GO:0005856 cytoskeleton; GO:0015630 m…	GO:0051015 actin filament binding; GO:0050839 cell adhesion molecule binding; GO:0008092 cytoskeletal protein binding; GO:0019894 kinesin binding; GO:0005488 binding; GO:0045296 cadherin binding; GO:0044877 macromolecular complex binding; GO:0003779 actin binding; GO:0005515 protein binding; GO:0032403 protein complex binding;
A1IGU5	Rho guanine nucleotide exchange factor 37 OS=Homo sapiens OX=9606 GN=ARHGEF37	ARHGEF37	76.277	2.2304	1.3	1	1	1	1.139	1.191	0.813	0.836	0.913	1.125	0.914	0.606	cyto_nucl_x000D_	GO:0050794 regulation of cellular process; GO:0044700 single organism signaling; GO:0051716 cellular response to stimulus; GO:1902531 regulation of intracellular signal transduction; GO:0043547 positive regulation of GTPase activity; GO:0035556 intracellular signal transduction; GO:0023051 regulation of signaling; GO:0044699 single-organism process; GO:0046578 regulation of Ras protein signal tra…	GO:0044424 intracellular part; GO:0005623 cell; GO:0044464 cell part; GO:0005622 intracellular; GO:0005737 cytoplasm;	GO:0005088 Ras guanyl-nucleotide exchange factor activity; GO:0005515 protein binding; GO:0098772 molecular function regulator; GO:0005085 guanyl-nucleotide exchange factor activity; GO:0005488 binding; GO:0005089 Rho guanyl-nucleotide exchange factor activity;	K20710			IPR011511; IPR001452; IPR027267; IPR004148; IPR000219;	Variant SH3 domain; SH3 domain; Arfaptin homology (AH) domain/BAR domain; BAR domain; Dbl homology (DH) domain; _x000D_
A1L0T0	Acetolactate synthase-like protein OS=Homo sapiens OX=9606 GN=ILVBL	ILVBL	67.867	80.297	18.7	8	12	8	0.971	0.998	0.969	1.04	0.989	1.102	1.066	0.127	endoplasmic reticulum_x000D_		GO:0031224 intrinsic component of membrane; GO:0016020 membrane; GO:0016021 integral component of membrane; GO:0044425 membrane part;	GO:0000287 magnesium ion binding; GO:0019842 vitamin binding; GO:0043167 ion binding; GO:0005515 protein binding; GO:0048037 cofactor binding; GO:1901681 sulfur compound binding; GO:0030976 thiamine pyrophosphate binding; GO:1901363 heterocyclic compound binding; GO:0097159 organic cyclic compound binding; GO:0003824 catalytic activity; GO:0005488 binding; GO:0043169 cation binding; GO:0046872 me…	K11259			IPR012000; IPR029035; IPR029061; IPR011766; IPR012001;	"Thiamine pyrophosphate enzyme, central domain; DHS-like NAD/FAD-binding domain; Thiamin diphosphate-binding fold; Thiamine pyrophosphate enzyme, C-terminal TPP-binding; Thiamine pyrophosphate enzyme, N-terminal TPP-binding domain; "_x000D_
A1L4H1	Soluble scavenger receptor cysteine-rich domain-containing protein SSC5D OS=Homo sapiens OX=9606 GN=SSC5D	SSC5D	165.74	80.429	11.4	12	16	12	1.184	1.182	1.172	0.849	0.828	0.788	0.697	0.00372	extracellular_x000D_	GO:0009593 detection of chemical stimulus; GO:0098542 defense response to other organism; GO:0044699 single-organism process; GO:0051241 negative regulation of multicellular organismal process; GO:0051046 regulation of secretion; GO:0098581 detection of external biotic stimulus; GO:0001818 negative regulation of cytokine production; GO:0050710 negative regulation of cytokine secretion; GO:0051234…	GO:0031012 extracellular matrix; GO:0016020 membrane; GO:0005615 extracellular space; GO:0044421 extracellular region part; GO:0044464 cell part; GO:0005622 intracellular; GO:0005737 cytoplasm; GO:0044424 intracellular part; GO:0005623 cell; GO:0005576 extracellular region;	GO:0060089 molecular transducer activity; GO:0004872 receptor activity; GO:0001968 fibronectin binding; GO:0043236 laminin binding; GO:0005488 binding; GO:0038024 cargo receptor activity; GO:0005515 protein binding; GO:0005044 scavenger receptor activity; GO:0050840 extracellular matrix binding;				IPR001190; IPR017448;	SRCR domain; SRCR-like domain; _x000D_
A1X283	SH3 and PX domain-containing protein 2B OS=Homo sapiens OX=9606 GN=SH3PXD2B	SH3PXD2B	101.58	13.538	7.9	5	5	5	0.914	0.941	0.99	1.093	0.989	1.074	1.109	0.0556	mitochondria_x000D_	GO:0044085 cellular component biogenesis; GO:0006801 superoxide metabolic process; GO:0001649 osteoblast differentiation; GO:0065008 regulation of biological quality; GO:0022414 reproductive process; GO:0048869 cellular developmental process; GO:0044699 single-organism process; GO:0044237 cellular metabolic process; GO:0045927 positive regulation of growth; GO:0051130 positive regulation of cellu…	GO:0043229 intracellular organelle; GO:0042995 cell projection; GO:0043232 intracellular non-membrane-bounded organelle; GO:0044430 cytoskeletal part; GO:0030054 cell junction; GO:0044446 intracellular organelle part; GO:0005737 cytoplasm; GO:0032991 macromolecular complex; GO:0044424 intracellular part; GO:0002102 podosome; GO:0005623 cell; GO:0015629 actin cytoskeleton; GO:0044422 organelle par…	GO:1901981 phosphatidylinositol phosphate binding; GO:0043167 ion binding; GO:0080025 phosphatidylinositol-3,5-bisphosphate binding; GO:0005515 protein binding; GO:0098772 molecular function regulator; GO:1902936 phosphatidylinositol bisphosphate binding; GO:0030234 enzyme regulator activity; GO:0032266 phosphatidylinositol-3-phosphate binding; GO:0005488 binding; GO:0010314 phosphatidylinositol-…				IPR011511; IPR001452; IPR001683;	Variant SH3 domain; SH3 domain; Phox homologous domain; _x000D_
A1Z1Q3	O-acetyl-ADP-ribose deacetylase MACROD2 OS=Homo sapiens OX=9606 GN=MACROD2	MACROD2	50.05	3.4817	2.7	1	1	1	1	1.067	1.004	1.001	1.081	0.861	0.958	0.543	nucleus_x000D_	GO:0033554 cellular response to stress; GO:0044707 single-multicellular organism process; GO:0042278 purine nucleoside metabolic process; GO:0009116 nucleoside metabolic process; GO:0006725 cellular aromatic compound metabolic process; GO:0007420 brain development; GO:0044267 cellular protein metabolic process; GO:0044699 single-organism process; GO:0050896 response to stimulus; GO:0044237 cellul…	GO:0043229 intracellular organelle; GO:0043232 intracellular non-membrane-bounded organelle; GO:0044430 cytoskeletal part; GO:0044446 intracellular organelle part; GO:0031981 nuclear lumen; GO:0044424 intracellular part; GO:0005730 nucleolus; GO:0005623 cell; GO:0044422 organelle part; GO:0043228 non-membrane-bounded organelle; GO:0031974 membrane-enclosed lumen; GO:0043231 intracellular membrane…	GO:0019213 deacetylase activity; GO:0016787 hydrolase activity; GO:0003824 catalytic activity; GO:0016798 hydrolase activity, acting on glycosyl bonds;				IPR002589;	Macro domain; _x000D_
A2RRP1	Neuroblastoma-amplified sequence OS=Homo sapiens OX=9606 GN=NBAS	NBAS	268.57	5.6378	1.2	3	3	3	0.971	0.972	1.153	0.961	1.036	0.915	0.941	0.43	nucleus_x000D_	GO:2000623 negative regulation of nuclear-transcribed mRNA catabolic process, nonsense-mediated decay; GO:0044237 cellular metabolic process; GO:0051253 negative regulation of RNA metabolic process; GO:1903312 negative regulation of mRNA metabolic process; GO:0015031 protein transport; GO:0051234 establishment of localization; GO:0008152 metabolic process; GO:0009893 positive regulation of metabo…	GO:0043229 intracellular organelle; GO:0016020 membrane; GO:0042175 nuclear outer membrane-endoplasmic reticulum membrane network; GO:0005783 endoplasmic reticulum; GO:0044446 intracellular organelle part; GO:0005737 cytoplasm; GO:0032991 macromolecular complex; GO:0012505 endomembrane system; GO:0044424 intracellular part; GO:0005829 cytosol; GO:0005623 cell; GO:0044422 organelle part; GO:004323…	GO:0000149 SNARE binding; GO:0005515 protein binding; GO:0005488 binding;	K20473			IPR015943; IPR011044; IPR013244; IPR029145;	"WD40/YVTN repeat-like-containing domain; Quinoprotein amine dehydrogenase, beta chain-like; Sec39 domain; Neuroblastoma-amplified sequence, N-terminal; "_x000D_
A3KMH1	von Willebrand factor A domain-containing protein 8 OS=Homo sapiens OX=9606 GN=VWA8	VWA8	214.82	14.26	2.3	4	4	4	1.062	0.907	0.85	0.85	1.04	1.283	1.126	0.469	mitochondria_x000D_		GO:0043226 organelle; GO:0043231 intracellular membrane-bounded organelle; GO:0043229 intracellular organelle; GO:0044464 cell part; GO:0005622 intracellular; GO:0005737 cytoplasm; GO:0044424 intracellular part; GO:0043227 membrane-bounded organelle; GO:0005623 cell; GO:0005576 extracellular region; GO:0005739 mitochondrion; GO:0044444 cytoplasmic part;	GO:0005524 ATP binding; GO:1901265 nucleoside phosphate binding; GO:0001882 nucleoside binding; GO:0043167 ion binding; GO:0016817 hydrolase activity, acting on acid anhydrides; GO:0016787 hydrolase activity; GO:0000166 nucleotide binding; GO:0017111 nucleoside-triphosphatase activity; GO:0016887 ATPase activity; GO:0097159 organic cyclic compound binding; GO:1901363 heterocyclic compound binding…				IPR003593; IPR011704; IPR027417; IPR002035;	"AAA+ ATPase domain; ATPase, dynein-related, AAA domain; P-loop containing nucleoside triphosphate hydrolase; von Willebrand factor, type A; "_x000D_
A4D1P6	WD repeat-containing protein 91 OS=Homo sapiens OX=9606 GN=WDR91	WDR91	83.343	13.132	8.8	5	6	5	1.033	0.892	0.937	1.085	0.999	1.057	1.097	0.13	nucleus_x000D_			GO:0005515 protein binding; GO:0005488 binding;				IPR017986; IPR015943;	WD40-repeat-containing domain; WD40/YVTN repeat-like-containing domain; _x000D_
A5YKK6	CCR4-NOT transcription complex subunit 1 OS=Homo sapiens OX=9606 GN=CNOT1	CNOT1	266.94	47	6.6	14	14	14	0.912	1.048	1.12	0.969	1.032	0.984	0.969	0.681	cytoplasm_x000D_	GO:0044700 single organism signaling; GO:1902807 negative regulation of cell cycle G1/S phase transition; GO:0097659 nucleic acid-templated transcription; GO:0010608 posttranscriptional regulation of gene expression; GO:0010564 regulation of cell cycle process; GO:0044237 cellular metabolic process; GO:0072431 signal transduction involved in mitotic G1 DNA damage checkpoint; GO:1902403 signal tra…	GO:0016020 membrane; GO:0005615 extracellular space; GO:0044421 extracellular region part; GO:0031090 organelle membrane; GO:0000932 P-body; GO:0005737 cytoplasm; GO:0044438 microbody part; GO:0032991 macromolecular complex; GO:0044424 intracellular part; GO:0005623 cell; GO:0044422 organelle part; GO:0036464 cytoplasmic ribonucleoprotein granule; GO:0005778 peroxisomal membrane; GO:0043228 non-m…	GO:0030331 estrogen receptor binding; GO:0003723 RNA binding; GO:0070016 armadillo repeat domain binding; GO:0005102 receptor binding; GO:0005515 protein binding; GO:0051427 hormone receptor binding; GO:1901363 heterocyclic compound binding; GO:0097159 organic cyclic compound binding; GO:0032947 protein complex scaffold; GO:0042974 retinoic acid receptor binding; GO:0005488 binding; GO:0003676 nu…	K12604	CNOT1; CCR4-NOT transcription complex subunit 1	hsa03018 RNA degradation - Homo sapiens (human);	IPR032193; IPR032191; IPR007196; IPR032194; IPR024557;	"CCR4-NOT transcription complex subunit 1, TTP binding domain; CCR4-NOT transcription complex subunit 1, CAF1-binding domain; CCR4-Not complex component, Not1, C-terminal; CCR4-NOT transcription complex subunit 1, HEAT repeat; CCR4-Not complex, Not1 subunit, domain of unknown function DUF3819; "_x000D_
A5YM69	Rho guanine nucleotide exchange factor 35 OS=Homo sapiens OX=9606 GN=ARHGEF35	ARHGEF35	53.286	8.1861	4.8	2	2	2	1.159	1.049	0.943	0.951	0.947	0.969	0.91	0.269	nucleus_x000D_							IPR029212;	"Rho guanine nucleotide exchange factor 5/35, N-terminal; "_x000D_
A6NDG6	Glycerol-3-phosphate phosphatase OS=Homo sapiens OX=9606 GN=PGP	PGP	34.006	6.4547	6.5	2	2	2	0.885	0.903	1.051	1.139	1.007	1.016	1.114	0.18	extracellular_x000D_	GO:0046486 glycerolipid metabolic process; GO:0006066 alcohol metabolic process; GO:0044699 single-organism process; GO:0044255 cellular lipid metabolic process; GO:0009058 biosynthetic process; GO:0044237 cellular metabolic process; GO:0006796 phosphate-containing compound metabolic process; GO:0008152 metabolic process; GO:0044262 cellular carbohydrate metabolic process; GO:0006650 glycerophosp…	GO:0044464 cell part; GO:0005622 intracellular; GO:0005737 cytoplasm; GO:0044424 intracellular part; GO:0005829 cytosol; GO:0005623 cell; GO:0044444 cytoplasmic part;	GO:0000287 magnesium ion binding; GO:0043136 glycerol-3-phosphatase activity; GO:0016791 phosphatase activity; GO:0043167 ion binding; GO:0000121 glycerol-1-phosphatase activity; GO:0016787 hydrolase activity; GO:0004721 phosphoprotein phosphatase activity; GO:0042578 phosphoric ester hydrolase activity; GO:0003824 catalytic activity; GO:0004725 protein tyrosine phosphatase activity; GO:0005488 b…	K19269	PGP; phosphoglycolate phosphatase [EC:3.1.3.18 3.1.3.48]	hsa01100 Metabolic pathways - Homo sapiens (human); hsa01200 Carbon metabolism - Homo sapiens (human); hsa00630 Glyoxylate and dicarboxylate metabolism - Homo sapiens (human);	IPR023215; IPR023214;	Nitrophenylphosphatase-like domain; HAD-like domain; _x000D_
A6NDU8	UPF0600 protein C5orf51 OS=Homo sapiens OX=9606 GN=C5orf51	C5orf51	33.62	14.074	4.8	1	1	1	0.805	1.018	1.103	0.982	1.067	1.024	1.05	0.589	extracellular_x000D_		GO:0043229 intracellular organelle; GO:0005737 cytoplasm; GO:0044446 intracellular organelle part; GO:0031981 nuclear lumen; GO:0044424 intracellular part; GO:0005829 cytosol; GO:0005623 cell; GO:0044422 organelle part; GO:0043226 organelle; GO:0043231 intracellular membrane-bounded organelle; GO:0031974 membrane-enclosed lumen; GO:0005654 nucleoplasm; GO:0005634 nucleus; GO:0070013 intracellular…
A6NHR9	Structural maintenance of chromosomes flexible hinge domain-containing protein 1 OS=Homo sapiens OX=9606 GN=SMCHD1	SMCHD1	226.37	3.6194	0.5	1	1	1	1.028	0.815	0.883	1.096	1.123	1.052	1.2	0.0576	cytoplasm_x000D_	GO:0010468 regulation of gene expression; GO:0040029 regulation of gene expression, epigenetic; GO:0016043 cellular component organization; GO:0050789 regulation of biological process; GO:0051276 chromosome organization; GO:0009048 dosage compensation by inactivation of X chromosome; GO:0007549 dosage compensation; GO:0060255 regulation of macromolecule metabolic process; GO:0006996 organelle org…	GO:0001740 Barr body; GO:0043229 intracellular organelle; GO:0043232 intracellular non-membrane-bounded organelle; GO:0000805 X chromosome; GO:0044446 intracellular organelle part; GO:0000803 sex chromosome; GO:0031981 nuclear lumen; GO:0044424 intracellular part; GO:0005623 cell; GO:0044422 organelle part; GO:0043228 non-membrane-bounded organelle; GO:0031974 membrane-enclosed lumen; GO:0043231 …	GO:0005524 ATP binding; GO:1901265 nucleoside phosphate binding; GO:0001882 nucleoside binding; GO:0043167 ion binding; GO:0005515 protein binding; GO:0000166 nucleotide binding; GO:0097159 organic cyclic compound binding; GO:1901363 heterocyclic compound binding; GO:0032549 ribonucleoside binding; GO:0097367 carbohydrate derivative binding; GO:0032553 ribonucleotide binding; GO:0005488 binding; …				IPR010935; IPR003594;	"SMCs flexible hinge; Histidine kinase-like ATPase, C-terminal domain; "_x000D_
A6NMZ7	Collagen alpha-6(VI) chain OS=Homo sapiens OX=9606 GN=COL6A6	COL6A6	247.17	170.11	12.4	24	36	22	1.144	1.115	1.17	0.819	0.879	0.873	0.75	0.000402	endoplasmic reticulum_x000D_	GO:0044707 single-multicellular organism process; GO:0044712 single-organism catabolic process; GO:0044236 multicellular organism metabolic process; GO:0044699 single-organism process; GO:0032501 multicellular organismal process; GO:0071704 organic substance metabolic process; GO:0022610 biological adhesion; GO:0044243 multicellular organismal catabolic process; GO:0008152 metabolic process; GO:0…	GO:0031012 extracellular matrix; GO:0032991 macromolecular complex; GO:0044421 extracellular region part; GO:0043234 protein complex; GO:0005576 extracellular region; GO:0005581 collagen trimer; GO:0005578 proteinaceous extracellular matrix;		K06238	COL6A; collagen, type VI, alpha	hsa04151 PI3K-Akt signaling pathway - Homo sapiens (human); hsa04510 Focal adhesion - Homo sapiens (human); hsa04512 ECM-receptor interaction - Homo sapiens (human); hsa04974 Protein digestion and absorption - Homo sapiens (human); hsa05165 Human papillomavirus infection - Homo sapiens (human);	IPR002035;	"von Willebrand factor, type A; "_x000D_
A8K2U0	Alpha-2-macroglobulin-like protein 1 OS=Homo sapiens OX=9606 GN=A2ML1	A2ML1	161.1	210.5	22.8	31	67	31	0.684	0.702	0.744	1.262	1.281	1.295	1.802	2.11e-05	extracellular_x000D_	GO:0050794 regulation of cellular process; GO:0052548 regulation of endopeptidase activity; GO:0010951 negative regulation of endopeptidase activity; GO:0045861 negative regulation of proteolysis; GO:0080090 regulation of primary metabolic process; GO:0060255 regulation of macromolecule metabolic process; GO:0031324 negative regulation of cellular metabolic process; GO:0048519 negative regulation…	GO:0070062 extracellular exosome; GO:0043226 organelle; GO:0005615 extracellular space; GO:0044421 extracellular region part; GO:0031982 vesicle; GO:1903561 extracellular vesicle; GO:0043227 membrane-bounded organelle; GO:0005576 extracellular region; GO:0043230 extracellular organelle;	GO:0004867 serine-type endopeptidase inhibitor activity; GO:0030234 enzyme regulator activity; GO:0030414 peptidase inhibitor activity; GO:0061134 peptidase regulator activity; GO:0061135 endopeptidase regulator activity; GO:0098772 molecular function regulator; GO:0004857 enzyme inhibitor activity; GO:0004866 endopeptidase inhibitor activity;				IPR002890; IPR011625; IPR009048; IPR014756; IPR001599; IPR008930; IPR019565; IPR011626;	"Alpha-2-macroglobulin, N-terminal; Alpha-2-macroglobulin, N-terminal 2; Alpha-macroglobulin, receptor-binding; Immunoglobulin E-set; Alpha-2-macroglobulin; Terpenoid cyclases/protein prenyltransferase alpha-alpha toroid; Alpha-2-macroglobulin, thiol-ester bond-forming; Alpha-macroglobulin complement component; "_x000D_
A8TX70	Collagen alpha-5(VI) chain OS=Homo sapiens OX=9606 GN=COL6A5	COL6A5	289.92	21.505	3.6	10	15	8	1.085	1.142	1.116	0.916	0.903	0.891	0.811	0.000239	endoplasmic reticulum_x000D_	GO:0044707 single-multicellular organism process; GO:0044712 single-organism catabolic process; GO:0044236 multicellular organism metabolic process; GO:0044699 single-organism process; GO:0032501 multicellular organismal process; GO:0071704 organic substance metabolic process; GO:0022610 biological adhesion; GO:0044243 multicellular organismal catabolic process; GO:0008152 metabolic process; GO:0…	GO:0031012 extracellular matrix; GO:0032991 macromolecular complex; GO:0044421 extracellular region part; GO:0043234 protein complex; GO:0005576 extracellular region; GO:0005581 collagen trimer; GO:0005578 proteinaceous extracellular matrix;	GO:0005515 protein binding; GO:0005488 binding;	K06238	COL6A; collagen, type VI, alpha	hsa04151 PI3K-Akt signaling pathway - Homo sapiens (human); hsa04510 Focal adhesion - Homo sapiens (human); hsa04512 ECM-receptor interaction - Homo sapiens (human); hsa04974 Protein digestion and absorption - Homo sapiens (human); hsa05165 Human papillomavirus infection - Homo sapiens (human);	IPR002035;	"von Willebrand factor, type A; "_x000D_
B0I1T2	Unconventional myosin-Ig OS=Homo sapiens OX=9606 GN=MYO1G	MYO1G	116.44	34.879	8.8	8	9	8	0.884	1.009	0.904	1.077	1.065	1.033	1.135	0.0398	cyto_nucl_x000D_	GO:0050794 regulation of cellular process; GO:0044700 single organism signaling; GO:0016477 cell migration; GO:0072678 T cell migration; GO:0051674 localization of cell; GO:0002429 immune response-activating cell surface receptor signaling pathway; GO:0007166 cell surface receptor signaling pathway; GO:0002252 immune effector process; GO:0038094 Fc-gamma receptor signaling pathway; GO:0044699 sin…	GO:0016020 membrane; GO:0044421 extracellular region part; GO:0071944 cell periphery; GO:0031982 vesicle; GO:0032991 macromolecular complex; GO:0044424 intracellular part; GO:0098858 actin-based cell projection; GO:0005623 cell; GO:0044422 organelle part; GO:0043228 non-membrane-bounded organelle; GO:0005856 cytoskeleton; GO:0070062 extracellular exosome; GO:0031256 leading edge membrane; GO:0005…	GO:0003774 motor activity; GO:1901265 nucleoside phosphate binding; GO:0016817 hydrolase activity, acting on acid anhydrides; GO:0005515 protein binding; GO:0016787 hydrolase activity; GO:1902936 phosphatidylinositol bisphosphate binding; GO:0097159 organic cyclic compound binding; GO:1901363 heterocyclic compound binding; GO:0008092 cytoskeletal protein binding; GO:0016462 pyrophosphatase activi…	K10356			IPR010926; IPR027417; IPR001609;	"Class I myosin tail homology domain; P-loop containing nucleoside triphosphate hydrolase; Myosin head, motor domain; "_x000D_
C4AMC7	Putative WAS protein family homolog 3 OS=Homo sapiens OX=9606 GN=WASH3P	WASH3P	49.994	13.835	8.2	3	4	3	1.01	0.969	0.955	1	1.058	1.065	1.064	0.0753	cyto_nucl_x000D_	GO:0030833 regulation of actin filament polymerization; GO:0010256 endomembrane system organization; GO:0034314 Arp2/3 complex-mediated actin nucleation; GO:0065008 regulation of biological quality; GO:0072594 establishment of protein localization to organelle; GO:0032273 positive regulation of protein polymerization; GO:0044699 single-organism process; GO:0006623 protein targeting to vacuole; GO…	GO:0016020 membrane; GO:0044450 microtubule organizing center part; GO:0031090 organelle membrane; GO:0031410 cytoplasmic vesicle; GO:0005737 cytoplasm; GO:0031982 vesicle; GO:0044433 cytoplasmic vesicle part; GO:0032991 macromolecular complex; GO:0055038 recycling endosome membrane; GO:0044424 intracellular part; GO:0098858 actin-based cell projection; GO:0005623 cell; GO:0044422 organelle part;…	GO:0003779 actin binding; GO:0015631 tubulin binding; GO:0005515 protein binding; GO:0043014 alpha-tubulin binding; GO:0008092 cytoskeletal protein binding; GO:0005488 binding;	K18461	WASH1; WAS protein family homolog 1	hsa04144 Endocytosis - Homo sapiens (human);	IPR021854; IPR003124;	"WASH1, WAHD domain; WH2 domain; "_x000D_
L0R6Q1	SLC35A4 upstream open reading frame protein OS=Homo sapiens OX=9606 GN=SLC35A4	SLC35A4	11.133	4.4762	22.3	3	3	3	0.893	1.116	0.975	1.05	1.03	0.948	1.015	0.816	cytoplasm_x000D_	GO:0050794 regulation of cellular process; GO:0033554 cellular response to stress; GO:0032270 positive regulation of cellular protein metabolic process; GO:0060255 regulation of macromolecule metabolic process; GO:0010608 posttranscriptional regulation of gene expression; GO:0009891 positive regulation of biosynthetic process; GO:0043555 regulation of translation in response to stress; GO:0032056…
O00115	Deoxyribonuclease-2-alpha OS=Homo sapiens OX=9606 GN=DNASE2	DNASE2	39.58	4.9961	5.3	2	2	2	1.008	1.169	1.083	0.9	0.968	0.892	0.847	0.0298	extracellular_x000D_	GO:0016043 cellular component organization; GO:0044707 single-multicellular organism process; GO:0065008 regulation of biological quality; GO:0006308 DNA catabolic process; GO:0006725 cellular aromatic compound metabolic process; GO:0002262 myeloid cell homeostasis; GO:0006259 DNA metabolic process; GO:0048869 cellular developmental process; GO:0044699 single-organism process; GO:0044237 cellular…	GO:0043229 intracellular organelle; GO:0044421 extracellular region part; GO:0005737 cytoplasm; GO:0031982 vesicle; GO:0044424 intracellular part; GO:0005623 cell; GO:0005576 extracellular region; GO:0043226 organelle; GO:0070062 extracellular exosome; GO:0043231 intracellular membrane-bounded organelle; GO:0044464 cell part; GO:0005622 intracellular; GO:0005764 lysosome; GO:1903561 extracellular…	GO:0003677 DNA binding; GO:0004536 deoxyribonuclease activity; GO:0004520 endodeoxyribonuclease activity; GO:0016787 hydrolase activity; GO:0016889 endodeoxyribonuclease activity, producing 3'-phosphomonoesters; GO:0016894 endonuclease activity, active with either ribo- or deoxyribonucleic acids and producing 3'-phosphomonoesters; GO:1901363 heterocyclic compound binding; GO:0097159 organic cycli…	K01158	DNASE2; deoxyribonuclease II [EC:3.1.22.1]	hsa04142 Lysosome - Homo sapiens (human);
O00116	Alkyldihydroxyacetonephosphate synthase, peroxisomal OS=Homo sapiens OX=9606 GN=AGPS	AGPS	72.911	36.005	8.7	4	4	4	0.982	0.994	0.879	0.99	0.985	1.172	1.102	0.24	cytoplasm_x000D_	GO:0008611 ether lipid biosynthetic process; GO:0044711 single-organism biosynthetic process; GO:0055114 oxidation-reduction process; GO:0044281 small molecule metabolic process; GO:0046504 glycerol ether biosynthetic process; GO:0044763 single-organism cellular process; GO:0046485 ether lipid metabolic process; GO:0044699 single-organism process; GO:0018904 ether metabolic process; GO:0044255 ce…	GO:0016020 membrane; GO:0031090 organelle membrane; GO:0005737 cytoplasm; GO:0044438 microbody part; GO:0044424 intracellular part; GO:0005623 cell; GO:0044422 organelle part; GO:0005778 peroxisomal membrane; GO:0043228 non-membrane-bounded organelle; GO:0031974 membrane-enclosed lumen; GO:0070013 intracellular organelle lumen; GO:0005782 peroxisomal matrix; GO:0005622 intracellular; GO:0044464 c…	GO:1901265 nucleoside phosphate binding; GO:0050660 flavin adenine dinucleotide binding; GO:0043167 ion binding; GO:0005515 protein binding; GO:0000166 nucleotide binding; GO:0048037 cofactor binding; GO:0016491 oxidoreductase activity; GO:0071949 FAD binding; GO:0016614 oxidoreductase activity, acting on CH-OH group of donors; GO:1901363 heterocyclic compound binding; GO:0097159 organic cyclic c…	K00803	AGPS; alkyldihydroxyacetonephosphate synthase [EC:2.5.1.26]	hsa01100 Metabolic pathways - Homo sapiens (human); hsa00565 Ether lipid metabolism - Homo sapiens (human); hsa04146 Peroxisome - Homo sapiens (human);	IPR016166; IPR004113; IPR016169; IPR016164; IPR016167; IPR006094;	"FAD-binding, type 2; FAD-linked oxidase, C-terminal; CO dehydrogenase flavoprotein-like, FAD-binding, subdomain 2; FAD-linked oxidase-like, C-terminal; FAD-binding, type 2, subdomain 1; FAD linked oxidase, N-terminal; "_x000D_
O00142	Thymidine kinase 2, mitochondrial OS=Homo sapiens OX=9606 GN=TK2	TK2	31.004	4.4383	6.8	2	2	2	1.091	1.204	1.223	0.861	0.864	0.788	0.714	0.00198	mitochondria_x000D_	GO:0009116 nucleoside metabolic process; GO:0046125 pyrimidine deoxyribonucleoside metabolic process; GO:0009117 nucleotide metabolic process; GO:0009157 deoxyribonucleoside monophosphate biosynthetic process; GO:0044699 single-organism process; GO:0009163 nucleoside biosynthetic process; GO:0009058 biosynthetic process; GO:0043174 nucleoside salvage; GO:0044237 cellular metabolic process; GO:000…	GO:0005759 mitochondrial matrix; GO:0043229 intracellular organelle; GO:0044429 mitochondrial part; GO:0005737 cytoplasm; GO:0044446 intracellular organelle part; GO:0044424 intracellular part; GO:0005623 cell; GO:0005739 mitochondrion; GO:0044422 organelle part; GO:0031974 membrane-enclosed lumen; GO:0043226 organelle; GO:0043231 intracellular membrane-bounded organelle; GO:0070013 intracellular…	GO:0005524 ATP binding; GO:0019206 nucleoside kinase activity; GO:1901265 nucleoside phosphate binding; GO:0004137 deoxycytidine kinase activity; GO:0019205 nucleobase-containing compound kinase activity; GO:0001882 nucleoside binding; GO:0043167 ion binding; GO:0000166 nucleotide binding; GO:0004797 thymidine kinase activity; GO:0019136 deoxynucleoside kinase activity; GO:0097159 organic cyclic …	K00857	tdk; thymidine kinase [EC:2.7.1.21]	hsa00983 Drug metabolism - other enzymes - Homo sapiens (human); hsa00240 Pyrimidine metabolism - Homo sapiens (human); hsa01100 Metabolic pathways - Homo sapiens (human);	IPR027417; IPR031314;	P-loop containing nucleoside triphosphate hydrolase; Deoxynucleoside kinase domain; _x000D_
O00148	ATP-dependent RNA helicase DDX39A OS=Homo sapiens OX=9606 GN=DDX39A	DDX39A	49.129	21.493	24.4	11	15	5	0.756	0.786	0.762	1.297	1.263	1.12	1.597	0.000562	cytoplasm_x000D_	GO:0050658 RNA transport; GO:0097659 nucleic acid-templated transcription; GO:0009058 biosynthetic process; GO:0051168 nuclear export; GO:0051169 nuclear transport; GO:0044237 cellular metabolic process; GO:0015031 protein transport; GO:0051234 establishment of localization; GO:0006353 DNA-templated transcription, termination; GO:0071427 mRNA-containing ribonucleoprotein complex export from nucle…	GO:0043229 intracellular organelle; GO:0016020 membrane; GO:0044446 intracellular organelle part; GO:0005737 cytoplasm; GO:0031981 nuclear lumen; GO:0032991 macromolecular complex; GO:0044424 intracellular part; GO:0005681 spliceosomal complex; GO:0016604 nuclear body; GO:0005623 cell; GO:0044422 organelle part; GO:0031974 membrane-enclosed lumen; GO:0043226 organelle; GO:0043231 intracellular me…	GO:1901265 nucleoside phosphate binding; GO:0008026 ATP-dependent helicase activity; GO:0016817 hydrolase activity, acting on acid anhydrides; GO:0005515 protein binding; GO:0016787 hydrolase activity; GO:0016887 ATPase activity; GO:1901363 heterocyclic compound binding; GO:0097159 organic cyclic compound binding; GO:0042802 identical protein binding; GO:0016462 pyrophosphatase activity; GO:00038…	K13182			IPR014014; IPR011545; IPR027417; IPR014001; IPR001650;	"RNA helicase, DEAD-box type, Q motif; DEAD/DEAH box helicase domain; P-loop containing nucleoside triphosphate hydrolase; Helicase superfamily 1/2, ATP-binding domain; Helicase, C-terminal; "_x000D_
O00151	PDZ and LIM domain protein 1 OS=Homo sapiens OX=9606 GN=PDLIM1	PDLIM1	36.071	89.141	47.4	12	17	12	0.903	0.841	0.882	1.072	1.191	1.128	1.291	0.0023	cytoplasm_x000D_	GO:0050794 regulation of cellular process; GO:0010468 regulation of gene expression; GO:0006355 regulation of transcription, DNA-templated; GO:0006950 response to stress; GO:0031326 regulation of cellular biosynthetic process; GO:0080090 regulation of primary metabolic process; GO:0009628 response to abiotic stimulus; GO:0060255 regulation of macromolecule metabolic process; GO:0019219 regulation…	GO:0043229 intracellular organelle; GO:0043232 intracellular non-membrane-bounded organelle; GO:0030054 cell junction; GO:0005737 cytoplasm; GO:0070161 anchoring junction; GO:0032991 macromolecular complex; GO:0044424 intracellular part; GO:0005913 cell-cell adherens junction; GO:0005667 transcription factor complex; GO:0005911 cell-cell junction; GO:0005623 cell; GO:0043228 non-membrane-bounded …	GO:0043167 ion binding; GO:0005515 protein binding; GO:0008270 zinc ion binding; GO:0003712 transcription cofactor activity; GO:0098632 protein binding involved in cell-cell adhesion; GO:0050839 cell adhesion molecule binding; GO:0098641 cadherin binding involved in cell-cell adhesion; GO:0098631 protein binding involved in cell adhesion; GO:0046914 transition metal ion binding; GO:0005488 bindin…				IPR001781; IPR006643; IPR001478; IPR031847;	"Zinc finger, LIM-type; Zasp-like motif; PDZ domain; Domain of unknown function DUF4749; "_x000D_
O00154	Cytosolic acyl coenzyme A thioester hydrolase OS=Homo sapiens OX=9606 GN=ACOT7	ACOT7	41.796	14.86	19.5	6	7	6	0.829	0.881	0.848	1.101	1.212	1.117	1.341	0.0011	mitochondria_x000D_	GO:0051188 cofactor biosynthetic process; GO:0009116 nucleoside metabolic process; GO:0042278 purine nucleoside metabolic process; GO:0016053 organic acid biosynthetic process; GO:0009117 nucleotide metabolic process; GO:0035337 fatty-acyl-CoA metabolic process; GO:0044699 single-organism process; GO:0009163 nucleoside biosynthetic process; GO:0046129 purine ribonucleoside biosynthetic process; G…	GO:0043229 intracellular organelle; GO:0044421 extracellular region part; GO:0044446 intracellular organelle part; GO:0031982 vesicle; GO:0005737 cytoplasm; GO:0031981 nuclear lumen; GO:0044424 intracellular part; GO:0005623 cell; GO:0005829 cytosol; GO:0005576 extracellular region; GO:0044422 organelle part; GO:0005739 mitochondrion; GO:0031974 membrane-enclosed lumen; GO:0043231 intracellular m…	GO:0052689 carboxylic ester hydrolase activity; GO:0046983 protein dimerization activity; GO:0043167 ion binding; GO:0036042 long-chain fatty acyl-CoA binding; GO:0047617 acyl-CoA hydrolase activity; GO:0005515 protein binding; GO:0016289 CoA hydrolase activity; GO:0016787 hydrolase activity; GO:0016790 thiolester hydrolase activity; GO:0016290 palmitoyl-CoA hydrolase activity; GO:0048037 cofacto…	K17360	ACOT7; acyl-coenzyme A thioesterase 7 [EC:3.1.2.2]	hsa01040 Biosynthesis of unsaturated fatty acids - Homo sapiens (human); hsa00062 Fatty acid elongation - Homo sapiens (human);	IPR006683; IPR029069; IPR033120;	Thioesterase domain; HotDog domain; Hotdog acyl-CoA thioesterase (ACOT)-type domain; _x000D_
O00159	Unconventional myosin-Ic OS=Homo sapiens OX=9606 GN=MYO1C	MYO1C	121.68	205.49	28.9	27	45	27	1.076	1.071	1.04	0.943	0.955	0.938	0.89	0.000615	cytoplasm_x000D_	GO:0044700 single organism signaling; GO:0050658 RNA transport; GO:0065008 regulation of biological quality; GO:0030335 positive regulation of cell migration; GO:0007166 cell surface receptor signaling pathway; GO:1903533 regulation of protein targeting; GO:0030832 regulation of actin filament length; GO:0015031 protein transport; GO:0015931 nucleobase-containing compound transport; GO:0032879 re…	GO:0016020 membrane; GO:0044421 extracellular region part; GO:0098862 cluster of actin-based cell projections; GO:0098857 membrane microdomain; GO:0032587 ruffle membrane; GO:0005737 cytoplasm; GO:0032991 macromolecular complex; GO:0098858 actin-based cell projection; GO:0099080 supramolecular complex; GO:0005623 cell; GO:0044422 organelle part; GO:0043228 non-membrane-bounded organelle; GO:00700…	GO:0051015 actin filament binding; GO:1901265 nucleoside phosphate binding; GO:0003774 motor activity; GO:0005102 receptor binding; GO:0016817 hydrolase activity, acting on acid anhydrides; GO:0016787 hydrolase activity; GO:0005515 protein binding; GO:0017160 Ral GTPase binding; GO:0016887 ATPase activity; GO:1901363 heterocyclic compound binding; GO:0097159 organic cyclic compound binding; GO:00…	K10356			IPR010926; IPR027417; IPR001609;	"Class I myosin tail homology domain; P-loop containing nucleoside triphosphate hydrolase; Myosin head, motor domain; "_x000D_
O00161	Synaptosomal-associated protein 23 OS=Homo sapiens OX=9606 GN=SNAP23	SNAP23	23.354	61.24	41.7	6	9	6	1.003	1.026	0.984	1.023	0.989	0.964	0.988	0.584	cytoplasm_x000D_	GO:0044085 cellular component biogenesis; GO:0044700 single organism signaling; GO:0002279 mast cell activation involved in immune response; GO:0009914 hormone transport; GO:0065008 regulation of biological quality; GO:0045321 leukocyte activation; GO:0007269 neurotransmitter secretion; GO:0015031 protein transport; GO:0099003 vesicle-mediated transport in synapse; GO:0031629 synaptic vesicle fus…	GO:0016020 membrane; GO:0044421 extracellular region part; GO:0031090 organelle membrane; GO:0005737 cytoplasm; GO:0044433 cytoplasmic vesicle part; GO:0032991 macromolecular complex; GO:0005913 cell-cell adherens junction; GO:0005623 cell; GO:0044422 organelle part; GO:0070062 extracellular exosome; GO:0005654 nucleoplasm; GO:0005925 focal adhesion; GO:0005622 intracellular; GO:0005764 lysosome;…	GO:0000149 SNARE binding; GO:0005484 SNAP receptor activity; GO:0005515 protein binding; GO:0019905 syntaxin binding; GO:0005488 binding;	K08508	SNAP23; synaptosomal-associated protein 23	hsa04611 Platelet activation - Homo sapiens (human); hsa04130 SNARE interactions in vesicular transport - Homo sapiens (human);	IPR000928; IPR000727;	SNAP-25; Target SNARE coiled-coil homology domain; _x000D_
O00170	AH receptor-interacting protein OS=Homo sapiens OX=9606 GN=AIP	AIP	37.636	34.977	31.8	9	11	9	1.02	0.963	1.037	1.049	0.981	0.95	0.987	0.729	cytoplasm_x000D_	GO:0044700 single organism signaling; GO:0072594 establishment of protein localization to organelle; GO:0051342 regulation of cyclic-nucleotide phosphodiesterase activity; GO:0006839 mitochondrial transport; GO:0023051 regulation of signaling; GO:0044699 single-organism process; GO:0044237 cellular metabolic process; GO:0015031 protein transport; GO:0051234 establishment of localization; GO:00066…	GO:0043229 intracellular organelle; GO:0016020 membrane; GO:0044446 intracellular organelle part; GO:0005737 cytoplasm; GO:0043235 receptor complex; GO:0032991 macromolecular complex; GO:0031981 nuclear lumen; GO:0044424 intracellular part; GO:0005623 cell; GO:0005829 cytosol; GO:0044422 organelle part; GO:0043226 organelle; GO:0043231 intracellular membrane-bounded organelle; GO:0031974 membrane…	GO:0005102 receptor binding; GO:0017162 aryl hydrocarbon receptor binding; GO:0005488 binding; GO:0000989 transcription factor activity, transcription factor binding; GO:0003713 transcription coactivator activity; GO:0019904 protein domain specific binding; GO:0005515 protein binding; GO:0051082 unfolded protein binding; GO:0003712 transcription cofactor activity; GO:0004871 signal transducer act…	K17767	AIP; AH receptor-interacting protein	hsa04934 Cushing's syndrome - Homo sapiens (human);	IPR011990; IPR013026; IPR001179;	Tetratricopeptide-like helical domain; Tetratricopeptide repeat-containing domain; FKBP-type peptidyl-prolyl cis-trans isomerase domain; _x000D_
O00182	Galectin-9 OS=Homo sapiens OX=9606 GN=LGALS9	LGALS9	39.518	5.4418	3.7	1	1	1	0.854	0.897	0.87	1.166	1.189	1.017	1.287	0.00816	nucleus_x000D_	GO:0044700 single organism signaling; GO:0050672 negative regulation of lymphocyte proliferation; GO:0002694 regulation of leukocyte activation; GO:0010941 regulation of cell death; GO:0032680 regulation of tumor necrosis factor production; GO:0022414 reproductive process; GO:0032656 regulation of interleukin-13 production; GO:0002698 negative regulation of immune effector process; GO:1903306 neg…	GO:0043229 intracellular organelle; GO:0005615 extracellular space; GO:0044421 extracellular region part; GO:0031982 vesicle; GO:0005737 cytoplasm; GO:0044424 intracellular part; GO:0005829 cytosol; GO:0005623 cell; GO:0005576 extracellular region; GO:0043231 intracellular membrane-bounded organelle; GO:0043226 organelle; GO:0070062 extracellular exosome; GO:0005634 nucleus; GO:0005622 intracellu…	GO:0005534 galactose binding; GO:0005488 binding; GO:0070492 oligosaccharide binding; GO:0030246 carbohydrate binding; GO:0005515 protein binding; GO:0048030 disaccharide binding; GO:0048029 monosaccharide binding; GO:0004871 signal transducer activity; GO:0019899 enzyme binding; GO:0036094 small molecule binding;	K10093			IPR001079; IPR013320;	"Galectin, carbohydrate recognition domain; Concanavalin A-like lectin/glucanase domain; "_x000D_
O00186	Syntaxin-binding protein 3 OS=Homo sapiens OX=9606 GN=STXBP3	STXBP3	67.764	44.789	22.1	13	14	13	0.942	0.984	1.027	0.986	1.026	1.034	1.031	0.339	cytoplasm_x000D_	GO:0044085 cellular component biogenesis; GO:0044700 single organism signaling; GO:0060627 regulation of vesicle-mediated transport; GO:0007596 blood coagulation; GO:0065008 regulation of biological quality; GO:0009914 hormone transport; GO:0045321 leukocyte activation; GO:0007420 brain development; GO:1903306 negative regulation of regulated secretory pathway; GO:0044699 single-organism process;…	GO:0016323 basolateral plasma membrane; GO:0016020 membrane; GO:0044421 extracellular region part; GO:0016324 apical plasma membrane; GO:0031410 cytoplasmic vesicle; GO:0071944 cell periphery; GO:0005737 cytoplasm; GO:0031982 vesicle; GO:0044424 intracellular part; GO:0005623 cell; GO:0070062 extracellular exosome; GO:0098590 plasma membrane region; GO:0005622 intracellular; GO:0044464 cell part;…	GO:0017075 syntaxin-1 binding; GO:0000149 SNARE binding; GO:0005515 protein binding; GO:0019905 syntaxin binding; GO:0005488 binding;	K15301			IPR027482;	"Sec1-like, domain 2; "_x000D_
O00193	Small acidic protein OS=Homo sapiens OX=9606 GN=SMAP	SMAP	20.332	21.22	16.9	3	7	3	0.775	0.862	0.751	1.244	1.112	1.196	1.487	0.0017	nucleus_x000D_							IPR028124;	Small acidic protein-like domain; _x000D_
O00194	Ras-related protein Rab-27B OS=Homo sapiens OX=9606 GN=RAB27B	RAB27B	24.608	10.583	17	4	6	4	1.025	1.025	1.015	1.035	0.932	0.967	0.957	0.285	cytoplasm_x000D_	GO:0051640 organelle localization; GO:0044700 single organism signaling; GO:0050794 regulation of cellular process; GO:0060627 regulation of vesicle-mediated transport; GO:0046907 intracellular transport; GO:0002576 platelet degranulation; GO:0044699 single-organism process; GO:0051046 regulation of secretion; GO:0017157 regulation of exocytosis; GO:0050896 response to stimulus; GO:0051234 establ…	GO:0016020 membrane; GO:0044421 extracellular region part; GO:0042827 platelet dense granule; GO:0016324 apical plasma membrane; GO:0031090 organelle membrane; GO:0031410 cytoplasmic vesicle; GO:0042588 zymogen granule; GO:0071944 cell periphery; GO:0005737 cytoplasm; GO:0031982 vesicle; GO:0031088 platelet dense granule membrane; GO:0044433 cytoplasmic vesicle part; GO:0044424 intracellular part…	GO:1901265 nucleoside phosphate binding; GO:0016817 hydrolase activity, acting on acid anhydrides; GO:0016787 hydrolase activity; GO:0005515 protein binding; GO:0031489 myosin V binding; GO:1901363 heterocyclic compound binding; GO:0097159 organic cyclic compound binding; GO:0016462 pyrophosphatase activity; GO:0008092 cytoskeletal protein binding; GO:0019003 GDP binding; GO:0003824 catalytic act…	K07886	RAB27B; Ras-related protein Rab-27B	hsa04972 Pancreatic secretion - Homo sapiens (human);	IPR005225; IPR027417;	Small GTP-binding protein domain; P-loop containing nucleoside triphosphate hydrolase; _x000D_
O00203	AP-3 complex subunit beta-1 OS=Homo sapiens OX=9606 GN=AP3B1	AP3B1	121.32	40.222	10.8	10	12	10	0.988	1.047	0.978	0.988	1.054	1.032	1.02	0.519	cytoplasm_x000D_	GO:0050863 regulation of T cell activation; GO:0002694 regulation of leukocyte activation; GO:0007596 blood coagulation; GO:0065008 regulation of biological quality; GO:0072594 establishment of protein localization to organelle; GO:0044699 single-organism process; GO:0006623 protein targeting to vacuole; GO:0051249 regulation of lymphocyte activation; GO:0046635 positive regulation of alpha-beta …	GO:0016020 membrane; GO:0030119 AP-type membrane coat adaptor complex; GO:0031090 organelle membrane; GO:0031410 cytoplasmic vesicle; GO:0098796 membrane protein complex; GO:0099568 cytoplasmic region; GO:0005737 cytoplasm; GO:0031982 vesicle; GO:0032838 cell projection cytoplasm; GO:0044433 cytoplasmic vesicle part; GO:0032991 macromolecular complex; GO:0044424 intracellular part; GO:0005623 cel…	GO:0005515 protein binding; GO:0019902 phosphatase binding; GO:0019903 protein phosphatase binding; GO:0030742 GTP-dependent protein binding; GO:0019899 enzyme binding; GO:0005488 binding;	K12397	AP3B; AP-3 complex subunit beta	hsa04142 Lysosome - Homo sapiens (human);	IPR015151; IPR011989; IPR029394; IPR016024; IPR029390; IPR002553;	"Beta-adaptin appendage, C-terminal subdomain; Armadillo-like helical; AP-3 complex subunit beta 1, serine-rich domain; Armadillo-type fold; AP-3 complex subunit beta, C-terminal domain; Clathrin/coatomer adaptor, adaptin-like, N-terminal; "_x000D_
O00204	Sulfotransferase family cytosolic 2B member 1 OS=Homo sapiens OX=9606 GN=SULT2B1	SULT2B1	41.307	18.708	13.2	4	5	4	0.866	0.816	0.917	1.143	1.094	1.147	1.302	0.002	cyto_nucl_x000D_	GO:0000103 sulfate assimilation; GO:0009116 nucleoside metabolic process; GO:0042278 purine nucleoside metabolic process; GO:0006725 cellular aromatic compound metabolic process; GO:0009259 ribonucleotide metabolic process; GO:0009117 nucleotide metabolic process; GO:0044699 single-organism process; GO:0044237 cellular metabolic process; GO:0006796 phosphate-containing compound metabolic process;…	GO:0043229 intracellular organelle; GO:0005783 endoplasmic reticulum; GO:0044421 extracellular region part; GO:0005737 cytoplasm; GO:0031982 vesicle; GO:0012505 endomembrane system; GO:0044424 intracellular part; GO:0005829 cytosol; GO:0005623 cell; GO:0005576 extracellular region; GO:0043226 organelle; GO:0070062 extracellular exosome; GO:0043231 intracellular membrane-bounded organelle; GO:0005…	GO:0050294 steroid sulfotransferase activity; GO:0008146 sulfotransferase activity; GO:0003824 catalytic activity; GO:0005488 binding; GO:0004027 alcohol sulfotransferase activity; GO:0005515 protein binding; GO:0016782 transferase activity, transferring sulfur-containing groups; GO:0016740 transferase activity;	K01015	SULT2B1; alcohol sulfotransferase [EC:2.8.2.2]	hsa00140 Steroid hormone biosynthesis - Homo sapiens (human);	IPR000863; IPR027417;	Sulfotransferase domain; P-loop containing nucleoside triphosphate hydrolase; _x000D_
O00214	Galectin-8 OS=Homo sapiens OX=9606 GN=LGALS8	LGALS8	35.808	2.6246	2.8	1	1	1	1.065	0.666	1.08	0.813	1.14	1.218	1.128	0.558	cytoplasm_x000D_	GO:0006950 response to stress; GO:0098542 defense response to other organism; GO:0044403 symbiosis, encompassing mutualism through parasitism; GO:0044764 multi-organism cellular process; GO:0043207 response to external biotic stimulus; GO:0050896 response to stimulus; GO:0006914 autophagy; GO:0051707 response to other organism; GO:0044237 cellular metabolic process; GO:0051704 multi-organism proc…	GO:0016020 membrane; GO:0005615 extracellular space; GO:0044421 extracellular region part; GO:0005737 cytoplasm; GO:0031982 vesicle; GO:0044424 intracellular part; GO:0005829 cytosol; GO:0005623 cell; GO:0005576 extracellular region; GO:0043226 organelle; GO:0070062 extracellular exosome; GO:0005622 intracellular; GO:0044464 cell part; GO:1903561 extracellular vesicle; GO:0043227 membrane-bounded…	GO:0030246 carbohydrate binding; GO:0005515 protein binding; GO:0005488 binding;	K06832			IPR001079; IPR013320;	"Galectin, carbohydrate recognition domain; Concanavalin A-like lectin/glucanase domain; "_x000D_
O00217	NADH dehydrogenase [ubiquinone] iron-sulfur protein 8, mitochondrial OS=Homo sapiens OX=9606 GN=NDUFS8	NDUFS8	23.705	9.9744	19	4	6	4	1.041	1.042	1.093	1.014	0.828	0.999	0.895	0.161	mitochondria_x000D_	GO:0044085 cellular component biogenesis; GO:0009116 nucleoside metabolic process; GO:0042278 purine nucleoside metabolic process; GO:0009167 purine ribonucleoside monophosphate metabolic process; GO:0009117 nucleotide metabolic process; GO:0044699 single-organism process; GO:0044237 cellular metabolic process; GO:0006796 phosphate-containing compound metabolic process; GO:0008152 metabolic proce…	GO:0016020 membrane; GO:0098800 inner mitochondrial membrane protein complex; GO:0031090 organelle membrane; GO:0098796 membrane protein complex; GO:0005737 cytoplasm; GO:0045271 respiratory chain complex I; GO:0032991 macromolecular complex; GO:0098798 mitochondrial protein complex; GO:0044424 intracellular part; GO:0005747 mitochondrial respiratory chain complex I; GO:0044455 mitochondrial memb…	GO:0016651 oxidoreductase activity, acting on NAD(P)H; GO:0003954 NADH dehydrogenase activity; GO:0003824 catalytic activity; GO:0005488 binding; GO:0051536 iron-sulfur cluster binding; GO:0043167 ion binding; GO:0050136 NADH dehydrogenase (quinone) activity; GO:0046872 metal ion binding; GO:0043169 cation binding; GO:0051539 4 iron, 4 sulfur cluster binding; GO:0016655 oxidoreductase activity, a…	K03941	NDUFS8; NADH dehydrogenase (ubiquinone) Fe-S protein 8 [EC:1.6.5.3 1.6.99.3]	hsa05010 Alzheimer's disease - Homo sapiens (human); hsa04723 Retrograde endocannabinoid signaling - Homo sapiens (human); hsa04932 Non-alcoholic fatty liver disease (NAFLD) - Homo sapiens (human); hsa01100 Metabolic pathways - Homo sapiens (human); hsa00190 Oxidative phosphorylation - Homo sapiens (human); hsa05016 Huntington's disease - Homo sapiens (human); hsa04714 Thermogenesis - Homo sapien…	IPR017896;	"4Fe-4S ferredoxin-type, iron-sulphur binding domain; "_x000D_
O00231	26S proteasome non-ATPase regulatory subunit 11 OS=Homo sapiens OX=9606 GN=PSMD11	PSMD11	47.463	102.27	42.2	15	24	15	0.898	0.885	0.94	1.116	1.103	1.101	1.219	0.00044	cytoplasm_x000D_	GO:0044700 single organism signaling; GO:0044085 cellular component biogenesis; GO:0010608 posttranscriptional regulation of gene expression; GO:0051443 positive regulation of ubiquitin-protein transferase activity; GO:0031347 regulation of defense response; GO:0010564 regulation of cell cycle process; GO:0044237 cellular metabolic process; GO:1903364 positive regulation of cellular protein catab…	GO:0016020 membrane; GO:0034774 secretory granule lumen; GO:0044421 extracellular region part; GO:0031410 cytoplasmic vesicle; GO:0005838 proteasome regulatory particle; GO:0031982 vesicle; GO:0005737 cytoplasm; GO:0044433 cytoplasmic vesicle part; GO:0032991 macromolecular complex; GO:0044424 intracellular part; GO:0005623 cell; GO:1904813 ficolin-1-rich granule lumen; GO:0044422 organelle part;…	GO:0005515 protein binding; GO:0005198 structural molecule activity; GO:0005488 binding;	K03036	PSMD11; 26S proteasome regulatory subunit N6	hsa03050 Proteasome - Homo sapiens (human); hsa05169 Epstein-Barr virus infection - Homo sapiens (human);	IPR000717; IPR011991; IPR011990;	Proteasome component (PCI) domain; Winged helix-turn-helix DNA-binding domain; Tetratricopeptide-like helical domain; _x000D_
O00232	26S proteasome non-ATPase regulatory subunit 12 OS=Homo sapiens OX=9606 GN=PSMD12	PSMD12	52.904	104.41	39.9	16	26	16	0.9	0.913	0.912	1.085	1.067	1.056	1.177	5.89e-05	cytoplasm_x000D_	GO:0044700 single organism signaling; GO:0010608 posttranscriptional regulation of gene expression; GO:0051443 positive regulation of ubiquitin-protein transferase activity; GO:0031347 regulation of defense response; GO:0010564 regulation of cell cycle process; GO:0044237 cellular metabolic process; GO:1903364 positive regulation of cellular protein catabolic process; GO:0008152 metabolic process…	GO:0016020 membrane; GO:0034774 secretory granule lumen; GO:0044421 extracellular region part; GO:0031410 cytoplasmic vesicle; GO:0005838 proteasome regulatory particle; GO:0031982 vesicle; GO:0005737 cytoplasm; GO:0044433 cytoplasmic vesicle part; GO:0032991 macromolecular complex; GO:0044424 intracellular part; GO:0005623 cell; GO:1904813 ficolin-1-rich granule lumen; GO:0044422 organelle part;…	GO:0005515 protein binding; GO:0005488 binding;	K03035	PSMD12; 26S proteasome regulatory subunit N5	hsa03050 Proteasome - Homo sapiens (human); hsa05169 Epstein-Barr virus infection - Homo sapiens (human);	IPR011991; IPR000717;	Winged helix-turn-helix DNA-binding domain; Proteasome component (PCI) domain; _x000D_
O00233	26S proteasome non-ATPase regulatory subunit 9 OS=Homo sapiens OX=9606 GN=PSMD9	PSMD9	24.682	25.162	35.4	7	9	7	0.942	0.977	0.964	1.107	1.037	1.024	1.099	0.0237	cytoskeleton_x000D_	GO:0044700 single organism signaling; GO:0044085 cellular component biogenesis; GO:0010608 posttranscriptional regulation of gene expression; GO:0051443 positive regulation of ubiquitin-protein transferase activity; GO:0050796 regulation of insulin secretion; GO:0009891 positive regulation of biosynthetic process; GO:0002793 positive regulation of peptide secretion; GO:0031347 regulation of defen…	GO:0043229 intracellular organelle; GO:0000502 proteasome complex; GO:0005838 proteasome regulatory particle; GO:0044446 intracellular organelle part; GO:0005737 cytoplasm; GO:0031981 nuclear lumen; GO:0032991 macromolecular complex; GO:0044424 intracellular part; GO:0005829 cytosol; GO:0005623 cell; GO:0044422 organelle part; GO:1905369 endopeptidase complex; GO:0031974 membrane-enclosed lumen; …	GO:0000989 transcription factor activity, transcription factor binding; GO:0003713 transcription coactivator activity; GO:0043425 bHLH transcription factor binding; GO:0005515 protein binding; GO:0003712 transcription cofactor activity; GO:0000988 transcription factor activity, protein binding; GO:0008134 transcription factor binding; GO:0005488 binding;	K06693			IPR001478;	PDZ domain; _x000D_
O00244	Copper transport protein ATOX1 OS=Homo sapiens OX=9606 GN=ATOX1	ATOX1	7.4016	13.065	38.2	2	2	2	0.937	0.921	0.923	1.096	1.127	0.997	1.158	0.0606	extracellular_x000D_	GO:0046907 intracellular transport; GO:0065008 regulation of biological quality; GO:0034220 ion transmembrane transport; GO:0055076 transition metal ion homeostasis; GO:0030001 metal ion transport; GO:0030003 cellular cation homeostasis; GO:0035434 copper ion transmembrane transport; GO:0044699 single-organism process; GO:0006959 humoral immune response; GO:0043207 response to external biotic sti…	GO:0044464 cell part; GO:0005622 intracellular; GO:0005737 cytoplasm; GO:0044424 intracellular part; GO:0005829 cytosol; GO:0005623 cell; GO:0044444 cytoplasmic part;	GO:0015075 ion transmembrane transporter activity; GO:0005375 copper ion transmembrane transporter activity; GO:0051117 ATPase binding; GO:0043167 ion binding; GO:0046915 transition metal ion transmembrane transporter activity; GO:0022892 substrate-specific transporter activity; GO:0016530 metallochaperone activity; GO:0005515 protein binding; GO:0005507 copper ion binding; GO:0022891 substrate-s…	K07213	ATOX1; copper chaperone	hsa04978 Mineral absorption - Homo sapiens (human);	IPR006121;	"Heavy metal-associated domain, HMA; "_x000D_
O00264	Membrane-associated progesterone receptor component 1 OS=Homo sapiens OX=9606 GN=PGRMC1	PGRMC1	21.671	43.524	35.9	7	10	6	1.161	1.173	1.024	0.874	0.905	0.945	0.811	0.0134	nucleus_x000D_	GO:0045321 leukocyte activation; GO:0002283 neutrophil activation involved in immune response; GO:0002252 immune effector process; GO:0044699 single-organism process; GO:0050896 response to stimulus; GO:0051234 establishment of localization; GO:1902578 single-organism localization; GO:0002275 myeloid cell activation involved in immune response; GO:0036230 granulocyte activation; GO:0009987 cellul…	GO:0016020 membrane; GO:0042175 nuclear outer membrane-endoplasmic reticulum membrane network; GO:0005783 endoplasmic reticulum; GO:0044421 extracellular region part; GO:0031410 cytoplasmic vesicle; GO:0031090 organelle membrane; GO:0071944 cell periphery; GO:0005737 cytoplasm; GO:0031982 vesicle; GO:0044433 cytoplasmic vesicle part; GO:0031224 intrinsic component of membrane; GO:0044424 intracel…	GO:0097159 organic cyclic compound binding; GO:1901363 heterocyclic compound binding; GO:0020037 heme binding; GO:0005488 binding; GO:0008289 lipid binding; GO:0005515 protein binding; GO:0046906 tetrapyrrole binding; GO:0005496 steroid binding;	K17278			IPR001199;	Cytochrome b5-like heme/steroid binding domain; _x000D_
O00267	Transcription elongation factor SPT5 OS=Homo sapiens OX=9606 GN=SUPT5H	SUPT5H	121	3.5922	1.6	2	3	2	0.892	0.99	0.884	1.092	1.038	1.105	1.17	0.0185	nucleus_x000D_	GO:0019079 viral genome replication; GO:0097659 nucleic acid-templated transcription; GO:0009891 positive regulation of biosynthetic process; GO:0050686 negative regulation of mRNA processing; GO:0006354 DNA-templated transcription, elongation; GO:0044237 cellular metabolic process; GO:0008152 metabolic process; GO:0044033 multi-organism metabolic process; GO:0031440 regulation of mRNA 3'-end pro…	GO:0043229 intracellular organelle; GO:0044446 intracellular organelle part; GO:0031981 nuclear lumen; GO:0032991 macromolecular complex; GO:0044424 intracellular part; GO:0005623 cell; GO:0044422 organelle part; GO:0031974 membrane-enclosed lumen; GO:0043231 intracellular membrane-bounded organelle; GO:0032044 DSIF complex; GO:0043226 organelle; GO:0005654 nucleoplasm; GO:0005634 nucleus; GO:007…	GO:0097159 organic cyclic compound binding; GO:1901363 heterocyclic compound binding; GO:0003723 RNA binding; GO:0046982 protein heterodimerization activity; GO:0005488 binding; GO:0046983 protein dimerization activity; GO:0003676 nucleic acid binding; GO:0005515 protein binding; GO:0003682 chromatin binding; GO:0019899 enzyme binding;	K15172			IPR008991; IPR006645; IPR024945; IPR014722; IPR005824; IPR005100; IPR022581;	"Translation protein SH3-like domain; NusG, N-terminal; Spt5 C-terminal domain; Ribosomal protein L2 domain 2; KOW; Transcription elongation factor Spt5, NGN domain; Spt5 transcription elongation factor, N-terminal; "_x000D_
O00273	DNA fragmentation factor subunit alpha OS=Homo sapiens OX=9606 GN=DFFA	DFFA	36.521	23.892	19.6	5	5	5	0.946	1.093	1.078	1.012	0.957	0.929	0.93	0.245	nucleus_x000D_	GO:0010941 regulation of cell death; GO:0006308 DNA catabolic process; GO:0051129 negative regulation of cellular component organization; GO:0044699 single-organism process; GO:0044237 cellular metabolic process; GO:0008152 metabolic process; GO:0030262 apoptotic nuclear changes; GO:0006915 apoptotic process; GO:1901361 organic cyclic compound catabolic process; GO:1902511 negative regulation of …	GO:0016020 membrane; GO:0043229 intracellular organelle; GO:0043232 intracellular non-membrane-bounded organelle; GO:0071944 cell periphery; GO:0005737 cytoplasm; GO:0044446 intracellular organelle part; GO:0031981 nuclear lumen; GO:0044424 intracellular part; GO:0005829 cytosol; GO:0005623 cell; GO:0044422 organelle part; GO:0005886 plasma membrane; GO:0044427 chromosomal part; GO:0043228 non-me…	GO:0005515 protein binding; GO:0005488 binding;	K02310	DFFA; DNA fragmentation factor, 45 kD, alpha subunit	hsa04210 Apoptosis - Homo sapiens (human);	IPR027296; IPR015121; IPR003508;	"DNA fragmentation factor 45kDa C-terminal domain; DNA fragmentation factor 45kDa, middle domain; CIDE-N domain; "_x000D_
O00291	Huntingtin-interacting protein 1 OS=Homo sapiens OX=9606 GN=HIP1	HIP1	116.22	23.444	6.8	6	6	6	0.981	1.029	0.983	1.011	1.084	0.921	1.008	0.915	nucleus_x000D_	GO:0044085 cellular component biogenesis; GO:0060627 regulation of vesicle-mediated transport; GO:0044700 single organism signaling; GO:0065008 regulation of biological quality; GO:0010941 regulation of cell death; GO:0032270 positive regulation of cellular protein metabolic process; GO:0051896 regulation of protein kinase B signaling; GO:0097659 nucleic acid-templated transcription; GO:0044237 c…	GO:0016020 membrane; GO:0031090 organelle membrane; GO:0019898 extrinsic component of membrane; GO:0031410 cytoplasmic vesicle; GO:0071944 cell periphery; GO:0005737 cytoplasm; GO:0031982 vesicle; GO:0044433 cytoplasmic vesicle part; GO:0044424 intracellular part; GO:0031234 extrinsic component of cytoplasmic side of plasma membrane; GO:0098888 extrinsic component of presynaptic membrane; GO:0005…	GO:0035612 AP-2 adaptor complex binding; GO:0051015 actin filament binding; GO:0098748 endocytic adaptor activity; GO:0005102 receptor binding; GO:0046983 protein dimerization activity; GO:0080025 phosphatidylinositol-3,5-bisphosphate binding; GO:0005515 protein binding; GO:0032051 clathrin light chain binding; GO:1902936 phosphatidylinositol bisphosphate binding; GO:0030276 clathrin binding; GO:…	K04559	HIP1; huntingtin interacting protein 1	hsa05016 Huntington's disease - Homo sapiens (human);	IPR002558; IPR032422; IPR013809; IPR011417; IPR008942;	"I/LWEQ domain; Huntingtin-interacting protein 1, clathrin-binding domain; ENTH domain; AP180 N-terminal homology (ANTH) domain; ENTH/VHS; "_x000D_
O00299	Chloride intracellular channel protein 1 OS=Homo sapiens OX=9606 GN=CLIC1	CLIC1	26.922	269.38	68.5	12	30	12	1.001	0.941	0.926	1.051	1.041	1.067	1.101	0.0173	cytoplasm_x000D_	GO:0044700 single organism signaling; GO:0098661 inorganic anion transmembrane transport; GO:0065008 regulation of biological quality; GO:0007596 blood coagulation; GO:0044699 single-organism process; GO:0051234 establishment of localization; GO:0009611 response to wounding; GO:0022610 biological adhesion; GO:0016337 single organismal cell-cell adhesion; GO:0007165 signal transduction; GO:0007154…	GO:0016020 membrane; GO:0098862 cluster of actin-based cell projections; GO:0005615 extracellular space; GO:0044421 extracellular region part; GO:0005903 brush border; GO:0031090 organelle membrane; GO:0071944 cell periphery; GO:0005737 cytoplasm; GO:0031982 vesicle; GO:0032991 macromolecular complex; GO:0031224 intrinsic component of membrane; GO:0044424 intracellular part; GO:0005623 cell; GO:0…	GO:0015075 ion transmembrane transporter activity; GO:0022803 passive transmembrane transporter activity; GO:0005253 anion channel activity; GO:0022892 substrate-specific transporter activity; GO:0005515 protein binding; GO:0005254 chloride channel activity; GO:0015267 channel activity; GO:0015103 inorganic anion transmembrane transporter activity; GO:0022891 substrate-specific transmembrane tran…	K05021			IPR010987; IPR004045; IPR012336;	"Glutathione S-transferase, C-terminal-like; Glutathione S-transferase, N-terminal; Thioredoxin-like fold; "_x000D_
O00303	Eukaryotic translation initiation factor 3 subunit F OS=Homo sapiens OX=9606 GN=EIF3F	EIF3F	37.563	53.049	25.5	7	18	7	0.899	0.885	0.886	1.095	1.148	1.147	1.27	0.000135	mitochondria_x000D_	GO:0070646 protein modification by small protein removal; GO:0075522 IRES-dependent viral translational initiation; GO:0006518 peptide metabolic process; GO:0019081 viral translation; GO:0019058 viral life cycle; GO:0044267 cellular protein metabolic process; GO:0009058 biosynthetic process; GO:0044764 multi-organism cellular process; GO:0016579 protein deubiquitination; GO:1901566 organonitrogen…	GO:0016020 membrane; GO:0044464 cell part; GO:0005622 intracellular; GO:0005737 cytoplasm; GO:0032991 macromolecular complex; GO:0071541 eukaryotic translation initiation factor 3 complex, eIF3m; GO:0044424 intracellular part; GO:0005829 cytosol; GO:0043234 protein complex; GO:0005623 cell; GO:0044444 cytoplasmic part; GO:0005852 eukaryotic translation initiation factor 3 complex;	GO:0003723 RNA binding; GO:0004843 thiol-dependent ubiquitin-specific protease activity; GO:0008233 peptidase activity; GO:0003743 translation initiation factor activity; GO:0019783 ubiquitin-like protein-specific protease activity; GO:0005515 protein binding; GO:0008234 cysteine-type peptidase activity; GO:0016787 hydrolase activity; GO:1901363 heterocyclic compound binding; GO:0097159 organic c…	K03249	EIF3F; translation initiation factor 3 subunit F	hsa03013 RNA transport - Homo sapiens (human);	IPR000555; IPR024969;	"JAB1/MPN/MOV34 metalloenzyme domain; Rpn11/EIF3F, C-terminal; "_x000D_
O00308	NEDD4-like E3 ubiquitin-protein ligase WWP2 OS=Homo sapiens OX=9606 GN=WWP2	WWP2	98.911	2.9544	2.2	2	2	2	0.971	1.05	0.925	1.069	1.017	0.979	1.04	0.42	mitochondria_x000D_	GO:0044409 entry into host; GO:0065008 regulation of biological quality; GO:0097659 nucleic acid-templated transcription; GO:0009891 positive regulation of biosynthetic process; GO:0051865 protein autoubiquitination; GO:0044237 cellular metabolic process; GO:0008152 metabolic process; GO:0032879 regulation of localization; GO:0010558 negative regulation of macromolecule biosynthetic process; GO:0…	GO:0043229 intracellular organelle; GO:0016020 membrane; GO:0044421 extracellular region part; GO:0031982 vesicle; GO:0005737 cytoplasm; GO:0032991 macromolecular complex; GO:0044424 intracellular part; GO:1990234 transferase complex; GO:0005623 cell; GO:0005576 extracellular region; GO:0043231 intracellular membrane-bounded organelle; GO:0043226 organelle; GO:0070062 extracellular exosome; GO:19…	GO:0019787 ubiquitin-like protein transferase activity; GO:0001190 transcriptional activator activity, RNA polymerase II transcription factor binding; GO:0005515 protein binding; GO:0061659 ubiquitin-like protein ligase activity; GO:0061630 ubiquitin protein ligase activity; GO:0001076 transcription factor activity, RNA polymerase II transcription factor binding; GO:0003824 catalytic activity; GO…	K05630	WWP2; NEDD4-like E3 ubiquitin-protein ligase WWP2 [EC:2.3.2.26]	hsa04120 Ubiquitin mediated proteolysis - Homo sapiens (human);	IPR001202; IPR000569; IPR000008;	WW domain; HECT domain; C2 domain; _x000D_
O00330	Pyruvate dehydrogenase protein X component, mitochondrial OS=Homo sapiens OX=9606 GN=PDHX	PDHX	54.122	26.953	11.6	5	5	5	1.01	1.046	1.104	1.017	0.991	0.849	0.904	0.171	mitochondria_x000D_	GO:0051188 cofactor biosynthetic process; GO:0019362 pyridine nucleotide metabolic process; GO:0010510 regulation of acetyl-CoA biosynthetic process from pyruvate; GO:0009117 nucleotide metabolic process; GO:0044699 single-organism process; GO:0009058 biosynthetic process; GO:0019216 regulation of lipid metabolic process; GO:0072524 pyridine-containing compound metabolic process; GO:0044237 cellu…	GO:0005759 mitochondrial matrix; GO:0043229 intracellular organelle; GO:0044429 mitochondrial part; GO:0005737 cytoplasm; GO:0044446 intracellular organelle part; GO:0032991 macromolecular complex; GO:0044424 intracellular part; GO:0045254 pyruvate dehydrogenase complex; GO:0005623 cell; GO:0005739 mitochondrion; GO:0044422 organelle part; GO:0031974 membrane-enclosed lumen; GO:0043226 organelle;…	GO:0005515 protein binding; GO:0016746 transferase activity, transferring acyl groups; GO:0003824 catalytic activity; GO:0016740 transferase activity; GO:0005488 binding;	K13997	PDHX; dihydrolipoamide dehydrogenase-binding protein of pyruvate dehydrogenase complex	hsa01100 Metabolic pathways - Homo sapiens (human);	IPR004167; IPR001078; IPR011053; IPR000089; IPR023213;	"E3-binding domain; 2-oxoacid dehydrogenase acyltransferase, catalytic domain; Single hybrid motif; Biotin/lipoyl attachment; Chloramphenicol acetyltransferase-like domain; "_x000D_
O00339	Matrilin-2 OS=Homo sapiens OX=9606 GN=MATN2	MATN2	106.84	32.82	7.3	5	5	5	1.145	1.053	1.034	0.873	0.93	0.929	0.845	0.0113	extracellular_x000D_	GO:0033554 cellular response to stress; GO:0016043 cellular component organization; GO:0016477 cell migration; GO:0044707 single-multicellular organism process; GO:0016358 dendrite development; GO:0051674 localization of cell; GO:0048666 neuron development; GO:0048869 cellular developmental process; GO:0032989 cellular component morphogenesis; GO:0044699 single-organism process; GO:0022008 neurog…	GO:0031012 extracellular matrix; GO:0005615 extracellular space; GO:0044421 extracellular region part; GO:0005578 proteinaceous extracellular matrix; GO:0005576 extracellular region; GO:0044420 extracellular matrix component; GO:0005604 basement membrane;	GO:0043169 cation binding; GO:0046872 metal ion binding; GO:0005515 protein binding; GO:0005509 calcium ion binding; GO:0005488 binding; GO:0043167 ion binding;				IPR026823; IPR019466; IPR001881; IPR000742; IPR009030; IPR002035;	"Complement Clr-like EGF domain; Matrilin, coiled-coil trimerisation domain; EGF-like calcium-binding domain; EGF-like domain; Growth factor receptor cysteine-rich domain; von Willebrand factor, type A; "_x000D_
O00391	Sulfhydryl oxidase 1 OS=Homo sapiens OX=9606 GN=QSOX1	QSOX1	82.577	17.307	7.2	4	4	4	0.957	1.013	0.903	1.125	1.018	0.992	1.091	0.162	Golgi apparatus_x000D_	GO:0050794 regulation of cellular process; GO:0065008 regulation of biological quality; GO:0045321 leukocyte activation; GO:0002283 neutrophil activation involved in immune response; GO:0002252 immune effector process; GO:0045454 cell redox homeostasis; GO:0002576 platelet degranulation; GO:0044699 single-organism process; GO:0048519 negative regulation of biological process; GO:0031324 negative …	GO:0034774 secretory granule lumen; GO:0016020 membrane; GO:1904724 tertiary granule lumen; GO:0005615 extracellular space; GO:0044421 extracellular region part; GO:0031090 organelle membrane; GO:0031410 cytoplasmic vesicle; GO:0005737 cytoplasm; GO:0031982 vesicle; GO:0044433 cytoplasmic vesicle part; GO:0031224 intrinsic component of membrane; GO:0044424 intracellular part; GO:0030173 integral …	GO:0016864 intramolecular oxidoreductase activity, transposing S-S bonds; GO:0016853 isomerase activity; GO:0003824 catalytic activity; GO:0016972 thiol oxidase activity; GO:0016670 oxidoreductase activity, acting on a sulfur group of donors, oxygen as acceptor; GO:0016667 oxidoreductase activity, acting on a sulfur group of donors; GO:0016860 intramolecular oxidoreductase activity; GO:0003756 pr…	K10758			IPR017905; IPR013766; IPR012336;	ERV/ALR sulfhydryl oxidase domain; Thioredoxin domain; Thioredoxin-like fold; _x000D_
O00401	Neural Wiskott-Aldrich syndrome protein OS=Homo sapiens OX=9606 GN=WASL	WASL	54.826	6.1003	7.9	4	5	4	1.007	1.088	1.101	0.942	0.927	0.95	0.882	0.0124	mitochondria_x000D_	GO:0044085 cellular component biogenesis; GO:0044700 single organism signaling; GO:0060627 regulation of vesicle-mediated transport; GO:0065008 regulation of biological quality; GO:0060491 regulation of cell projection assembly; GO:0007166 cell surface receptor signaling pathway; GO:0097659 nucleic acid-templated transcription; GO:0060997 dendritic spine morphogenesis; GO:0032989 cellular compone…	GO:0016020 membrane; GO:0044421 extracellular region part; GO:0005938 cell cortex; GO:0031090 organelle membrane; GO:0031410 cytoplasmic vesicle; GO:0071944 cell periphery; GO:0099568 cytoplasmic region; GO:0005737 cytoplasm; GO:0031982 vesicle; GO:0044433 cytoplasmic vesicle part; GO:0030863 cortical cytoskeleton; GO:0030864 cortical actin cytoskeleton; GO:0044424 intracellular part; GO:0005623 …	GO:0008092 cytoskeletal protein binding; GO:0030234 enzyme regulator activity; GO:0005488 binding; GO:0060589 nucleoside-triphosphatase regulator activity; GO:0030695 GTPase regulator activity; GO:0003779 actin binding; GO:0005515 protein binding; GO:0098772 molecular function regulator;	K05747	WAS; Wiskott-Aldrich syndrome protein	hsa05100 Bacterial invasion of epithelial cells - Homo sapiens (human); hsa05132 Salmonella infection - Homo sapiens (human); hsa04666 Fc gamma R-mediated phagocytosis - Homo sapiens (human); hsa05231 Choline metabolism in cancer - Homo sapiens (human); hsa04530 Tight junction - Homo sapiens (human); hsa05130 Pathogenic Escherichia coli infection - Homo sapiens (human); hsa04810 Regulation of act…	IPR033927; IPR003124; IPR011993; IPR000095; IPR011026; IPR000697;	"WASP family, EVH1 domain; WH2 domain; PH domain-like; CRIB domain; Wiscott-Aldrich syndrome protein, C-terminal; WH1/EVH1 domain; "_x000D_
O00410	Importin-5 OS=Homo sapiens OX=9606 GN=IPO5	IPO5	123.63	208.24	26.5	24	37	22	0.918	0.934	0.951	1.07	1.023	1.065	1.127	0.00244	cytoplasm_x000D_	GO:0001101 response to acid chemical; GO:0006607 NLS-bearing protein import into nucleus; GO:0072594 establishment of protein localization to organelle; GO:1903533 regulation of protein targeting; GO:0017038 protein import; GO:0044699 single-organism process; GO:0051169 nuclear transport; GO:0044764 multi-organism cellular process; GO:0015031 protein transport; GO:0051234 establishment of localiz…	GO:0043229 intracellular organelle; GO:0016020 membrane; GO:0005643 nuclear pore; GO:0031090 organelle membrane; GO:0043232 intracellular non-membrane-bounded organelle; GO:0005635 nuclear envelope; GO:0005737 cytoplasm; GO:0044446 intracellular organelle part; GO:0031967 organelle envelope; GO:0031981 nuclear lumen; GO:0032991 macromolecular complex; GO:0012505 endomembrane system; GO:0044424 in…	GO:0031267 small GTPase binding; GO:0003723 RNA binding; GO:0008565 protein transporter activity; GO:0060589 nucleoside-triphosphatase regulator activity; GO:0030695 GTPase regulator activity; GO:0022892 substrate-specific transporter activity; GO:0005515 protein binding; GO:0033218 amide binding; GO:0005095 GTPase inhibitor activity; GO:0098772 molecular function regulator; GO:0004857 enzyme inh…	K20222			IPR001494; IPR034085; IPR011989; IPR016024;	"Importin-beta, N-terminal domain; TOG domain; Armadillo-like helical; Armadillo-type fold; "_x000D_
O00418	Eukaryotic elongation factor 2 kinase OS=Homo sapiens OX=9606 GN=EEF2K	EEF2K	82.143	9.2325	7.6	5	5	5	1.045	0.924	0.951	1.099	0.982	1.007	1.058	0.328	cyto_nucl_x000D_	GO:0060627 regulation of vesicle-mediated transport; GO:0010941 regulation of cell death; GO:0065008 regulation of biological quality; GO:0006518 peptide metabolic process; GO:0051965 positive regulation of synapse assembly; GO:0046683 response to organophosphorus; GO:0044237 cellular metabolic process; GO:0050807 regulation of synapse organization; GO:0008152 metabolic process; GO:0051240 positi…	GO:0005737 cytoplasm; GO:0044424 intracellular part; GO:0005623 cell; GO:0005829 cytosol; GO:0032279 asymmetric synapse; GO:0045202 synapse; GO:0043226 organelle; GO:0098794 postsynapse; GO:0005622 intracellular; GO:0044464 cell part; GO:0014069 postsynaptic density; GO:0099572 postsynaptic specialization; GO:0098984 neuron to neuron synapse; GO:0044444 cytoplasmic part; GO:0044456 synapse part;	GO:1901265 nucleoside phosphate binding; GO:0016773 phosphotransferase activity, alcohol group as acceptor; GO:0005515 protein binding; GO:0004672 protein kinase activity; GO:0004683 calmodulin-dependent protein kinase activity; GO:0097159 organic cyclic compound binding; GO:1901363 heterocyclic compound binding; GO:0016301 kinase activity; GO:0032553 ribonucleotide binding; GO:0003824 catalytic …	K08292	EEF2K; elongation factor 2 kinase [EC:2.7.11.20]	hsa04921 Oxytocin signaling pathway - Homo sapiens (human); hsa04152 AMPK signaling pathway - Homo sapiens (human);	IPR011990; IPR004166; IPR011009;	Tetratricopeptide-like helical domain; MHCK/EF2 kinase; Protein kinase-like domain; _x000D_
O00422	Histone deacetylase complex subunit SAP18 OS=Homo sapiens OX=9606 GN=SAP18	SAP18	17.561	1.9325	5.9	1	1	1	1.029	0.987	0.973	0.993	1.129	0.897	1.01	0.936	nucleus_x000D_	GO:0010941 regulation of cell death; GO:0000381 regulation of alternative mRNA splicing, via spliceosome; GO:0097659 nucleic acid-templated transcription; GO:0050686 negative regulation of mRNA processing; GO:0009058 biosynthetic process; GO:0051253 negative regulation of RNA metabolic process; GO:1903312 negative regulation of mRNA metabolic process; GO:0044237 cellular metabolic process; GO:200…	GO:0043229 intracellular organelle; GO:0044446 intracellular organelle part; GO:0005737 cytoplasm; GO:0032991 macromolecular complex; GO:0031981 nuclear lumen; GO:0044424 intracellular part; GO:0005829 cytosol; GO:0016604 nuclear body; GO:0005623 cell; GO:0000118 histone deacetylase complex; GO:0044422 organelle part; GO:0031974 membrane-enclosed lumen; GO:0043226 organelle; GO:0043231 intracellu…	GO:0003723 RNA binding; GO:0003714 transcription corepressor activity; GO:0016787 hydrolase activity; GO:0005515 protein binding; GO:0003712 transcription cofactor activity; GO:1901363 heterocyclic compound binding; GO:0097159 organic cyclic compound binding; GO:0004407 histone deacetylase activity; GO:0033558 protein deacetylase activity; GO:0003824 catalytic activity; GO:0005488 binding; GO:000…	K14324	SAP18; histone deacetylase complex subunit SAP18	hsa03015 mRNA surveillance pathway - Homo sapiens (human); hsa03013 RNA transport - Homo sapiens (human);
O00429	Dynamin-1-like protein OS=Homo sapiens OX=9606 GN=DNM1L	DNM1L	81.876	39.478	14.8	11	15	11	0.972	0.997	1.002	0.961	1.08	0.98	1.017	0.7	cytoplasm_x000D_	GO:0044700 single organism signaling; GO:0044085 cellular component biogenesis; GO:0010941 regulation of cell death; GO:0032989 cellular component morphogenesis; GO:0032459 regulation of protein oligomerization; GO:0010821 regulation of mitochondrion organization; GO:0009605 response to external stimulus; GO:1905395 response to flavonoid; GO:1990910 response to hypobaric hypoxia; GO:0051240 posit…	GO:0016020 membrane; GO:0019867 outer membrane; GO:0098862 cluster of actin-based cell projections; GO:0031090 organelle membrane; GO:0005737 cytoplasm; GO:0044433 cytoplasmic vesicle part; GO:0032991 macromolecular complex; GO:0099080 supramolecular complex; GO:0005623 cell; GO:0044422 organelle part; GO:0043228 non-membrane-bounded organelle; GO:0070382 exocytic vesicle; GO:0008021 synaptic ves…	GO:1901265 nucleoside phosphate binding; GO:0031625 ubiquitin protein ligase binding; GO:0060589 nucleoside-triphosphatase regulator activity; GO:0030695 GTPase regulator activity; GO:0046983 protein dimerization activity; GO:0016817 hydrolase activity, acting on acid anhydrides; GO:0016787 hydrolase activity; GO:0005515 protein binding; GO:0098772 molecular function regulator; GO:0017137 Rab GTP…	K17065	DNM1L; dynamin 1-like protein [EC:3.6.5.5]	hsa04668 TNF signaling pathway - Homo sapiens (human); hsa04217 Necroptosis - Homo sapiens (human); hsa04621 NOD-like receptor signaling pathway - Homo sapiens (human);	IPR030381; IPR003130; IPR001401; IPR027417; IPR020850; IPR000375;	"Dynamin-type guanine nucleotide-binding (G) domain; Dynamin GTPase effector; Dynamin, GTPase domain; P-loop containing nucleoside triphosphate hydrolase; GTPase effector domain; Dynamin central domain; "_x000D_
O00461	Golgi integral membrane protein 4 OS=Homo sapiens OX=9606 GN=GOLIM4	GOLIM4	81.879	12.124	6.3	4	4	4	1.067	1.065	1.108	0.939	0.856	0.983	0.857	0.022	extracellular_x000D_	GO:0006810 transport; GO:0051179 localization; GO:0051234 establishment of localization;	GO:0016020 membrane; GO:0031410 cytoplasmic vesicle; GO:0031090 organelle membrane; GO:0005801 cis-Golgi network; GO:0005737 cytoplasm; GO:0031982 vesicle; GO:0044433 cytoplasmic vesicle part; GO:0031224 intrinsic component of membrane; GO:0044424 intracellular part; GO:0005623 cell; GO:0044422 organelle part; GO:0031974 membrane-enclosed lumen; GO:0070013 intracellular organelle lumen; GO:004442…
O00468	Agrin OS=Homo sapiens OX=9606 GN=AGRN	AGRN	217.23	47.413	6.1	10	11	10	1.107	1.014	1.07	0.927	0.858	0.986	0.868	0.0407	extracellular_x000D_	GO:0044700 single organism signaling; GO:0021700 developmental maturation; GO:0065008 regulation of biological quality; GO:0060491 regulation of cell projection assembly; GO:1904398 positive regulation of neuromuscular junction development; GO:0051965 positive regulation of synapse assembly; GO:0009891 positive regulation of biosynthetic process; GO:0044255 cellular lipid metabolic process; GO:00…	GO:0016020 membrane; GO:0044421 extracellular region part; GO:0071944 cell periphery; GO:0030054 cell junction; GO:0005737 cytoplasm; GO:0031982 vesicle; GO:0031224 intrinsic component of membrane; GO:0044424 intracellular part; GO:0005623 cell; GO:0044420 extracellular matrix component; GO:0044422 organelle part; GO:0005775 vacuolar lumen; GO:0005604 basement membrane; GO:0031974 membrane-enclos…	GO:0033691 sialic acid binding; GO:0035374 chondroitin sulfate binding; GO:0002162 dystroglycan binding; GO:0043394 proteoglycan binding; GO:0043167 ion binding; GO:0043395 heparan sulfate proteoglycan binding; GO:0043177 organic acid binding; GO:0005515 protein binding; GO:1901681 sulfur compound binding; GO:0050840 extracellular matrix binding; GO:0097367 carbohydrate derivative binding; GO:003…	K06254	AGRN; agrin	hsa04512 ECM-receptor interaction - Homo sapiens (human);	IPR008993; IPR002350; IPR001881; IPR000082; IPR000742; IPR001791; IPR013320; IPR003884; IPR002049; IPR004850; IPR003645;	"Tissue inhibitor of metalloproteinases-like, OB-fold; Kazal domain; EGF-like calcium-binding domain; SEA domain; EGF-like domain; Laminin G domain; Concanavalin A-like lectin/glucanase domain; Factor I / membrane attack complex; Laminin EGF domain; NtA (N-terminal agrin) domain; Follistatin-like, N-terminal; "_x000D_
O00471	Exocyst complex component 5 OS=Homo sapiens OX=9606 GN=EXOC5	EXOC5	81.852	18.193	11.4	9	10	8	1.031	0.945	0.971	0.972	0.993	1.017	1.012	0.692	cytoplasm_x000D_	GO:0098876 vesicle-mediated transport to the plasma membrane; GO:0016192 vesicle-mediated transport; GO:0044763 single-organism cellular process; GO:0044699 single-organism process; GO:0048193 Golgi vesicle transport; GO:0071702 organic substance transport; GO:0048278 vesicle docking; GO:0022406 membrane docking; GO:0015031 protein transport; GO:0051234 establishment of localization; GO:0006810 t…	GO:0005938 cell cortex; GO:0071944 cell periphery; GO:0099568 cytoplasmic region; GO:0005737 cytoplasm; GO:0032991 macromolecular complex; GO:0044424 intracellular part; GO:0000145 exocyst; GO:0005829 cytosol; GO:0005623 cell; GO:0005622 intracellular; GO:0044464 cell part; GO:0044448 cell cortex part; GO:0043234 protein complex; GO:0044444 cytoplasmic part; GO:0099023 tethering complex;	GO:0031267 small GTPase binding; GO:0047485 protein N-terminus binding; GO:0017016 Ras GTPase binding; GO:0005488 binding; GO:0005515 protein binding; GO:0051020 GTPase binding; GO:0017160 Ral GTPase binding; GO:0019899 enzyme binding;	K19984
O00483	Cytochrome c oxidase subunit NDUFA4 OS=Homo sapiens OX=9606 GN=NDUFA4	NDUFA4	9.3697	19.218	55.6	5	10	5	0.925	0.898	1.07	1.019	1.029	1.046	1.069	0.329	mitochondria_x000D_	GO:0009116 nucleoside metabolic process; GO:0042278 purine nucleoside metabolic process; GO:0006123 mitochondrial electron transport, cytochrome c to oxygen; GO:0009167 purine ribonucleoside monophosphate metabolic process; GO:0009117 nucleotide metabolic process; GO:0044699 single-organism process; GO:0044237 cellular metabolic process; GO:0006796 phosphate-containing compound metabolic process;…	GO:0016020 membrane; GO:0044421 extracellular region part; GO:0098800 inner mitochondrial membrane protein complex; GO:0031090 organelle membrane; GO:0098796 membrane protein complex; GO:0031982 vesicle; GO:0005737 cytoplasm; GO:0032991 macromolecular complex; GO:0045271 respiratory chain complex I; GO:0044424 intracellular part; GO:0098798 mitochondrial protein complex; GO:0005747 mitochondrial …	GO:0016651 oxidoreductase activity, acting on NAD(P)H; GO:0003954 NADH dehydrogenase activity; GO:0003824 catalytic activity; GO:0005488 binding; GO:0044877 macromolecular complex binding; GO:0050136 NADH dehydrogenase (quinone) activity; GO:0005515 protein binding; GO:0016655 oxidoreductase activity, acting on NAD(P)H, quinone or similar compound as acceptor; GO:0008137 NADH dehydrogenase (ubiqu…	K03948	NDUFA4; NADH dehydrogenase (ubiquinone) 1 alpha subcomplex subunit 4	hsa05010 Alzheimer's disease - Homo sapiens (human); hsa04723 Retrograde endocannabinoid signaling - Homo sapiens (human); hsa04932 Non-alcoholic fatty liver disease (NAFLD) - Homo sapiens (human); hsa01100 Metabolic pathways - Homo sapiens (human); hsa00190 Oxidative phosphorylation - Homo sapiens (human); hsa05016 Huntington's disease - Homo sapiens (human); hsa04714 Thermogenesis - Homo sapien…
O00487	26S proteasome non-ATPase regulatory subunit 14 OS=Homo sapiens OX=9606 GN=PSMD14	PSMD14	34.577	39.413	18.4	6	10	6	0.923	0.882	0.979	1.072	1.064	1.015	1.132	0.0231	cytoplasm_x000D_	GO:0044700 single organism signaling; GO:0010608 posttranscriptional regulation of gene expression; GO:0051443 positive regulation of ubiquitin-protein transferase activity; GO:0031347 regulation of defense response; GO:0010564 regulation of cell cycle process; GO:0044237 cellular metabolic process; GO:0070536 protein K63-linked deubiquitination; GO:1903364 positive regulation of cellular protein…	GO:0034774 secretory granule lumen; GO:0044421 extracellular region part; GO:0031410 cytoplasmic vesicle; GO:0005838 proteasome regulatory particle; GO:0031982 vesicle; GO:0005737 cytoplasm; GO:0044433 cytoplasmic vesicle part; GO:0032991 macromolecular complex; GO:0044424 intracellular part; GO:0005623 cell; GO:1904813 ficolin-1-rich granule lumen; GO:0044422 organelle part; GO:1905369 endopepti…	GO:0008233 peptidase activity; GO:0043167 ion binding; GO:0061134 peptidase regulator activity; GO:0044877 macromolecular complex binding; GO:0016504 peptidase activator activity; GO:0008237 metallopeptidase activity; GO:0061133 endopeptidase activator activity; GO:0016787 hydrolase activity; GO:0005515 protein binding; GO:0098772 molecular function regulator; GO:0070628 proteasome binding; GO:00…	K03030	PSMD14; 26S proteasome regulatory subunit N11	hsa03050 Proteasome - Homo sapiens (human); hsa05169 Epstein-Barr virus infection - Homo sapiens (human);	IPR000555; IPR024969;	"JAB1/MPN/MOV34 metalloenzyme domain; Rpn11/EIF3F, C-terminal; "_x000D_
O00499	Myc box-dependent-interacting protein 1 OS=Homo sapiens OX=9606 GN=BIN1	BIN1	64.699	30.715	10.3	5	6	5	1.073	1.083	1.156	0.885	0.873	0.936	0.813	0.00286	cytoplasm_x000D_	GO:0044085 cellular component biogenesis; GO:0060627 regulation of vesicle-mediated transport; GO:0010941 regulation of cell death; GO:0014013 regulation of gliogenesis; GO:0048869 cellular developmental process; GO:0051647 nucleus localization; GO:0022008 neurogenesis; GO:0044699 single-organism process; GO:0044764 multi-organism cellular process; GO:0010564 regulation of cell cycle process; GO:…	GO:0016020 membrane; GO:0071944 cell periphery; GO:0030016 myofibril; GO:0005737 cytoplasm; GO:0032991 macromolecular complex; GO:0099512 supramolecular fiber; GO:0044424 intracellular part; GO:0030018 Z disc; GO:0099080 supramolecular complex; GO:0005623 cell; GO:0031674 I band; GO:0044422 organelle part; GO:0043228 non-membrane-bounded organelle; GO:0005856 cytoskeleton; GO:0030315 T-tubule; GO…	GO:0051015 actin filament binding; GO:0042802 identical protein binding; GO:0008092 cytoskeletal protein binding; GO:0005488 binding; GO:0048156 tau protein binding; GO:0044877 macromolecular complex binding; GO:0003779 actin binding; GO:0005515 protein binding; GO:0070063 RNA polymerase binding; GO:0019899 enzyme binding; GO:0032403 protein complex binding;	K12562	AMPH; amphiphysin	hsa04666 Fc gamma R-mediated phagocytosis - Homo sapiens (human); hsa04144 Endocytosis - Homo sapiens (human);	IPR001452; IPR027267; IPR004148;	SH3 domain; Arfaptin homology (AH) domain/BAR domain; BAR domain; _x000D_
O00505	Importin subunit alpha-4 OS=Homo sapiens OX=9606 GN=KPNA3	KPNA3	57.81	15.656	5.2	3	6	1	0.98	0.902	0.953	1.124	1.06	1.025	1.132	0.0271	cytoplasm_x000D_	GO:0044409 entry into host; GO:0044085 cellular component biogenesis; GO:0065008 regulation of biological quality; GO:0006607 NLS-bearing protein import into nucleus; GO:1902594 multi-organism nuclear import; GO:0072594 establishment of protein localization to organelle; GO:0017038 protein import; GO:0044699 single-organism process; GO:1902581 multi-organism cellular localization; GO:0051169 nucl…	GO:0043229 intracellular organelle; GO:0005643 nuclear pore; GO:0005635 nuclear envelope; GO:0005737 cytoplasm; GO:0044446 intracellular organelle part; GO:0031967 organelle envelope; GO:0031981 nuclear lumen; GO:0012505 endomembrane system; GO:0032991 macromolecular complex; GO:0044424 intracellular part; GO:0005829 cytosol; GO:0005623 cell; GO:0044422 organelle part; GO:0031974 membrane-enclose…	GO:0005048 signal sequence binding; GO:0008565 protein transporter activity; GO:0042277 peptide binding; GO:0005488 binding; GO:0008139 nuclear localization sequence binding; GO:0022892 substrate-specific transporter activity; GO:0008022 protein C-terminus binding; GO:0005515 protein binding; GO:0033218 amide binding; GO:0005215 transporter activity;				IPR002652; IPR011989; IPR016024;	"Importin-alpha, importin-beta-binding domain; Armadillo-like helical; Armadillo-type fold; "_x000D_
O00515	Ladinin-1 OS=Homo sapiens OX=9606 GN=LAD1	LAD1	57.13	68.636	23.4	11	14	11	0.769	0.762	0.814	1.251	1.143	1.226	1.544	0.000222	nucleus_x000D_		GO:0031012 extracellular matrix; GO:0070062 extracellular exosome; GO:0043226 organelle; GO:0044421 extracellular region part; GO:0031982 vesicle; GO:1903561 extracellular vesicle; GO:0005578 proteinaceous extracellular matrix; GO:0043227 membrane-bounded organelle; GO:0044420 extracellular matrix component; GO:0005576 extracellular region; GO:0043230 extracellular organelle; GO:0005604 basement …	GO:0050839 cell adhesion molecule binding; GO:0005515 protein binding; GO:0005198 structural molecule activity; GO:0005488 binding; GO:0045296 cadherin binding;
O00534	von Willebrand factor A domain-containing protein 5A OS=Homo sapiens OX=9606 GN=VWA5A	VWA5A	86.488	68.2	22.4	14	17	14	1.092	1.029	0.996	0.971	0.97	0.986	0.939	0.0862	nucleus_x000D_							IPR013694; IPR002035;	"VIT domain; von Willebrand factor, type A; "_x000D_
O00560	Syntenin-1 OS=Homo sapiens OX=9606 GN=SDCBP	SDCBP	32.444	2.4804	3.4	1	1	1	1.029	1.062	0.907	1.027	1.003	0.985	1.006	0.883	cytoskeleton_x000D_	GO:0060627 regulation of vesicle-mediated transport; GO:0044085 cellular component biogenesis; GO:0044700 single organism signaling; GO:0030335 positive regulation of cell migration; GO:0032872 regulation of stress-activated MAPK cascade; GO:0010717 regulation of epithelial to mesenchymal transition; GO:0045321 leukocyte activation; GO:0032270 positive regulation of cellular protein metabolic pro…	GO:0016020 membrane; GO:0044421 extracellular region part; GO:0031090 organelle membrane; GO:0098857 membrane microdomain; GO:0005737 cytoplasm; GO:0044433 cytoplasmic vesicle part; GO:0032991 macromolecular complex; GO:0035578 azurophil granule lumen; GO:0005887 integral component of plasma membrane; GO:0005623 cell; GO:0044422 organelle part; GO:0043228 non-membrane-bounded organelle; GO:000577…	GO:1901981 phosphatidylinositol phosphate binding; GO:0005137 interleukin-5 receptor binding; GO:0030674 protein binding, bridging; GO:0047485 protein N-terminus binding; GO:0046982 protein heterodimerization activity; GO:0005102 receptor binding; GO:0043394 proteoglycan binding; GO:0046983 protein dimerization activity; GO:0043167 ion binding; GO:0005109 frizzled binding; GO:0005126 cytokine rec…	K17254			IPR001478;	PDZ domain; _x000D_
O00567	Nucleolar protein 56 OS=Homo sapiens OX=9606 GN=NOP56	NOP56	66.049	61.755	17	8	10	8	0.843	0.927	1.065	1.03	1.07	1.043	1.109	0.193	nucleus_x000D_	GO:0016072 rRNA metabolic process; GO:0006396 RNA processing; GO:0034470 ncRNA processing; GO:0044085 cellular component biogenesis; GO:0022613 ribonucleoprotein complex biogenesis; GO:0006725 cellular aromatic compound metabolic process; GO:0000154 rRNA modification; GO:0006807 nitrogen compound metabolic process; GO:0042254 ribosome biogenesis; GO:1901360 organic cyclic compound metabolic proce…	GO:0016020 membrane; GO:0005737 cytoplasm; GO:0032991 macromolecular complex; GO:0044424 intracellular part; GO:0005623 cell; GO:0044422 organelle part; GO:0030684 preribosome; GO:0043228 non-membrane-bounded organelle; GO:0031974 membrane-enclosed lumen; GO:0005654 nucleoplasm; GO:0070013 intracellular organelle lumen; GO:0005622 intracellular; GO:0044464 cell part; GO:0032040 small-subunit proc…	GO:0030515 snoRNA binding; GO:0097159 organic cyclic compound binding; GO:1901363 heterocyclic compound binding; GO:0050839 cell adhesion molecule binding; GO:0003723 RNA binding; GO:0005488 binding; GO:0045296 cadherin binding; GO:0003676 nucleic acid binding; GO:1990226 histone methyltransferase binding; GO:0005515 protein binding; GO:0019899 enzyme binding;	K14564	NOP56; nucleolar protein 56	hsa03008 Ribosome biogenesis in eukaryotes - Homo sapiens (human);	IPR002687; IPR012974; IPR012976;	"Nop domain; NOP5, N-terminal; NOSIC; "_x000D_
O00571	ATP-dependent RNA helicase DDX3X OS=Homo sapiens OX=9606 GN=DDX3X	DDX3X	73.243	82.994	32.9	19	29	18	0.893	0.876	0.861	1.073	1.124	1.058	1.238	0.000541	nucleus_x000D_	GO:0044085 cellular component biogenesis; GO:0044700 single organism signaling; GO:0010941 regulation of cell death; GO:0010608 posttranscriptional regulation of gene expression; GO:0009891 positive regulation of biosynthetic process; GO:0010564 regulation of cell cycle process; GO:0044237 cellular metabolic process; GO:0009607 response to biotic stimulus; GO:0045927 positive regulation of growth…	GO:0034774 secretory granule lumen; GO:0016020 membrane; GO:0019867 outer membrane; GO:0044421 extracellular region part; GO:0031090 organelle membrane; GO:0031410 cytoplasmic vesicle; GO:0031982 vesicle; GO:0005737 cytoplasm; GO:0044433 cytoplasmic vesicle part; GO:0032991 macromolecular complex; GO:0044424 intracellular part; GO:0016604 nuclear body; GO:0005623 cell; GO:1904813 ficolin-1-rich g…	GO:0048027 mRNA 5'-UTR binding; GO:1901265 nucleoside phosphate binding; GO:0008026 ATP-dependent helicase activity; GO:0016817 hydrolase activity, acting on acid anhydrides; GO:0005515 protein binding; GO:0016787 hydrolase activity; GO:0043273 CTPase activity; GO:0016887 ATPase activity; GO:1901363 heterocyclic compound binding; GO:0097159 organic cyclic compound binding; GO:0003729 mRNA binding…	K11594	DDX3X; ATP-dependent RNA helicase DDX3X [EC:3.6.4.13]	hsa04622 RIG-I-like receptor signaling pathway - Homo sapiens (human); hsa05161 Hepatitis B - Homo sapiens (human); hsa05203 Viral carcinogenesis - Homo sapiens (human);	IPR014014; IPR011545; IPR014001; IPR027417; IPR001650;	"RNA helicase, DEAD-box type, Q motif; DEAD/DEAH box helicase domain; Helicase superfamily 1/2, ATP-binding domain; P-loop containing nucleoside triphosphate hydrolase; Helicase, C-terminal; "_x000D_
O00584	Ribonuclease T2 OS=Homo sapiens OX=9606 GN=RNASET2	RNASET2	29.48	8.492	9	2	3	2	1.102	1.035	1.043	0.994	0.953	0.893	0.893	0.0369	extracellular_x000D_	GO:0045321 leukocyte activation; GO:0002283 neutrophil activation involved in immune response; GO:0006725 cellular aromatic compound metabolic process; GO:0002252 immune effector process; GO:0044699 single-organism process; GO:0050896 response to stimulus; GO:0044237 cellular metabolic process; GO:0071704 organic substance metabolic process; GO:0051234 establishment of localization; GO:0044270 ce…	GO:0034774 secretory granule lumen; GO:0005615 extracellular space; GO:0044421 extracellular region part; GO:0005783 endoplasmic reticulum; GO:0031410 cytoplasmic vesicle; GO:0031982 vesicle; GO:0005737 cytoplasm; GO:0044433 cytoplasmic vesicle part; GO:0044424 intracellular part; GO:0035578 azurophil granule lumen; GO:0005623 cell; GO:0044422 organelle part; GO:0005775 vacuolar lumen; GO:0070062…	GO:0003723 RNA binding; GO:0004521 endoribonuclease activity; GO:0016787 hydrolase activity; GO:0016894 endonuclease activity, active with either ribo- or deoxyribonucleic acids and producing 3'-phosphomonoesters; GO:1901363 heterocyclic compound binding; GO:0097159 organic cyclic compound binding; GO:0003824 catalytic activity; GO:0033897 ribonuclease T2 activity; GO:0005488 binding; GO:0016892 …	K01166
O00585	C-C motif chemokine 21 OS=Homo sapiens OX=9606 GN=CCL21	CCL21	14.646	5.1891	9.7	1	1	1	0.867	0.73	0.816	1.209	1.156	1.205	1.479	0.00168	extracellular_x000D_	GO:0044700 single organism signaling; GO:0044085 cellular component biogenesis; GO:0002694 regulation of leukocyte activation; GO:0010941 regulation of cell death; GO:0021700 developmental maturation; GO:0032872 regulation of stress-activated MAPK cascade; GO:0097026 dendritic cell dendrite assembly; GO:0009891 positive regulation of biosynthetic process; GO:0070555 response to interleukin-1; GO:…	GO:0005615 extracellular space; GO:0044421 extracellular region part; GO:0005623 cell; GO:0005576 extracellular region;	GO:0031732 CCR7 chemokine receptor binding; GO:0005125 cytokine activity; GO:0048020 CCR chemokine receptor binding; GO:0005102 receptor binding; GO:0005488 binding; GO:0042379 chemokine receptor binding; GO:0005126 cytokine receptor binding; GO:0001664 G-protein coupled receptor binding; GO:0005515 protein binding; GO:0008009 chemokine activity;	K16062	CCL21; C-C motif chemokine 21	hsa04060 Cytokine-cytokine receptor interaction - Homo sapiens (human); hsa04064 NF-kappa B signaling pathway - Homo sapiens (human); hsa04062 Chemokine signaling pathway - Homo sapiens (human);	IPR034133; IPR001811;	"Chemokine CC, DCCL motif-cointaining domain; Chemokine interleukin-8-like domain; "_x000D_
O00629	Importin subunit alpha-3 OS=Homo sapiens OX=9606 GN=KPNA4	KPNA4	57.886	45.622	12.5	5	6	3	0.844	0.934	1.092	0.973	1.021	1.13	1.089	0.366	cytoplasm_x000D_	GO:0065008 regulation of biological quality; GO:0006607 NLS-bearing protein import into nucleus; GO:0072594 establishment of protein localization to organelle; GO:0017038 protein import; GO:0044699 single-organism process; GO:1902581 multi-organism cellular localization; GO:0051169 nuclear transport; GO:0044764 multi-organism cellular process; GO:0035821 modification of morphology or physiology o…	GO:0044421 extracellular region part; GO:0031982 vesicle; GO:0005737 cytoplasm; GO:0032991 macromolecular complex; GO:0044424 intracellular part; GO:0005623 cell; GO:0044422 organelle part; GO:0031974 membrane-enclosed lumen; GO:0070062 extracellular exosome; GO:0005654 nucleoplasm; GO:0070013 intracellular organelle lumen; GO:0044464 cell part; GO:0005622 intracellular; GO:1903561 extracellular …	GO:0005048 signal sequence binding; GO:0008565 protein transporter activity; GO:0042277 peptide binding; GO:0005488 binding; GO:0008139 nuclear localization sequence binding; GO:0022892 substrate-specific transporter activity; GO:0005515 protein binding; GO:0033218 amide binding; GO:0005215 transporter activity;				IPR002652; IPR011989; IPR016024;	"Importin-alpha, importin-beta-binding domain; Armadillo-like helical; Armadillo-type fold; "_x000D_
O00743	Serine/threonine-protein phosphatase 6 catalytic subunit OS=Homo sapiens OX=9606 GN=PPP6C	PPP6C	35.144	7.0818	9.8	3	4	3	1.011	0.81	1.063	1.167	0.904	1.049	1.082	0.513	extracellular_x000D_	GO:0044085 cellular component biogenesis; GO:0051640 organelle localization; GO:0016043 cellular component organization; GO:0006901 vesicle coating; GO:0046907 intracellular transport; GO:0048207 vesicle targeting, rough ER to cis-Golgi; GO:0048208 COPII vesicle coating; GO:0044267 cellular protein metabolic process; GO:0044699 single-organism process; GO:0048193 Golgi vesicle transport; GO:00069…	GO:0043229 intracellular organelle; GO:0016020 membrane; GO:0098588 bounding membrane of organelle; GO:0031090 organelle membrane; GO:0044446 intracellular organelle part; GO:0005737 cytoplasm; GO:0000139 Golgi membrane; GO:0012505 endomembrane system; GO:0044424 intracellular part; GO:0005829 cytosol; GO:0005623 cell; GO:0044422 organelle part; GO:0043226 organelle; GO:0043231 intracellular memb…	GO:0003824 catalytic activity; GO:0042578 phosphoric ester hydrolase activity; GO:0005488 binding; GO:0004722 protein serine/threonine phosphatase activity; GO:0016791 phosphatase activity; GO:0043167 ion binding; GO:0016788 hydrolase activity, acting on ester bonds; GO:0043169 cation binding; GO:0046872 metal ion binding; GO:0005515 protein binding; GO:0016787 hydrolase activity; GO:0004721 phos…	K15498			IPR029052; IPR004843; IPR006186;	"Metallo-dependent phosphatase-like; Calcineurin-like phosphoesterase domain, ApaH type; Serine/threonine-specific protein phosphatase/bis(5-nucleosyl)-tetraphosphatase; "_x000D_
O00754	Lysosomal alpha-mannosidase OS=Homo sapiens OX=9606 GN=MAN2B1	MAN2B1	113.74	38.685	9.5	7	10	7	0.97	1.087	0.923	0.994	0.98	1.06	1.018	0.734	extracellular_x000D_	GO:0045321 leukocyte activation; GO:0002283 neutrophil activation involved in immune response; GO:0002252 immune effector process; GO:0006517 protein deglycosylation; GO:0009313 oligosaccharide catabolic process; GO:0044267 cellular protein metabolic process; GO:0006013 mannose metabolic process; GO:0044699 single-organism process; GO:0050896 response to stimulus; GO:0044237 cellular metabolic pr…	GO:0034774 secretory granule lumen; GO:0005615 extracellular space; GO:0044421 extracellular region part; GO:0031410 cytoplasmic vesicle; GO:0005737 cytoplasm; GO:0031982 vesicle; GO:0044433 cytoplasmic vesicle part; GO:0044424 intracellular part; GO:0035578 azurophil granule lumen; GO:0005623 cell; GO:0044422 organelle part; GO:0005775 vacuolar lumen; GO:0070062 extracellular exosome; GO:0031974…	GO:0015923 mannosidase activity; GO:0046914 transition metal ion binding; GO:0003824 catalytic activity; GO:0005488 binding; GO:0043167 ion binding; GO:0004559 alpha-mannosidase activity; GO:0016798 hydrolase activity, acting on glycosyl bonds; GO:0030246 carbohydrate binding; GO:0043169 cation binding; GO:0004553 hydrolase activity, hydrolyzing O-glycosyl compounds; GO:0046872 metal ion binding;…	K12311	MAN2B1; lysosomal alpha-mannosidase [EC:3.2.1.24]	hsa04142 Lysosome - Homo sapiens (human); hsa00511 Other glycan degradation - Homo sapiens (human);	IPR027291; IPR028995; IPR011682; IPR000602; IPR015341; IPR011013; IPR011330; IPR013780;	"Glycoside hydrolase 38/57, N-terminal domain; Glycoside hydrolase families 57/38, central domain; Glycosyl hydrolase family 38, C-terminal; Glycoside hydrolase family 38, N-terminal domain; Glycoside hydrolase family 38, central domain; Galactose mutarotase-like domain; Glycoside hydrolase/deacetylase, beta/alpha-barrel; Glycosyl hydrolase, all-beta; "_x000D_
O00764	Pyridoxal kinase OS=Homo sapiens OX=9606 GN=PDXK	PDXK	35.102	17.515	12.2	5	8	5	1.207	1.403	1.335	0.728	0.707	0.67	0.534	0.000241	cytoplasm_x000D_	GO:0051188 cofactor biosynthetic process; GO:0045321 leukocyte activation; GO:0042822 pyridoxal phosphate metabolic process; GO:0044699 single-organism process; GO:0009058 biosynthetic process; GO:0044237 cellular metabolic process; GO:0072524 pyridine-containing compound metabolic process; GO:0006796 phosphate-containing compound metabolic process; GO:0051234 establishment of localization; GO:00…	GO:0034774 secretory granule lumen; GO:0044421 extracellular region part; GO:0031410 cytoplasmic vesicle; GO:0031982 vesicle; GO:0005737 cytoplasm; GO:0044433 cytoplasmic vesicle part; GO:0044424 intracellular part; GO:0005623 cell; GO:0044422 organelle part; GO:0070062 extracellular exosome; GO:0031974 membrane-enclosed lumen; GO:0031983 vesicle lumen; GO:0070013 intracellular organelle lumen; G…	GO:0008478 pyridoxal kinase activity; GO:1901265 nucleoside phosphate binding; GO:0016773 phosphotransferase activity, alcohol group as acceptor; GO:0031402 sodium ion binding; GO:0046983 protein dimerization activity; GO:0030955 potassium ion binding; GO:0005515 protein binding; GO:0030170 pyridoxal phosphate binding; GO:1901363 heterocyclic compound binding; GO:0097159 organic cyclic compound b…	K00868	pdxK; pyridoxine kinase [EC:2.7.1.35]	hsa00750 Vitamin B6 metabolism - Homo sapiens (human); hsa01100 Metabolic pathways - Homo sapiens (human);	IPR013749; IPR029056;	Pyridoxamine kinase/Phosphomethylpyrimidine kinase; Ribokinase-like; _x000D_
O14498	Immunoglobulin superfamily containing leucine-rich repeat protein OS=Homo sapiens OX=9606 GN=ISLR	ISLR	45.997	15.113	8.6	3	4	3	0.984	1.127	1.016	1.031	0.931	0.929	0.925	0.218	extracellular_x000D_	GO:0016192 vesicle-mediated transport; GO:0044763 single-organism cellular process; GO:0002576 platelet degranulation; GO:0044699 single-organism process; GO:0051234 establishment of localization; GO:0006810 transport; GO:0022610 biological adhesion; GO:0045055 regulated exocytosis; GO:1902578 single-organism localization; GO:0032940 secretion by cell; GO:0007155 cell adhesion; GO:0051179 localiz…	GO:0034774 secretory granule lumen; GO:0005615 extracellular space; GO:0044421 extracellular region part; GO:0031410 cytoplasmic vesicle; GO:0005737 cytoplasm; GO:0031982 vesicle; GO:0044433 cytoplasmic vesicle part; GO:0044424 intracellular part; GO:0005623 cell; GO:0044422 organelle part; GO:0031974 membrane-enclosed lumen; GO:0070062 extracellular exosome; GO:0031983 vesicle lumen; GO:0070013 …	GO:0005515 protein binding; GO:0005488 binding;				IPR003598; IPR007110; IPR000483; IPR013783; IPR032675; IPR013098;	"Immunoglobulin subtype 2; Immunoglobulin-like domain; Cysteine-rich flanking region, C-terminal; Immunoglobulin-like fold; Leucine-rich repeat domain, L domain-like; Immunoglobulin I-set; "_x000D_
O14524	Nuclear envelope integral membrane protein 1 OS=Homo sapiens OX=9606 GN=NEMP1	NEMP1	50.639	1.73	1.6	1	1	1	1.015	0.997	1.146	1	0.917	0.938	0.904	0.122	plasma membrane_x000D_		GO:0043229 intracellular organelle; GO:0016020 membrane; GO:0031090 organelle membrane; GO:0005635 nuclear envelope; GO:0031967 organelle envelope; GO:0044446 intracellular organelle part; GO:0031224 intrinsic component of membrane; GO:0012505 endomembrane system; GO:0044424 intracellular part; GO:0005623 cell; GO:0016021 integral component of membrane; GO:0044422 organelle part; GO:0043231 intra…
O14545	TRAF-type zinc finger domain-containing protein 1 OS=Homo sapiens OX=9606 GN=TRAFD1	TRAFD1	64.84	9.3602	5.3	3	4	3	0.861	0.862	0.959	1.059	0.9	1.072	1.13	0.145	nucleus_x000D_	GO:0045824 negative regulation of innate immune response; GO:0002683 negative regulation of immune system process; GO:0050789 regulation of biological process; GO:0045088 regulation of innate immune response; GO:0048583 regulation of response to stimulus; GO:0050777 negative regulation of immune response; GO:0002682 regulation of immune system process; GO:0080134 regulation of response to stress;…		GO:0046872 metal ion binding; GO:0043169 cation binding; GO:0005515 protein binding; GO:0005488 binding; GO:0043167 ion binding;
O14548	Cytochrome c oxidase subunit 7A-related protein, mitochondrial OS=Homo sapiens OX=9606 GN=COX7A2L	COX7A2L	12.615	3.2425	14.9	2	3	2	1.036	0.792	0.889	1.03	1.056	1.191	1.206	0.0999	cytoplasm_x000D_	GO:0009116 nucleoside metabolic process; GO:0042278 purine nucleoside metabolic process; GO:0006123 mitochondrial electron transport, cytochrome c to oxygen; GO:0009167 purine ribonucleoside monophosphate metabolic process; GO:0009117 nucleotide metabolic process; GO:0044699 single-organism process; GO:0044237 cellular metabolic process; GO:0006796 phosphate-containing compound metabolic process;…	GO:0016020 membrane; GO:0031090 organelle membrane; GO:0005737 cytoplasm; GO:0044424 intracellular part; GO:0044455 mitochondrial membrane part; GO:0005623 cell; GO:0044422 organelle part; GO:0043228 non-membrane-bounded organelle; GO:0005740 mitochondrial envelope; GO:0031974 membrane-enclosed lumen; GO:0070013 intracellular organelle lumen; GO:0044425 membrane part; GO:0044464 cell part; GO:000…	GO:0015075 ion transmembrane transporter activity; GO:0022892 substrate-specific transporter activity; GO:0015077 monovalent inorganic cation transmembrane transporter activity; GO:0016676 oxidoreductase activity, acting on a heme group of donors, oxygen as acceptor; GO:0016675 oxidoreductase activity, acting on a heme group of donors; GO:0015078 hydrogen ion transmembrane transporter activity; G…	K02270	COX7A; cytochrome c oxidase subunit 7a	hsa04260 Cardiac muscle contraction - Homo sapiens (human); hsa05010 Alzheimer's disease - Homo sapiens (human); hsa05016 Huntington's disease - Homo sapiens (human); hsa04714 Thermogenesis - Homo sapiens (human); hsa04932 Non-alcoholic fatty liver disease (NAFLD) - Homo sapiens (human); hsa00190 Oxidative phosphorylation - Homo sapiens (human); hsa05012 Parkinson's disease - Homo sapiens (human);
O14558	Heat shock protein beta-6 OS=Homo sapiens OX=9606 GN=HSPB6	HSPB6	17.135	15.664	29.4	4	10	4	1.14	1.156	1.034	0.991	0.719	0.888	0.78	0.0636	cyto_nucl_x000D_	GO:0050794 regulation of cellular process; GO:0010667 negative regulation of cardiac muscle cell apoptotic process; GO:0010941 regulation of cell death; GO:0043069 negative regulation of programmed cell death; GO:0061077 chaperone-mediated protein folding; GO:0043067 regulation of programmed cell death; GO:0048519 negative regulation of biological process; GO:0010665 regulation of cardiac muscle …	GO:0043226 organelle; GO:0043231 intracellular membrane-bounded organelle; GO:0043229 intracellular organelle; GO:0005634 nucleus; GO:0044464 cell part; GO:0005622 intracellular; GO:0005737 cytoplasm; GO:0044424 intracellular part; GO:0043227 membrane-bounded organelle; GO:0005623 cell; GO:0005576 extracellular region;	GO:0005212 structural constituent of eye lens; GO:0042802 identical protein binding; GO:0051087 chaperone binding; GO:0042803 protein homodimerization activity; GO:0005488 binding; GO:0046983 protein dimerization activity; GO:0005515 protein binding; GO:0051082 unfolded protein binding; GO:0005198 structural molecule activity;	K09545			IPR002068; IPR003090; IPR008978;	"Alpha crystallin/Hsp20 domain; Alpha-crystallin, N-terminal; HSP20-like chaperone; "_x000D_
O14561	Acyl carrier protein, mitochondrial OS=Homo sapiens OX=9606 GN=NDUFAB1	NDUFAB1	17.417	15.226	15.4	3	7	3	0.981	0.989	0.996	1.011	0.987	1.007	1.013	0.206	mitochondria_x000D_	GO:0044085 cellular component biogenesis; GO:0009116 nucleoside metabolic process; GO:0044255 cellular lipid metabolic process; GO:0044237 cellular metabolic process; GO:0008610 lipid biosynthetic process; GO:0008152 metabolic process; GO:1901137 carbohydrate derivative biosynthetic process; GO:0006091 generation of precursor metabolites and energy; GO:0065003 macromolecular complex assembly; GO:…	GO:0016020 membrane; GO:0098800 inner mitochondrial membrane protein complex; GO:0031090 organelle membrane; GO:0098796 membrane protein complex; GO:0005737 cytoplasm; GO:0045271 respiratory chain complex I; GO:0032991 macromolecular complex; GO:0098798 mitochondrial protein complex; GO:0044424 intracellular part; GO:0005747 mitochondrial respiratory chain complex I; GO:0044455 mitochondrial memb…	GO:0016651 oxidoreductase activity, acting on NAD(P)H; GO:0031177 phosphopantetheine binding; GO:0019842 vitamin binding; GO:0043167 ion binding; GO:0043177 organic acid binding; GO:0050136 NADH dehydrogenase (quinone) activity; GO:0044620 ACP phosphopantetheine attachment site binding; GO:0005515 protein binding; GO:0033218 amide binding; GO:0033293 monocarboxylic acid binding; GO:0048037 cofact…	K03955	NDUFAB1; NADH dehydrogenase (ubiquinone) 1 alpha/beta subcomplex 1	hsa05010 Alzheimer's disease - Homo sapiens (human); hsa04723 Retrograde endocannabinoid signaling - Homo sapiens (human); hsa04932 Non-alcoholic fatty liver disease (NAFLD) - Homo sapiens (human); hsa01100 Metabolic pathways - Homo sapiens (human); hsa00190 Oxidative phosphorylation - Homo sapiens (human); hsa05016 Huntington's disease - Homo sapiens (human); hsa04714 Thermogenesis - Homo sapien…	IPR009081;	Phosphopantetheine binding ACP domain; _x000D_
O14579	Coatomer subunit epsilon OS=Homo sapiens OX=9606 GN=COPE	COPE	34.482	13.778	12	3	4	3	0.87	0.875	0.894	1.19	1.141	1.026	1.272	0.006	cytoplasm_x000D_	GO:0046907 intracellular transport; GO:0006891 intra-Golgi vesicle-mediated transport; GO:0016192 vesicle-mediated transport; GO:0048193 Golgi vesicle transport; GO:0071702 organic substance transport; GO:0015031 protein transport; GO:0051641 cellular localization; GO:0051234 establishment of localization; GO:0006810 transport; GO:0045184 establishment of protein localization; GO:0051649 establis…	GO:0016020 membrane; GO:0005783 endoplasmic reticulum; GO:0042175 nuclear outer membrane-endoplasmic reticulum membrane network; GO:0031090 organelle membrane; GO:0031410 cytoplasmic vesicle; GO:0098796 membrane protein complex; GO:0030137 COPI-coated vesicle; GO:0030660 Golgi-associated vesicle membrane; GO:0005737 cytoplasm; GO:0031982 vesicle; GO:0044433 cytoplasmic vesicle part; GO:0032991 ma…	GO:0005515 protein binding; GO:0005198 structural molecule activity; GO:0005488 binding;	K17268			IPR011990;	Tetratricopeptide-like helical domain; _x000D_
O14617	AP-3 complex subunit delta-1 OS=Homo sapiens OX=9606 GN=AP3D1	AP3D1	130.16	17.832	4.6	5	5	5	0.972	0.967	0.87	1.097	1.006	0.994	1.103	0.109	cytoplasm_x000D_	GO:0002694 regulation of leukocyte activation; GO:0021700 developmental maturation; GO:0065008 regulation of biological quality; GO:0015031 protein transport; GO:0009605 response to external stimulus; GO:0099003 vesicle-mediated transport in synapse; GO:0008152 metabolic process; GO:0051240 positive regulation of multicellular organismal process; GO:0032879 regulation of localization; GO:0099517 …	GO:0016020 membrane; GO:0030119 AP-type membrane coat adaptor complex; GO:0031090 organelle membrane; GO:0031410 cytoplasmic vesicle; GO:0098796 membrane protein complex; GO:0098830 presynaptic endosome; GO:0099568 cytoplasmic region; GO:0005737 cytoplasm; GO:0031982 vesicle; GO:0032838 cell projection cytoplasm; GO:0044433 cytoplasmic vesicle part; GO:0032991 macromolecular complex; GO:0044424 i…	GO:0005488 binding; GO:0005215 transporter activity;	K12396	AP3D; AP-3 complex subunit delta	hsa04142 Lysosome - Homo sapiens (human);	IPR011989; IPR016024; IPR002553;	"Armadillo-like helical; Armadillo-type fold; Clathrin/coatomer adaptor, adaptin-like, N-terminal; "_x000D_
O14639	Actin-binding LIM protein 1 OS=Homo sapiens OX=9606 GN=ABLIM1	ABLIM1	87.687	20.821	10.9	8	11	8	0.935	0.973	1.004	1.087	0.959	1.056	1.065	0.223	nucleus_x000D_	GO:0044085 cellular component biogenesis; GO:0044707 single-multicellular organism process; GO:0016043 cellular component organization; GO:0097581 lamellipodium organization; GO:0007601 visual perception; GO:0060271 cilium assembly; GO:0044699 single-organism process; GO:0044782 cilium organization; GO:0050877 neurological system process; GO:0009653 anatomical structure morphogenesis; GO:0070925 …	GO:0031252 cell leading edge; GO:0043229 intracellular organelle; GO:0042995 cell projection; GO:0043232 intracellular non-membrane-bounded organelle; GO:0044430 cytoskeletal part; GO:0044446 intracellular organelle part; GO:0005737 cytoplasm; GO:0097517 contractile actin filament bundle; GO:0044424 intracellular part; GO:0005623 cell; GO:0015629 actin cytoskeleton; GO:0044422 organelle part; GO:…	GO:0008092 cytoskeletal protein binding; GO:0046914 transition metal ion binding; GO:0005488 binding; GO:0043167 ion binding; GO:0003779 actin binding; GO:0043169 cation binding; GO:0046872 metal ion binding; GO:0005515 protein binding; GO:0008270 zinc ion binding;	K07520	ABLIM; actin-binding LIM protein	hsa04360 Axon guidance - Homo sapiens (human);	IPR001781; IPR003128; IPR032402;	"Zinc finger, LIM-type; Villin headpiece; Putative adherens-junction anchoring domain; "_x000D_
O14683	Tumor protein p53-inducible protein 11 OS=Homo sapiens OX=9606 GN=TP53I11	TP53I11	21.054	2.3163	5.3	1	2	1	1.087	1.106	0.985	0.965	0.933	0.943	0.894	0.0414	plasma membrane_x000D_	GO:0050794 regulation of cellular process; GO:0050789 regulation of biological process; GO:0042127 regulation of cell proliferation; GO:0006950 response to stress; GO:0048519 negative regulation of biological process; GO:0048523 negative regulation of cellular process; GO:0050896 response to stimulus; GO:0065007 biological regulation; GO:0008285 negative regulation of cell proliferation;	GO:0031224 intrinsic component of membrane; GO:0016020 membrane; GO:0016021 integral component of membrane; GO:0044425 membrane part;
O14684	Prostaglandin E synthase OS=Homo sapiens OX=9606 GN=PTGES	PTGES	17.102	5.102	16.4	3	3	3	0.974	1.014	1.086	0.952	0.966	1.016	0.954	0.286	extracellular_x000D_	GO:0044700 single organism signaling; GO:0001101 response to acid chemical; GO:0016053 organic acid biosynthetic process; GO:1901568 fatty acid derivative metabolic process; GO:0044699 single-organism process; GO:0009058 biosynthetic process; GO:0044255 cellular lipid metabolic process; GO:0044237 cellular metabolic process; GO:0008285 negative regulation of cell proliferation; GO:0009607 respons…	GO:0043229 intracellular organelle; GO:0016020 membrane; GO:0005783 endoplasmic reticulum; GO:0042175 nuclear outer membrane-endoplasmic reticulum membrane network; GO:0005635 nuclear envelope; GO:0044446 intracellular organelle part; GO:0031967 organelle envelope; GO:0005737 cytoplasm; GO:0012505 endomembrane system; GO:0031224 intrinsic component of membrane; GO:0044424 intracellular part; GO:0…	GO:0016853 isomerase activity; GO:0072341 modified amino acid binding; GO:0003824 catalytic activity; GO:0042277 peptide binding; GO:0005488 binding; GO:0043167 ion binding; GO:0043168 anion binding; GO:0016860 intramolecular oxidoreductase activity; GO:0043295 glutathione binding; GO:0033218 amide binding; GO:1900750 oligopeptide binding; GO:1901681 sulfur compound binding; GO:0050220 prostaglan…	K15729	PTGES; microsomal prostaglandin-E synthase 1 [EC:5.3.99.3]	hsa01100 Metabolic pathways - Homo sapiens (human); hsa00590 Arachidonic acid metabolism - Homo sapiens (human);	IPR023352;	Membrane associated eicosanoid/glutathione metabolism-like domain; _x000D_
O14732	Inositol monophosphatase 2 OS=Homo sapiens OX=9606 GN=IMPA2	IMPA2	31.321	18.614	21.5	6	9	6	0.85	0.965	1.07	1.034	0.99	0.997	1.047	0.5	cytoskeleton_x000D_	GO:0050794 regulation of cellular process; GO:0044700 single organism signaling; GO:0016310 phosphorylation; GO:0016051 carbohydrate biosynthetic process; GO:0046486 glycerolipid metabolic process; GO:1901615 organic hydroxy compound metabolic process; GO:0046434 organophosphate catabolic process; GO:0006020 inositol metabolic process; GO:0006066 alcohol metabolic process; GO:0046854 phosphatidyl…	GO:0044464 cell part; GO:0005622 intracellular; GO:0005737 cytoplasm; GO:0044424 intracellular part; GO:0005623 cell; GO:0005829 cytosol; GO:0044444 cytoplasmic part;	GO:0016791 phosphatase activity; GO:0043167 ion binding; GO:0046983 protein dimerization activity; GO:0052833 inositol monophosphate 4-phosphatase activity; GO:0005515 protein binding; GO:0016787 hydrolase activity; GO:0052832 inositol monophosphate 3-phosphatase activity; GO:0052745 inositol phosphate phosphatase activity; GO:0052834 inositol monophosphate phosphatase activity; GO:0042802 identi…	K01092	E3.1.3.25; myo-inositol-1(or 4)-monophosphatase [EC:3.1.3.25]	hsa00562 Inositol phosphate metabolism - Homo sapiens (human); hsa01100 Metabolic pathways - Homo sapiens (human); hsa04070 Phosphatidylinositol signaling system - Homo sapiens (human);
O14735	CDP-diacylglycerol--inositol 3-phosphatidyltransferase OS=Homo sapiens OX=9606 GN=CDIPT	CDIPT	23.539	5.6567	9.9	2	2	2	1.149	1.163	0.986	0.917	0.86	0.95	0.827	0.036	plasma membrane_x000D_	GO:0046486 glycerolipid metabolic process; GO:0044711 single-organism biosynthetic process; GO:0006661 phosphatidylinositol biosynthetic process; GO:0008654 phospholipid biosynthetic process; GO:0044763 single-organism cellular process; GO:0044699 single-organism process; GO:0009058 biosynthetic process; GO:0044255 cellular lipid metabolic process; GO:0044238 primary metabolic process; GO:0044237…	GO:0043229 intracellular organelle; GO:0016020 membrane; GO:0042175 nuclear outer membrane-endoplasmic reticulum membrane network; GO:0005783 endoplasmic reticulum; GO:0098588 bounding membrane of organelle; GO:0031090 organelle membrane; GO:0071944 cell periphery; GO:0044446 intracellular organelle part; GO:0005737 cytoplasm; GO:0000139 Golgi membrane; GO:0031224 intrinsic component of membrane;…	GO:0043167 ion binding; GO:0003881 CDP-diacylglycerol-inositol 3-phosphatidyltransferase activity; GO:0005515 protein binding; GO:0016780 phosphotransferase activity, for other substituted phosphate groups; GO:0030145 manganese ion binding; GO:0046914 transition metal ion binding; GO:0017169 CDP-alcohol phosphatidyltransferase activity; GO:0003824 catalytic activity; GO:0019992 diacylglycerol bin…	K00999	CDIPT; CDP-diacylglycerol--inositol 3-phosphatidyltransferase [EC:2.7.8.11]	hsa00562 Inositol phosphate metabolism - Homo sapiens (human); hsa00564 Glycerophospholipid metabolism - Homo sapiens (human); hsa01100 Metabolic pathways - Homo sapiens (human); hsa04070 Phosphatidylinositol signaling system - Homo sapiens (human);
O14737	Programmed cell death protein 5 OS=Homo sapiens OX=9606 GN=PDCD5	PDCD5	14.285	22.374	44	5	10	5	1.027	1.003	0.915	1.081	0.969	1.041	1.05	0.365	cytoplasm_x000D_	GO:0010941 regulation of cell death; GO:1903955 positive regulation of protein targeting to mitochondrion; GO:0032270 positive regulation of cellular protein metabolic process; GO:0090199 regulation of release of cytochrome c from mitochondria; GO:1903533 regulation of protein targeting; GO:0023051 regulation of signaling; GO:0071560 cellular response to transforming growth factor beta stimulus; …	GO:0043229 intracellular organelle; GO:0044421 extracellular region part; GO:0031982 vesicle; GO:0005737 cytoplasm; GO:0044424 intracellular part; GO:0005623 cell; GO:0005829 cytosol; GO:0005576 extracellular region; GO:0043231 intracellular membrane-bounded organelle; GO:0043226 organelle; GO:0070062 extracellular exosome; GO:0005634 nucleus; GO:0005622 intracellular; GO:0044464 cell part; GO:19…	GO:0003677 DNA binding; GO:0043167 ion binding; GO:0015631 tubulin binding; GO:0005515 protein binding; GO:0048487 beta-tubulin binding; GO:0098772 molecular function regulator; GO:0008201 heparin binding; GO:1901681 sulfur compound binding; GO:1901363 heterocyclic compound binding; GO:0097159 organic cyclic compound binding; GO:0010698 acetyltransferase activator activity; GO:0097367 carbohydrat…	K06875
O14744	Protein arginine N-methyltransferase 5 OS=Homo sapiens OX=9606 GN=PRMT5	PRMT5	72.683	10.463	7.1	4	4	4	0.981	1.034	0.917	0.997	1.047	1.031	1.049	0.266	cytoplasm_x000D_	GO:0044085 cellular component biogenesis; GO:0022613 ribonucleoprotein complex biogenesis; GO:0048732 gland development; GO:0022618 ribonucleoprotein complex assembly; GO:0035247 peptidyl-arginine omega-N-methylation; GO:0014013 regulation of gliogenesis; GO:0097659 nucleic acid-templated transcription; GO:0010564 regulation of cell cycle process; GO:0044237 cellular metabolic process; GO:0008213…	GO:0043229 intracellular organelle; GO:0044446 intracellular organelle part; GO:0005737 cytoplasm; GO:0012505 endomembrane system; GO:0032991 macromolecular complex; GO:0031981 nuclear lumen; GO:0035097 histone methyltransferase complex; GO:0044424 intracellular part; GO:1990234 transferase complex; GO:0005829 cytosol; GO:0005623 cell; GO:0044422 organelle part; GO:0034708 methyltransferase compl…	GO:0008757 S-adenosylmethionine-dependent methyltransferase activity; GO:1901265 nucleoside phosphate binding; GO:0008168 methyltransferase activity; GO:0003690 double-stranded DNA binding; GO:0008327 methyl-CpG binding; GO:0016274 protein-arginine N-methyltransferase activity; GO:0046983 protein dimerization activity; GO:0044020 histone methyltransferase activity (H4-R3 specific); GO:0005515 pro…	K02516	PRMT5; type II protein arginine methyltransferase [EC:2.1.1.320]	hsa03013 RNA transport - Homo sapiens (human);	IPR029063;	S-adenosyl-L-methionine-dependent methyltransferase; _x000D_
O14745	Na(+)/H(+) exchange regulatory cofactor NHE-RF1 OS=Homo sapiens OX=9606 GN=SLC9A3R1	SLC9A3R1	38.868	42.365	30.4	9	13	9	0.993	1.036	1.018	0.958	0.936	0.989	0.946	0.0513	nucleus_x000D_	GO:0044085 cellular component biogenesis; GO:0044700 single organism signaling; GO:0010941 regulation of cell death; GO:0048732 gland development; GO:0072502 cellular trivalent inorganic anion homeostasis; GO:0055062 phosphate ion homeostasis; GO:0090317 negative regulation of intracellular protein transport; GO:0030320 cellular monovalent inorganic anion homeostasis; GO:0034635 glutathione trans…	GO:0016020 membrane; GO:0098862 cluster of actin-based cell projections; GO:0044421 extracellular region part; GO:0016324 apical plasma membrane; GO:0005903 brush border; GO:0098857 membrane microdomain; GO:0071944 cell periphery; GO:0031982 vesicle; GO:0005737 cytoplasm; GO:0036126 sperm flagellum; GO:0097729 9+2 motile cilium; GO:0044424 intracellular part; GO:0098858 actin-based cell projectio…	GO:0043621 protein self-association; GO:0005102 receptor binding; GO:0044877 macromolecular complex binding; GO:0070851 growth factor receptor binding; GO:0005515 protein binding; GO:0031698 beta-2 adrenergic receptor binding; GO:0098772 molecular function regulator; GO:0030165 PDZ domain binding; GO:0050780 dopamine receptor binding; GO:0032947 protein complex scaffold; GO:0016247 channel regula…	K13365	SLC9A3R1; Na(+)/H(+) exchange regulatory cofactor NHE-RF1	hsa04530 Tight junction - Homo sapiens (human); hsa05165 Human papillomavirus infection - Homo sapiens (human); hsa04928 Parathyroid hormone synthesis, secretion and action - Homo sapiens (human);	IPR015098; IPR001478;	"EBP50, C-terminal; PDZ domain; "_x000D_
O14773	Tripeptidyl-peptidase 1 OS=Homo sapiens OX=9606 GN=TPP1	TPP1	61.247	35.153	12.4	6	10	6	0.913	0.954	1.039	1.065	1.047	1.065	1.093	0.142	extracellular_x000D_	GO:0044700 single organism signaling; GO:0065008 regulation of biological quality; GO:0006518 peptide metabolic process; GO:0048869 cellular developmental process; GO:0044699 single-organism process; GO:0044237 cellular metabolic process; GO:0050877 neurological system process; GO:0048871 multicellular organismal homeostasis; GO:0030968 endoplasmic reticulum unfolded protein response; GO:0008152 …	GO:0097708 intracellular vesicle; GO:0043229 intracellular organelle; GO:0044421 extracellular region part; GO:0031410 cytoplasmic vesicle; GO:0042470 melanosome; GO:0044446 intracellular organelle part; GO:0005737 cytoplasm; GO:0031982 vesicle; GO:0044424 intracellular part; GO:0005623 cell; GO:0005576 extracellular region; GO:0043202 lysosomal lumen; GO:0005739 mitochondrion; GO:0044422 organel…	GO:0008238 exopeptidase activity; GO:0008233 peptidase activity; GO:0043167 ion binding; GO:0008236 serine-type peptidase activity; GO:0016787 hydrolase activity; GO:0005515 protein binding; GO:0033218 amide binding; GO:0004175 endopeptidase activity; GO:0004252 serine-type endopeptidase activity; GO:0003824 catalytic activity; GO:0017171 serine hydrolase activity; GO:0042277 peptide binding; GO:…	K01279	TPP1; tripeptidyl-peptidase I [EC:3.4.14.9]	hsa04142 Lysosome - Homo sapiens (human);	IPR009020; IPR030400; IPR000209; IPR015366;	"Proteinase propeptide inhibitor; Sedolisin domain; Peptidase S8/S53 domain; Peptidase S53, activation domain; "_x000D_
O14776	Transcription elongation regulator 1 OS=Homo sapiens OX=9606 GN=TCERG1	TCERG1	123.9	31.828	10.4	9	9	9	0.977	0.925	0.976	1.036	1.013	1.042	1.074	0.0232	nucleus_x000D_	GO:0097659 nucleic acid-templated transcription; GO:0009058 biosynthetic process; GO:0051253 negative regulation of RNA metabolic process; GO:0044237 cellular metabolic process; GO:2001141 regulation of RNA biosynthetic process; GO:0008152 metabolic process; GO:0010558 negative regulation of macromolecule biosynthetic process; GO:0043170 macromolecule metabolic process; GO:1903507 negative regula…	GO:0043229 intracellular organelle; GO:0044446 intracellular organelle part; GO:0031981 nuclear lumen; GO:0044424 intracellular part; GO:0005623 cell; GO:0044422 organelle part; GO:0043226 organelle; GO:0043231 intracellular membrane-bounded organelle; GO:0031974 membrane-enclosed lumen; GO:0005654 nucleoplasm; GO:0005634 nucleus; GO:0070013 intracellular organelle lumen; GO:0044464 cell part; GO…	GO:0003723 RNA binding; GO:0003714 transcription corepressor activity; GO:0001103 RNA polymerase II repressing transcription factor binding; GO:0005515 protein binding; GO:0003712 transcription cofactor activity; GO:0070064 proline-rich region binding; GO:1901363 heterocyclic compound binding; GO:0097159 organic cyclic compound binding; GO:0001104 RNA polymerase II transcription cofactor activity…	K12824	TCERG1; transcription elongation regulator 1	hsa03040 Spliceosome - Homo sapiens (human);	IPR002713; IPR001202;	FF domain; WW domain; _x000D_
O14786	Neuropilin-1 OS=Homo sapiens OX=9606 GN=NRP1	NRP1	103.13	45.395	9.2	8	8	8	1.057	1.146	1.07	0.893	0.932	0.951	0.848	0.00626	endoplasmic reticulum_x000D_	GO:0044700 single organism signaling; GO:0060839 endothelial cell fate commitment; GO:0010941 regulation of cell death; GO:0090130 tissue migration; GO:0048008 platelet-derived growth factor receptor signaling pathway; GO:0048732 gland development; GO:0035282 segmentation; GO:0043523 regulation of neuron apoptotic process; GO:0010594 regulation of endothelial cell migration; GO:0048754 branching …	GO:0016020 membrane; GO:0005615 extracellular space; GO:0044421 extracellular region part; GO:0031410 cytoplasmic vesicle; GO:0071944 cell periphery; GO:0030054 cell junction; GO:0005737 cytoplasm; GO:0031982 vesicle; GO:0043025 neuronal cell body; GO:0031224 intrinsic component of membrane; GO:0032991 macromolecular complex; GO:0099512 supramolecular fiber; GO:0030426 growth cone; GO:0044424 int…	GO:0016773 phosphotransferase activity, alcohol group as acceptor; GO:0019838 growth factor binding; GO:0015026 coreceptor activity; GO:0017154 semaphorin receptor activity; GO:0004713 protein tyrosine kinase activity; GO:0005515 protein binding; GO:0004672 protein kinase activity; GO:0004888 transmembrane signaling receptor activity; GO:0008201 heparin binding; GO:0004871 signal transducer activ…	K06724	NRP1; neuropilin 1	hsa05166 HTLV-I infection - Homo sapiens (human); hsa04360 Axon guidance - Homo sapiens (human);	IPR000421; IPR000859; IPR000998; IPR013320; IPR022579; IPR008979;	"Coagulation factor 5/8 C-terminal domain; CUB domain; MAM domain; Concanavalin A-like lectin/glucanase domain; Neuropilin, C-terminal; Galactose-binding domain-like; "_x000D_
O14787	Transportin-2 OS=Homo sapiens OX=9606 GN=TNPO2	TNPO2	101.39	29.355	12.4	9	11	6	1.22	1.057	0.965	0.911	0.894	0.974	0.857	0.109	cytoplasm_x000D_	GO:0046907 intracellular transport; GO:0006607 NLS-bearing protein import into nucleus; GO:0072594 establishment of protein localization to organelle; GO:0000060 protein import into nucleus, translocation; GO:0017038 protein import; GO:1902593 single-organism nuclear import; GO:0044699 single-organism process; GO:0071702 organic substance transport; GO:0051169 nuclear transport; GO:0006610 riboso…	GO:0016020 membrane; GO:0043229 intracellular organelle; GO:0031090 organelle membrane; GO:0005635 nuclear envelope; GO:0005737 cytoplasm; GO:0044446 intracellular organelle part; GO:0031967 organelle envelope; GO:0031981 nuclear lumen; GO:0012505 endomembrane system; GO:0044424 intracellular part; GO:0005623 cell; GO:0044422 organelle part; GO:0031974 membrane-enclosed lumen; GO:0043226 organell…	GO:0031267 small GTPase binding; GO:0005048 signal sequence binding; GO:0008565 protein transporter activity; GO:0017016 Ras GTPase binding; GO:0042277 peptide binding; GO:0005488 binding; GO:0008139 nuclear localization sequence binding; GO:0022892 substrate-specific transporter activity; GO:0008536 Ran GTPase binding; GO:0005515 protein binding; GO:0033218 amide binding; GO:0051020 GTPase bindi…	K18727			IPR001494; IPR011989; IPR016024;	"Importin-beta, N-terminal domain; Armadillo-like helical; Armadillo-type fold; "_x000D_
O14791	Apolipoprotein L1 OS=Homo sapiens OX=9606 GN=APOL1	APOL1	43.974	10.936	13.6	6	12	6	0.987	0.962	0.939	1.06	1.028	1.042	1.084	0.00886	endoplasmic reticulum_x000D_	GO:0098661 inorganic anion transmembrane transport; GO:0065008 regulation of biological quality; GO:0019835 cytolysis; GO:0034220 ion transmembrane transport; GO:1901615 organic hydroxy compound metabolic process; GO:1902652 secondary alcohol metabolic process; GO:0006066 alcohol metabolic process; GO:0044699 single-organism process; GO:0006821 chloride transport; GO:0035821 modification of morph…	GO:0016020 membrane; GO:0072562 blood microparticle; GO:0005615 extracellular space; GO:0044421 extracellular region part; GO:0032994 protein-lipid complex; GO:0044425 membrane part; GO:1990777 lipoprotein particle; GO:0034358 plasma lipoprotein particle; GO:0034385 triglyceride-rich plasma lipoprotein particle; GO:0031224 intrinsic component of membrane; GO:0032991 macromolecular complex; GO:003…	GO:0015075 ion transmembrane transporter activity; GO:0022803 passive transmembrane transporter activity; GO:0005253 anion channel activity; GO:0022892 substrate-specific transporter activity; GO:0005515 protein binding; GO:0005254 chloride channel activity; GO:0015267 channel activity; GO:0015103 inorganic anion transmembrane transporter activity; GO:0022891 substrate-specific transmembrane tran…	K14480	APOL; apolipoprotein L	hsa05143 African trypanosomiasis - Homo sapiens (human);
O14807	Ras-related protein M-Ras OS=Homo sapiens OX=9606 GN=MRAS	MRAS	23.846	2.4492	7.2	2	2	2	1.151	1.062	1.419	0.938	0.814	0.649	0.661	0.0387	cyto_nucl_x000D_	GO:0050794 regulation of cellular process; GO:0044700 single organism signaling; GO:0044707 single-multicellular organism process; GO:0016043 cellular component organization; GO:0044699 single-organism process; GO:0050896 response to stimulus; GO:0030036 actin cytoskeleton organization; GO:0007165 signal transduction; GO:0007154 cell communication; GO:0061061 muscle structure development; GO:0007…	GO:0016020 membrane; GO:0070062 extracellular exosome; GO:0043226 organelle; GO:0044421 extracellular region part; GO:0071944 cell periphery; GO:0005622 intracellular; GO:0044464 cell part; GO:0031982 vesicle; GO:1903561 extracellular vesicle; GO:0005623 cell; GO:0043227 membrane-bounded organelle; GO:0005576 extracellular region; GO:0043230 extracellular organelle; GO:0005886 plasma membrane;	GO:1901265 nucleoside phosphate binding; GO:0030742 GTP-dependent protein binding; GO:0001882 nucleoside binding; GO:0043167 ion binding; GO:0016817 hydrolase activity, acting on acid anhydrides; GO:0005515 protein binding; GO:0016787 hydrolase activity; GO:0000166 nucleotide binding; GO:0017111 nucleoside-triphosphatase activity; GO:1901363 heterocyclic compound binding; GO:0097159 organic cycli…	K07831	MRAS; Ras-related protein M-Ras	hsa04072 Phospholipase D signaling pathway - Homo sapiens (human); hsa04015 Rap1 signaling pathway - Homo sapiens (human); hsa04218 Cellular senescence - Homo sapiens (human); hsa04625 C-type lectin receptor signaling pathway - Homo sapiens (human); hsa04371 Apelin signaling pathway - Homo sapiens (human); hsa04137 Mitophagy - animal - Homo sapiens (human); hsa04014 Ras signaling pathway - Homo s…	IPR005225; IPR027417;	Small GTP-binding protein domain; P-loop containing nucleoside triphosphate hydrolase; _x000D_
O14818	Proteasome subunit alpha type-7 OS=Homo sapiens OX=9606 GN=PSMA7	PSMA7	27.887	66.727	41.1	10	21	10	0.974	0.975	0.936	1.007	1.078	1.05	1.087	0.0258	cytoplasm_x000D_	GO:0044700 single organism signaling; GO:0065008 regulation of biological quality; GO:0032270 positive regulation of cellular protein metabolic process; GO:0002220 innate immune response activating cell surface receptor signaling pathway; GO:0007166 cell surface receptor signaling pathway; GO:0010608 posttranscriptional regulation of gene expression; GO:0051443 positive regulation of ubiquitin-pr…	GO:0044421 extracellular region part; GO:0031982 vesicle; GO:0005737 cytoplasm; GO:0032991 macromolecular complex; GO:0044424 intracellular part; GO:0005623 cell; GO:0044422 organelle part; GO:1905369 endopeptidase complex; GO:0031974 membrane-enclosed lumen; GO:0070062 extracellular exosome; GO:1902494 catalytic complex; GO:0005654 nucleoplasm; GO:0070013 intracellular organelle lumen; GO:000562…	GO:0004175 endopeptidase activity; GO:0004298 threonine-type endopeptidase activity; GO:0008233 peptidase activity; GO:0042802 identical protein binding; GO:0070003 threonine-type peptidase activity; GO:0003824 catalytic activity; GO:0005488 binding; GO:0070011 peptidase activity, acting on L-amino acid peptides; GO:0016787 hydrolase activity; GO:0005515 protein binding;	K02731	PSMA7; 20S proteasome subunit alpha 4 [EC:3.4.25.1]	hsa03050 Proteasome - Homo sapiens (human);	IPR029055; IPR000426;	"Nucleophile aminohydrolases, N-terminal; Proteasome alpha-subunit, N-terminal domain; "_x000D_
O14828	Secretory carrier-associated membrane protein 3 OS=Homo sapiens OX=9606 GN=SCAMP3	SCAMP3	38.287	8.9931	4.6	1	2	1	1	1.054	1.047	0.837	1.081	0.988	0.937	0.412	plasma membrane_x000D_	GO:0001101 response to acid chemical; GO:0016192 vesicle-mediated transport; GO:1901700 response to oxygen-containing compound; GO:0048193 Golgi vesicle transport; GO:0071702 organic substance transport; GO:0010033 response to organic substance; GO:0050896 response to stimulus; GO:0015031 protein transport; GO:0051234 establishment of localization; GO:0006810 transport; GO:0045184 establishment o…	GO:0016020 membrane; GO:0043229 intracellular organelle; GO:0044421 extracellular region part; GO:0098588 bounding membrane of organelle; GO:0031090 organelle membrane; GO:0005737 cytoplasm; GO:0044446 intracellular organelle part; GO:0031982 vesicle; GO:0000139 Golgi membrane; GO:0031224 intrinsic component of membrane; GO:0012505 endomembrane system; GO:0044424 intracellular part; GO:0005623 ce…	GO:0005515 protein binding; GO:0031625 ubiquitin protein ligase binding; GO:0044389 ubiquitin-like protein ligase binding; GO:0005488 binding; GO:0019899 enzyme binding;	K19995
O14841	5-oxoprolinase OS=Homo sapiens OX=9606 GN=OPLAH	OPLAH	137.46	24.806	6.4	7	8	7	0.962	0.97	1.048	1.021	0.979	1.013	1.011	0.72	cytoplasm_x000D_	GO:0006790 sulfur compound metabolic process; GO:0006518 peptide metabolic process; GO:0043043 peptide biosynthetic process; GO:0042398 cellular modified amino acid biosynthetic process; GO:0006807 nitrogen compound metabolic process; GO:0009058 biosynthetic process; GO:0043603 cellular amide metabolic process; GO:1901566 organonitrogen compound biosynthetic process; GO:1901576 organic substance …	GO:0044464 cell part; GO:0005622 intracellular; GO:0005737 cytoplasm; GO:0044424 intracellular part; GO:0005829 cytosol; GO:0005623 cell; GO:0044444 cytoplasmic part;	GO:0005524 ATP binding; GO:1901265 nucleoside phosphate binding; GO:0017168 5-oxoprolinase (ATP-hydrolyzing) activity; GO:0001882 nucleoside binding; GO:0043167 ion binding; GO:0016812 hydrolase activity, acting on carbon-nitrogen (but not peptide) bonds, in cyclic amides; GO:0016787 hydrolase activity; GO:0000166 nucleotide binding; GO:0097159 organic cyclic compound binding; GO:1901363 heterocy…	K01469	OPLAH; 5-oxoprolinase (ATP-hydrolysing) [EC:3.5.2.9]	hsa00480 Glutathione metabolism - Homo sapiens (human);	IPR008040;	"Hydantoinaseoxoprolinase, N-terminal; "_x000D_
O14880	Microsomal glutathione S-transferase 3 OS=Homo sapiens OX=9606 GN=MGST3	MGST3	16.516	4.7099	19.7	2	4	2	1.113	1.088	1.062	0.95	0.939	0.915	0.859	0.00098	extracellular_x000D_	GO:0071466 cellular response to xenobiotic stimulus; GO:0050794 regulation of cellular process; GO:0044700 single organism signaling; GO:0044699 single-organism process; GO:0009058 biosynthetic process; GO:0050896 response to stimulus; GO:1901566 organonitrogen compound biosynthetic process; GO:0044237 cellular metabolic process; GO:0044272 sulfur compound biosynthetic process; GO:0071704 organic…	GO:0016020 membrane; GO:0042175 nuclear outer membrane-endoplasmic reticulum membrane network; GO:0044421 extracellular region part; GO:0005783 endoplasmic reticulum; GO:0031090 organelle membrane; GO:0031982 vesicle; GO:0005737 cytoplasm; GO:0031224 intrinsic component of membrane; GO:0044424 intracellular part; GO:0005623 cell; GO:0044422 organelle part; GO:0070062 extracellular exosome; GO:004…	GO:0004364 glutathione transferase activity; GO:0004602 glutathione peroxidase activity; GO:0003824 catalytic activity; GO:0005488 binding; GO:0016209 antioxidant activity; GO:0016765 transferase activity, transferring alkyl or aryl (other than methyl) groups; GO:0005515 protein binding; GO:0004601 peroxidase activity; GO:0016740 transferase activity; GO:0016684 oxidoreductase activity, acting on…	K00799	GST; glutathione S-transferase [EC:2.5.1.18]	hsa01524 Platinum drug resistance - Homo sapiens (human); hsa00480 Glutathione metabolism - Homo sapiens (human); hsa05200 Pathways in cancer - Homo sapiens (human); hsa05204 Chemical carcinogenesis - Homo sapiens (human); hsa00980 Metabolism of xenobiotics by cytochrome P450 - Homo sapiens (human); hsa05225 Hepatocellular carcinoma - Homo sapiens (human); hsa00983 Drug metabolism - other enzymes…	IPR023352;	Membrane associated eicosanoid/glutathione metabolism-like domain; _x000D_
O14896	Interferon regulatory factor 6 OS=Homo sapiens OX=9606 GN=IRF6	IRF6	53.129	9.0971	14.3	5	6	5	0.977	1.063	0.927	1.036	0.96	1.048	1.026	0.614	mitochondria_x000D_	GO:0044700 single organism signaling; GO:0043616 keratinocyte proliferation; GO:0048732 gland development; GO:0007166 cell surface receptor signaling pathway; GO:0097659 nucleic acid-templated transcription; GO:0048869 cellular developmental process; GO:0071346 cellular response to interferon-gamma; GO:0009891 positive regulation of biosynthetic process; GO:0044699 single-organism process; GO:000…	GO:0043229 intracellular organelle; GO:0044421 extracellular region part; GO:0031982 vesicle; GO:0005737 cytoplasm; GO:0044424 intracellular part; GO:0005623 cell; GO:0005829 cytosol; GO:0005576 extracellular region; GO:0043231 intracellular membrane-bounded organelle; GO:0043226 organelle; GO:0070062 extracellular exosome; GO:0005634 nucleus; GO:0005622 intracellular; GO:0044464 cell part; GO:19…	GO:0000975 regulatory region DNA binding; GO:0097159 organic cyclic compound binding; GO:1901363 heterocyclic compound binding; GO:0003677 DNA binding; GO:0001067 regulatory region nucleic acid binding; GO:0005488 binding; GO:0001071 nucleic acid binding transcription factor activity; GO:0003676 nucleic acid binding; GO:0005515 protein binding; GO:0003700 transcription factor activity, sequence-s…	K10154			IPR017855; IPR011991; IPR001346; IPR008984; IPR019471;	SMAD domain-like; Winged helix-turn-helix DNA-binding domain; Interferon regulatory factor DNA-binding domain; SMAD/FHA domain; Interferon regulatory factor-3; _x000D_
O14907	Tax1-binding protein 3 OS=Homo sapiens OX=9606 GN=TAX1BP3	TAX1BP3	13.735	12.893	25.8	3	4	3	1.079	0.791	1.047	1.088	0.915	1.084	1.058	0.611	cytoplasm_x000D_	GO:0044700 single organism signaling; GO:0050794 regulation of cellular process; GO:0042127 regulation of cell proliferation; GO:0009968 negative regulation of signal transduction; GO:0007166 cell surface receptor signaling pathway; GO:0023051 regulation of signaling; GO:2000008 regulation of protein localization to cell surface; GO:0044699 single-organism process; GO:0048519 negative regulation …	GO:0016020 membrane; GO:0044421 extracellular region part; GO:0071944 cell periphery; GO:0031982 vesicle; GO:0005737 cytoplasm; GO:0044424 intracellular part; GO:0005623 cell; GO:0044422 organelle part; GO:0043228 non-membrane-bounded organelle; GO:0070062 extracellular exosome; GO:0031974 membrane-enclosed lumen; GO:0005856 cytoskeleton; GO:0070013 intracellular organelle lumen; GO:0005622 intra…	GO:0008022 protein C-terminus binding; GO:0005515 protein binding; GO:0005488 binding; GO:0008013 beta-catenin binding;				IPR001478;	PDZ domain; _x000D_
O14908	PDZ domain-containing protein GIPC1 OS=Homo sapiens OX=9606 GN=GIPC1	GIPC1	36.049	30.883	16.5	5	5	5	0.835	0.928	0.818	1.045	1.125	1.176	1.296	0.00754	nucleus_x000D_	GO:0044700 single organism signaling; GO:0046717 acid secretion; GO:0065008 regulation of biological quality; GO:0090130 tissue migration; GO:0051674 localization of cell; GO:0023051 regulation of signaling; GO:0044699 single-organism process; GO:0010564 regulation of cell cycle process; GO:0015031 protein transport; GO:0051234 establishment of localization; GO:0006605 protein targeting; GO:00901…	GO:0030425 dendrite; GO:0016020 membrane; GO:0044421 extracellular region part; GO:0098862 cluster of actin-based cell projections; GO:0005903 brush border; GO:0005938 cell cortex; GO:0031090 organelle membrane; GO:0031410 cytoplasmic vesicle; GO:0071944 cell periphery; GO:0031982 vesicle; GO:0005737 cytoplasm; GO:0099568 cytoplasmic region; GO:0044424 intracellular part; GO:0005623 cell; GO:0043…	GO:0050839 cell adhesion molecule binding; GO:0008092 cytoskeletal protein binding; GO:0042802 identical protein binding; GO:0005102 receptor binding; GO:0042803 protein homodimerization activity; GO:0005488 binding; GO:0045296 cadherin binding; GO:0046983 protein dimerization activity; GO:0003779 actin binding; GO:0005515 protein binding; GO:0019904 protein domain specific binding; GO:0017022 my…	K20056			IPR001478;	PDZ domain; _x000D_
O14933	Ubiquitin/ISG15-conjugating enzyme E2 L6 OS=Homo sapiens OX=9606 GN=UBE2L6	UBE2L6	17.769	11.126	9.8	1	3	1	0.852	0.826	0.93	1.272	1.024	1.092	1.299	0.0244	cytoplasm_x000D_	GO:0033554 cellular response to stress; GO:0051603 proteolysis involved in cellular protein catabolic process; GO:0032479 regulation of type I interferon production; GO:0044257 cellular protein catabolic process; GO:0006725 cellular aromatic compound metabolic process; GO:0006259 DNA metabolic process; GO:0044267 cellular protein metabolic process; GO:0051241 negative regulation of multicellular …	GO:0043229 intracellular organelle; GO:0005737 cytoplasm; GO:0044446 intracellular organelle part; GO:0031981 nuclear lumen; GO:0044424 intracellular part; GO:0005829 cytosol; GO:0005623 cell; GO:0044422 organelle part; GO:0043226 organelle; GO:0043231 intracellular membrane-bounded organelle; GO:0031974 membrane-enclosed lumen; GO:0005654 nucleoplasm; GO:0005634 nucleus; GO:0070013 intracellular…	GO:0042296 ISG15 transferase activity; GO:0019787 ubiquitin-like protein transferase activity; GO:0003824 catalytic activity; GO:0005488 binding; GO:0004842 ubiquitin-protein transferase activity; GO:0043130 ubiquitin binding; GO:0005515 protein binding; GO:0016740 transferase activity; GO:0032182 ubiquitin-like protein binding;	K04553	UBE2L6; ubiquitin-conjugating enzyme E2 L6 [EC:2.3.2.23]	hsa04120 Ubiquitin mediated proteolysis - Homo sapiens (human); hsa05012 Parkinson's disease - Homo sapiens (human);	IPR016135; IPR000608;	Ubiquitin-conjugating enzyme/RWD-like; Ubiquitin-conjugating enzyme E2; _x000D_
O14936	Peripheral plasma membrane protein CASK OS=Homo sapiens OX=9606 GN=CASK	CASK	105.12	14.604	6.5	6	8	6	1.001	1.056	0.951	1.05	0.921	1.007	0.99	0.84	cytoplasm_x000D_	GO:0044700 single organism signaling; GO:0046710 GDP metabolic process; GO:0065008 regulation of biological quality; GO:0009116 nucleoside metabolic process; GO:0010837 regulation of keratinocyte proliferation; GO:0009891 positive regulation of biosynthetic process; GO:0007269 neurotransmitter secretion; GO:0009185 ribonucleoside diphosphate metabolic process; GO:0044237 cellular metabolic proces…	GO:0016323 basolateral plasma membrane; GO:0060170 ciliary membrane; GO:0016020 membrane; GO:0044421 extracellular region part; GO:0031090 organelle membrane; GO:0030054 cell junction; GO:0071944 cell periphery; GO:0005737 cytoplasm; GO:0031982 vesicle; GO:0044424 intracellular part; GO:0005911 cell-cell junction; GO:0005623 cell; GO:0044420 extracellular matrix component; GO:0042734 presynaptic …	GO:0042043 neurexin family protein binding; GO:1901265 nucleoside phosphate binding; GO:0016773 phosphotransferase activity, alcohol group as acceptor; GO:0005102 receptor binding; GO:0019205 nucleobase-containing compound kinase activity; GO:0005515 protein binding; GO:0004672 protein kinase activity; GO:0016776 phosphotransferase activity, phosphate group as acceptor; GO:0019201 nucleotide kina…	K06103			IPR011511; IPR008144; IPR027417; IPR008145; IPR001478; IPR011009; IPR014775; IPR001452; IPR000719; IPR004172;	"Variant SH3 domain; Guanylate kinase-like domain; P-loop containing nucleoside triphosphate hydrolase; Guanylate kinase/L-type calcium channel beta subunit; PDZ domain; Protein kinase-like domain; L27 domain, C-terminal; SH3 domain; Protein kinase domain; L27 domain; "_x000D_
O14939	Phospholipase D2 OS=Homo sapiens OX=9606 GN=PLD2	PLD2	105.99	1.9819	0.8	1	1	1	0.997	1.243	1.083	0.803	0.899	0.994	0.811	0.0791	nucleus_x000D_	GO:0044700 single organism signaling; GO:0046486 glycerolipid metabolic process; GO:0051674 localization of cell; GO:0007166 cell surface receptor signaling pathway; GO:0038094 Fc-gamma receptor signaling pathway; GO:0006654 phosphatidic acid biosynthetic process; GO:0008654 phospholipid biosynthetic process; GO:0044699 single-organism process; GO:0044255 cellular lipid metabolic process; GO:0009…	GO:0043229 intracellular organelle; GO:0016020 membrane; GO:0005783 endoplasmic reticulum; GO:0042175 nuclear outer membrane-endoplasmic reticulum membrane network; GO:0071944 cell periphery; GO:0044446 intracellular organelle part; GO:0005737 cytoplasm; GO:0012505 endomembrane system; GO:0044424 intracellular part; GO:0005623 cell; GO:0044422 organelle part; GO:0045202 synapse; GO:0005886 plasma…	GO:0070290 N-acylphosphatidylethanolamine-specific phospholipase D activity; GO:0043167 ion binding; GO:0004630 phospholipase D activity; GO:0005515 protein binding; GO:0016787 hydrolase activity; GO:0016298 lipase activity; GO:0042578 phosphoric ester hydrolase activity; GO:0003824 catalytic activity; GO:0005488 binding; GO:0035091 phosphatidylinositol binding; GO:0016788 hydrolase activity, act…	K01115	PLD1_2; phospholipase D1/2 [EC:3.1.4.4]	hsa04666 Fc gamma R-mediated phagocytosis - Homo sapiens (human); hsa05231 Choline metabolism in cancer - Homo sapiens (human); hsa04072 Phospholipase D signaling pathway - Homo sapiens (human); hsa05200 Pathways in cancer - Homo sapiens (human); hsa04912 GnRH signaling pathway - Homo sapiens (human); hsa04071 Sphingolipid signaling pathway - Homo sapiens (human); hsa01100 Metabolic pathways - Ho…	IPR011993; IPR025202; IPR001736; IPR001683; IPR001849;	PH domain-like; Phospholipase D-like domain; Phospholipase D/Transphosphatidylase; Phox homologous domain; Pleckstrin homology domain; _x000D_
O14949	Cytochrome b-c1 complex subunit 8 OS=Homo sapiens OX=9606 GN=UQCRQ	UQCRQ	9.9062	10.423	40.2	5	5	5	0.929	1.015	0.958	1.028	0.953	1.068	1.051	0.312	mitochondria_x000D_	GO:0009116 nucleoside metabolic process; GO:0042278 purine nucleoside metabolic process; GO:0021766 hippocampus development; GO:0009167 purine ribonucleoside monophosphate metabolic process; GO:0007420 brain development; GO:0048666 neuron development; GO:0048869 cellular developmental process; GO:0009117 nucleotide metabolic process; GO:0022008 neurogenesis; GO:0044699 single-organism process; GO…	GO:0016020 membrane; GO:0098800 inner mitochondrial membrane protein complex; GO:0031090 organelle membrane; GO:0098796 membrane protein complex; GO:0005737 cytoplasm; GO:0032991 macromolecular complex; GO:0031224 intrinsic component of membrane; GO:0098798 mitochondrial protein complex; GO:0044424 intracellular part; GO:0044455 mitochondrial membrane part; GO:0005623 cell; GO:0044422 organelle p…	GO:0008121 ubiquinol-cytochrome-c reductase activity; GO:0015075 ion transmembrane transporter activity; GO:0016679 oxidoreductase activity, acting on diphenols and related substances as donors; GO:0003824 catalytic activity; GO:0022892 substrate-specific transporter activity; GO:0015077 monovalent inorganic cation transmembrane transporter activity; GO:0022890 inorganic cation transmembrane tran…	K00418	QCR8; ubiquinol-cytochrome c reductase subunit 8	hsa04260 Cardiac muscle contraction - Homo sapiens (human); hsa05010 Alzheimer's disease - Homo sapiens (human); hsa04932 Non-alcoholic fatty liver disease (NAFLD) - Homo sapiens (human); hsa01100 Metabolic pathways - Homo sapiens (human); hsa00190 Oxidative phosphorylation - Homo sapiens (human); hsa05016 Huntington's disease - Homo sapiens (human); hsa04714 Thermogenesis - Homo sapiens (human);…
O14964	Hepatocyte growth factor-regulated tyrosine kinase substrate OS=Homo sapiens OX=9606 GN=HGS	HGS	86.191	20.239	8.9	7	8	7	0.955	0.929	1.008	1.042	0.994	1.074	1.075	0.0914	nucleus_x000D_	GO:0060627 regulation of vesicle-mediated transport; GO:0044085 cellular component biogenesis; GO:0044700 single organism signaling; GO:1901185 negative regulation of ERBB signaling pathway; GO:0006623 protein targeting to vacuole; GO:0006914 autophagy; GO:0044237 cellular metabolic process; GO:0015031 protein transport; GO:0008285 negative regulation of cell proliferation; GO:0071900 regulation …	GO:0016020 membrane; GO:0044421 extracellular region part; GO:0031090 organelle membrane; GO:0031410 cytoplasmic vesicle; GO:0031982 vesicle; GO:0005737 cytoplasm; GO:0044433 cytoplasmic vesicle part; GO:0032991 macromolecular complex; GO:0044424 intracellular part; GO:0005623 cell; GO:0044422 organelle part; GO:0005769 early endosome; GO:0070062 extracellular exosome; GO:0036452 ESCRT complex; G…	GO:0046872 metal ion binding; GO:0043169 cation binding; GO:0019904 protein domain specific binding; GO:0005515 protein binding; GO:0005488 binding; GO:0043167 ion binding;	K12182	HGS; hepatocyte growth factor-regulated tyrosine kinase substrate	hsa04144 Endocytosis - Homo sapiens (human); hsa04145 Phagosome - Homo sapiens (human);	IPR002014; IPR000306; IPR017455; IPR013083; IPR011011; IPR024641; IPR008942;	"VHS domain; FYVE zinc finger; Zinc finger, FYVE-related; Zinc finger, RING/FYVE/PHD-type; Zinc finger, FYVE/PHD-type; Hepatocyte growth factor-regulated tyrosine kinase substrate, helical domain; ENTH/VHS; "_x000D_
O14972	Down syndrome critical region protein 3 OS=Homo sapiens OX=9606 GN=DSCR3	DSCR3	33.01	21.297	10.4	2	3	2	1.128	1.068	1.113	0.826	0.889	0.994	0.819	0.0227	cytoplasm_x000D_	GO:0045184 establishment of protein localization; GO:0006810 transport; GO:0046907 intracellular transport; GO:0070727 cellular macromolecule localization; GO:0051649 establishment of localization in cell; GO:0006886 intracellular protein transport; GO:0071702 organic substance transport; GO:0008104 protein localization; GO:0033036 macromolecule localization; GO:0034613 cellular protein localizat…	GO:0097708 intracellular vesicle; GO:0043229 intracellular organelle; GO:0031410 cytoplasmic vesicle; GO:0005737 cytoplasm; GO:0031982 vesicle; GO:0012505 endomembrane system; GO:0044424 intracellular part; GO:0005623 cell; GO:0043226 organelle; GO:0043231 intracellular membrane-bounded organelle; GO:0005634 nucleus; GO:0005622 intracellular; GO:0044464 cell part; GO:0005768 endosome; GO:0043227 …	GO:0022892 substrate-specific transporter activity; GO:0008565 protein transporter activity; GO:0005215 transporter activity;				IPR014756;	Immunoglobulin E-set; _x000D_
O14974	Protein phosphatase 1 regulatory subunit 12A OS=Homo sapiens OX=9606 GN=PPP1R12A	PPP1R12A	115.28	49.569	10.7	10	14	10	0.971	1.009	0.914	1.07	1.063	0.999	1.082	0.0931	nucleus_x000D_	GO:0044700 single organism signaling; GO:0032270 positive regulation of cellular protein metabolic process; GO:0007067 mitotic nuclear division; GO:0009891 positive regulation of biosynthetic process; GO:0044699 single-organism process; GO:0044237 cellular metabolic process; GO:0006796 phosphate-containing compound metabolic process; GO:2001141 regulation of RNA biosynthetic process; GO:0007165 s…	GO:0030054 cell junction; GO:0030016 myofibril; GO:0005737 cytoplasm; GO:0032991 macromolecular complex; GO:0008287 protein serine/threonine phosphatase complex; GO:0099512 supramolecular fiber; GO:0044424 intracellular part; GO:0030018 Z disc; GO:0072357 PTW/PP1 phosphatase complex; GO:0099080 supramolecular complex; GO:0005623 cell; GO:0031674 I band; GO:1903293 phosphatase complex; GO:0044422 …	GO:0030234 enzyme regulator activity; GO:0019208 phosphatase regulator activity; GO:0005488 binding; GO:0019901 protein kinase binding; GO:0071889 14-3-3 protein binding; GO:0005515 protein binding; GO:0004857 enzyme inhibitor activity; GO:0098772 molecular function regulator; GO:0019900 kinase binding; GO:0004871 signal transducer activity; GO:0019899 enzyme binding;	K06270	PPP1R12A; protein phosphatase 1 regulatory subunit 12A	hsa04611 Platelet activation - Homo sapiens (human); hsa04921 Oxytocin signaling pathway - Homo sapiens (human); hsa04024 cAMP signaling pathway - Homo sapiens (human); hsa05205 Proteoglycans in cancer - Homo sapiens (human); hsa04510 Focal adhesion - Homo sapiens (human); hsa04022 cGMP-PKG signaling pathway - Homo sapiens (human); hsa04810 Regulation of actin cytoskeleton - Homo sapiens (human);…	IPR020683; IPR031775;	"Ankyrin repeat-containing domain; cGMP-dependent protein kinase, interacting domain; "_x000D_
O14976	Cyclin-G-associated kinase OS=Homo sapiens OX=9606 GN=GAK	GAK	143.19	12.726	4.8	7	7	7	1.02	1.068	0.955	1.073	0.948	0.953	0.977	0.673	plasma membrane_x000D_	GO:0044085 cellular component biogenesis; GO:0090002 establishment of protein localization to plasma membrane; GO:0044237 cellular metabolic process; GO:0099003 vesicle-mediated transport in synapse; GO:0006458 'de novo' protein folding; GO:0008152 metabolic process; GO:0033365 protein localization to organelle; GO:0043170 macromolecule metabolic process; GO:0019538 protein metabolic process; GO:…	GO:0043229 intracellular organelle; GO:0016020 membrane; GO:0030054 cell junction; GO:0005737 cytoplasm; GO:0031982 vesicle; GO:0070161 anchoring junction; GO:0012505 endomembrane system; GO:0044424 intracellular part; GO:0005829 cytosol; GO:0005623 cell; GO:0045202 synapse; GO:0043231 intracellular membrane-bounded organelle; GO:0043226 organelle; GO:0005925 focal adhesion; GO:0005622 intracellu…	GO:0005524 ATP binding; GO:1901265 nucleoside phosphate binding; GO:0016773 phosphotransferase activity, alcohol group as acceptor; GO:0051087 chaperone binding; GO:0001882 nucleoside binding; GO:0043167 ion binding; GO:0005515 protein binding; GO:0000166 nucleotide binding; GO:0004672 protein kinase activity; GO:0030332 cyclin binding; GO:0097159 organic cyclic compound binding; GO:1901363 heter…	K08855			IPR029021; IPR029023; IPR000719; IPR014020; IPR001623; IPR000008; IPR011009;	"Protein-tyrosine phosphatase-like; Tensin phosphatase, lipid phosphatase domain; Protein kinase domain; Tensin phosphatase, C2 domain; DnaJ domain; C2 domain; Protein kinase-like domain; "_x000D_
O14979	Heterogeneous nuclear ribonucleoprotein D-like OS=Homo sapiens OX=9606 GN=HNRNPDL	HNRNPDL	46.437	46.22	19.3	9	19	8	0.881	0.93	0.905	1.064	1.043	1.106	1.183	0.00194	nucleus_x000D_	GO:0050794 regulation of cellular process; GO:0006725 cellular aromatic compound metabolic process; GO:0097659 nucleic acid-templated transcription; GO:0060255 regulation of macromolecule metabolic process; GO:0019219 regulation of nucleobase-containing compound metabolic process; GO:0009058 biosynthetic process; GO:0044237 cellular metabolic process; GO:0071704 organic substance metabolic proces…	GO:0043229 intracellular organelle; GO:0044421 extracellular region part; GO:0031982 vesicle; GO:0044446 intracellular organelle part; GO:0005737 cytoplasm; GO:0031981 nuclear lumen; GO:0032991 macromolecular complex; GO:0044424 intracellular part; GO:0005681 spliceosomal complex; GO:0005623 cell; GO:0005576 extracellular region; GO:0044422 organelle part; GO:0031974 membrane-enclosed lumen; GO:0…	GO:0008143 poly(A) binding; GO:0003677 DNA binding; GO:0003723 RNA binding; GO:1901265 nucleoside phosphate binding; GO:0003690 double-stranded DNA binding; GO:0003697 single-stranded DNA binding; GO:0005515 protein binding; GO:0000166 nucleotide binding; GO:0070717 poly-purine tract binding; GO:0003727 single-stranded RNA binding; GO:1901363 heterocyclic compound binding; GO:0097159 organic cycl…	K13044			IPR000504; IPR012677;	RNA recognition motif domain; Nucleotide-binding alpha-beta plait domain; _x000D_
O14980	Exportin-1 OS=Homo sapiens OX=9606 GN=XPO1	XPO1	123.38	169.01	25.5	22	31	22	0.968	0.943	1.008	1.017	1.032	1.015	1.05	0.0719	cytoplasm_x000D_	GO:0044085 cellular component biogenesis; GO:0050658 RNA transport; GO:0065008 regulation of biological quality; GO:0022613 ribonucleoprotein complex biogenesis; GO:0010608 posttranscriptional regulation of gene expression; GO:0051169 nuclear transport; GO:0071428 rRNA-containing ribonucleoprotein complex export from nucleus; GO:0010564 regulation of cell cycle process; GO:0015031 protein transpo…	GO:0016020 membrane; GO:0042175 nuclear outer membrane-endoplasmic reticulum membrane network; GO:0031090 organelle membrane; GO:0005737 cytoplasm; GO:0032991 macromolecular complex; GO:0044424 intracellular part; GO:0016604 nuclear body; GO:0005623 cell; GO:0044422 organelle part; GO:0015030 Cajal body; GO:0043228 non-membrane-bounded organelle; GO:0044427 chromosomal part; GO:0031974 membrane-e…	GO:0031267 small GTPase binding; GO:0003723 RNA binding; GO:0005487 nucleocytoplasmic transporter activity; GO:0008565 protein transporter activity; GO:0022892 substrate-specific transporter activity; GO:0005515 protein binding; GO:0005049 nuclear export signal receptor activity; GO:1901363 heterocyclic compound binding; GO:0097159 organic cyclic compound binding; GO:0017016 Ras GTPase binding; G…	K14290	XPO1; exportin-1	hsa05166 HTLV-I infection - Homo sapiens (human); hsa03008 Ribosome biogenesis in eukaryotes - Homo sapiens (human); hsa05169 Epstein-Barr virus infection - Homo sapiens (human); hsa03013 RNA transport - Homo sapiens (human); hsa05164 Influenza A - Homo sapiens (human);	IPR001494; IPR014877; IPR013598; IPR011989; IPR016024;	"Importin-beta, N-terminal domain; CRM1 C-terminal domain; Exportin-1/Importin-beta-like; Armadillo-like helical; Armadillo-type fold; "_x000D_
O14981	TATA-binding protein-associated factor 172 OS=Homo sapiens OX=9606 GN=BTAF1	BTAF1	206.89	2.2359	0.5	1	1	1	1.08	0.95	0.912	1.14	0.967	0.965	1.044	0.6	plasma membrane_x000D_	GO:0050794 regulation of cellular process; GO:0060255 regulation of macromolecule metabolic process; GO:0019219 regulation of nucleobase-containing compound metabolic process; GO:0048523 negative regulation of cellular process; GO:0031324 negative regulation of cellular metabolic process; GO:0048519 negative regulation of biological process; GO:0051253 negative regulation of RNA metabolic process…	GO:0031974 membrane-enclosed lumen; GO:0043231 intracellular membrane-bounded organelle; GO:0043226 organelle; GO:0043229 intracellular organelle; GO:0005634 nucleus; GO:0005654 nucleoplasm; GO:0070013 intracellular organelle lumen; GO:0044464 cell part; GO:0005622 intracellular; GO:0044446 intracellular organelle part; GO:0031981 nuclear lumen; GO:0044424 intracellular part; GO:0043227 membrane-…	GO:1901265 nucleoside phosphate binding; GO:0016817 hydrolase activity, acting on acid anhydrides; GO:0016787 hydrolase activity; GO:0003700 transcription factor activity, sequence-specific DNA binding; GO:1901363 heterocyclic compound binding; GO:0097159 organic cyclic compound binding; GO:0016462 pyrophosphatase activity; GO:0003824 catalytic activity; GO:0032553 ribonucleotide binding; GO:0005…	K15192			IPR011989; IPR014001; IPR027417; IPR001650; IPR016024; IPR022707; IPR000330;	"Armadillo-like helical; Helicase superfamily 1/2, ATP-binding domain; P-loop containing nucleoside triphosphate hydrolase; Helicase, C-terminal; Armadillo-type fold; Domain of unknown function DUF3535; SNF2-related, N-terminal domain; "_x000D_
O15020	Spectrin beta chain, non-erythrocytic 2 OS=Homo sapiens OX=9606 GN=SPTBN2	SPTBN2	271.32	250.8	21.9	47	68	37	1.027	1.02	0.996	1.002	1.006	0.984	0.983	0.217	cytoplasm_x000D_	GO:0044700 single organism signaling; GO:0044085 cellular component biogenesis; GO:0065008 regulation of biological quality; GO:0007420 brain development; GO:0032989 cellular component morphogenesis; GO:0030832 regulation of actin filament length; GO:0044237 cellular metabolic process; GO:0007610 behavior; GO:0009605 response to external stimulus; GO:0008152 metabolic process; GO:0032535 regulati…	GO:0016020 membrane; GO:0005615 extracellular space; GO:0044421 extracellular region part; GO:0005938 cell cortex; GO:0016324 apical plasma membrane; GO:0030054 cell junction; GO:0071944 cell periphery; GO:0005737 cytoplasm; GO:0099568 cytoplasmic region; GO:0030863 cortical cytoskeleton; GO:0043025 neuronal cell body; GO:0030864 cortical actin cytoskeleton; GO:0044424 intracellular part; GO:0005…	GO:0005085 guanyl-nucleotide exchange factor activity; GO:0043167 ion binding; GO:0005515 protein binding; GO:0098772 molecular function regulator; GO:0050839 cell adhesion molecule binding; GO:0008092 cytoskeletal protein binding; GO:0005200 structural constituent of cytoskeleton; GO:0005488 binding; GO:0045296 cadherin binding; GO:0005543 phospholipid binding; GO:0008289 lipid binding; GO:00037…	K06115			IPR001605; IPR011993; IPR001715; IPR001849;	"Pleckstrin homology domain, spectrin-type; PH domain-like; Calponin homology domain; Pleckstrin homology domain; "_x000D_
O15027	Protein transport protein Sec16A OS=Homo sapiens OX=9606 GN=SEC16A	SEC16A	233.51	3.2332	1	2	2	2	0.924	1.059	0.954	0.919	1.043	1.104	1.044	0.572	nucleus_x000D_	GO:0044085 cellular component biogenesis; GO:0051640 organelle localization; GO:0016043 cellular component organization; GO:0006901 vesicle coating; GO:0046907 intracellular transport; GO:0044707 single-multicellular organism process; GO:0010256 endomembrane system organization; GO:0048207 vesicle targeting, rough ER to cis-Golgi; GO:0048208 COPII vesicle coating; GO:0007420 brain development; GO…	GO:0043229 intracellular organelle; GO:0016020 membrane; GO:0042175 nuclear outer membrane-endoplasmic reticulum membrane network; GO:0005783 endoplasmic reticulum; GO:0098588 bounding membrane of organelle; GO:0031090 organelle membrane; GO:0044446 intracellular organelle part; GO:0005737 cytoplasm; GO:0000139 Golgi membrane; GO:0012505 endomembrane system; GO:0044424 intracellular part; GO:0005…	GO:0005515 protein binding; GO:0005488 binding;	K20353			IPR024340; IPR024298;	"Sec16, central conserved domain; Ancestral coatomer element 1, Sec16/Sec31; "_x000D_
O15031	Plexin-B2 OS=Homo sapiens OX=9606 GN=PLXNB2	PLXNB2	205.12	27.359	5	8	10	8	0.971	1.016	0.999	0.95	1.046	1.038	1.016	0.675	plasma membrane_x000D_	GO:0001841 neural tube formation; GO:0044700 single organism signaling; GO:0065008 regulation of biological quality; GO:0045666 positive regulation of neuron differentiation; GO:0007166 cell surface receptor signaling pathway; GO:0035148 tube formation; GO:0043009 chordate embryonic development; GO:0007420 brain development; GO:0048869 cellular developmental process; GO:0022008 neurogenesis; GO:0…	GO:0016020 membrane; GO:0044421 extracellular region part; GO:0031226 intrinsic component of plasma membrane; GO:0071944 cell periphery; GO:0031982 vesicle; GO:0031224 intrinsic component of membrane; GO:0005887 integral component of plasma membrane; GO:0005623 cell; GO:0005576 extracellular region; GO:0016021 integral component of membrane; GO:0005886 plasma membrane; GO:0043226 organelle; GO:00…	GO:0038023 signaling receptor activity; GO:0060089 molecular transducer activity; GO:0004872 receptor activity; GO:0005488 binding; GO:0017154 semaphorin receptor activity; GO:0005515 protein binding; GO:0004888 transmembrane signaling receptor activity; GO:0004871 signal transducer activity; GO:0099600 transmembrane receptor activity;	K06821	PLXNB; plexin B	hsa04360 Axon guidance - Homo sapiens (human);	IPR013548; IPR001936; IPR013783; IPR014756; IPR015943; IPR016201; IPR002909; IPR008936; IPR001627;	"Plexin, cytoplasmic RasGAP domain; Ras GTPase-activating protein; Immunoglobulin-like fold; Immunoglobulin E-set; WD40/YVTN repeat-like-containing domain; PSI domain; IPT domain; Rho GTPase activation protein; Sema domain; "_x000D_
O15061	Synemin OS=Homo sapiens OX=9606 GN=SYNM	SYNM	172.77	45.571	9.7	15	17	15	1.071	1.029	1.047	0.912	0.92	0.928	0.877	0.000483	nucleus_x000D_	GO:0044707 single-multicellular organism process; GO:0016043 cellular component organization; GO:0003012 muscle system process; GO:0003008 system process; GO:0045104 intermediate filament cytoskeleton organization; GO:0045103 intermediate filament-based process; GO:0050879 multicellular organismal movement; GO:0044763 single-organism cellular process; GO:0006941 striated muscle contraction; GO:00…	GO:0016020 membrane; GO:0071944 cell periphery; GO:0030054 cell junction; GO:0030016 myofibril; GO:0005737 cytoplasm; GO:0099512 supramolecular fiber; GO:0044424 intracellular part; GO:0099080 supramolecular complex; GO:0005623 cell; GO:0044422 organelle part; GO:0043228 non-membrane-bounded organelle; GO:0005856 cytoskeleton; GO:0005622 intracellular; GO:0044464 cell part; GO:0005912 adherens ju…	GO:0008092 cytoskeletal protein binding; GO:0019215 intermediate filament binding; GO:0005200 structural constituent of cytoskeleton; GO:0017166 vinculin binding; GO:0005488 binding; GO:0044877 macromolecular complex binding; GO:0005515 protein binding; GO:0005198 structural molecule activity; GO:0008307 structural constituent of muscle; GO:0032403 protein complex binding;	K10376
O15075	Serine/threonine-protein kinase DCLK1 OS=Homo sapiens OX=9606 GN=DCLK1	DCLK1	82.223	78.426	14.6	9	12	9	1.117	1.11	1.106	0.918	0.873	0.88	0.801	0.000156	cytoplasm_x000D_	GO:0044700 single organism signaling; GO:0051674 localization of cell; GO:0018209 peptidyl-serine modification; GO:0007420 brain development; GO:0048869 cellular developmental process; GO:0048666 neuron development; GO:0032989 cellular component morphogenesis; GO:0022008 neurogenesis; GO:0044699 single-organism process; GO:0044764 multi-organism cellular process; GO:0044237 cellular metabolic pro…	GO:0016020 membrane; GO:0031226 intrinsic component of plasma membrane; GO:0071944 cell periphery; GO:0031224 intrinsic component of membrane; GO:0005887 integral component of plasma membrane; GO:0005623 cell; GO:0016021 integral component of membrane; GO:0032279 asymmetric synapse; GO:0045202 synapse; GO:0005886 plasma membrane; GO:0043226 organelle; GO:0044459 plasma membrane part; GO:0098794 p…	GO:0005524 ATP binding; GO:1901265 nucleoside phosphate binding; GO:0016773 phosphotransferase activity, alcohol group as acceptor; GO:0001882 nucleoside binding; GO:0043167 ion binding; GO:0004672 protein kinase activity; GO:0000166 nucleotide binding; GO:0004871 signal transducer activity; GO:0097159 organic cyclic compound binding; GO:1901363 heterocyclic compound binding; GO:0032549 ribonucle…	K08805			IPR000719; IPR003533; IPR011009;	Protein kinase domain; Doublecortin domain; Protein kinase-like domain; _x000D_
O15085	Rho guanine nucleotide exchange factor 11 OS=Homo sapiens OX=9606 GN=ARHGEF11	ARHGEF11	167.7	2.8533	0.6	1	2	1	0.909	1.063	0.999	0.972	1.102	0.961	1.022	0.752	nucleus_x000D_	GO:0044700 single organism signaling; GO:0003012 muscle system process; GO:0010941 regulation of cell death; GO:0023051 regulation of signaling; GO:0009891 positive regulation of biosynthetic process; GO:0044699 single-organism process; GO:0001558 regulation of cell growth; GO:2001141 regulation of RNA biosynthetic process; GO:0030036 actin cytoskeleton organization; GO:0007165 signal transductio…	GO:0016020 membrane; GO:0044464 cell part; GO:0005622 intracellular; GO:0005737 cytoplasm; GO:0044424 intracellular part; GO:0005623 cell; GO:0005829 cytosol; GO:0044444 cytoplasmic part;	GO:0030234 enzyme regulator activity; GO:0005102 receptor binding; GO:0005085 guanyl-nucleotide exchange factor activity; GO:0060589 nucleoside-triphosphatase regulator activity; GO:0005488 binding; GO:0030695 GTPase regulator activity; GO:0005088 Ras guanyl-nucleotide exchange factor activity; GO:0005515 protein binding; GO:0001664 G-protein coupled receptor binding; GO:0098772 molecular functio…	K12331	ARHGEF11; Rho guanine nucleotide exchange factor 11	hsa05200 Pathways in cancer - Homo sapiens (human); hsa04928 Parathyroid hormone synthesis, secretion and action - Homo sapiens (human); hsa04270 Vascular smooth muscle contraction - Homo sapiens (human);	IPR016137; IPR015212; IPR011993; IPR001478; IPR000219; IPR001849;	RGS domain; Regulator of G protein signalling-like domain; PH domain-like; PDZ domain; Dbl homology (DH) domain; Pleckstrin homology domain; _x000D_
O15116	U6 snRNA-associated Sm-like protein LSm1 OS=Homo sapiens OX=9606 GN=LSM1	LSM1	15.179	9.513	12	1	1	1	0.54	1.397	2.628	0.54	0.466	0.464	0.322	0.178	cytoplasm_x000D_	GO:0051093 negative regulation of developmental process; GO:0048869 cellular developmental process; GO:0022008 neurogenesis; GO:0044699 single-organism process; GO:0051241 negative regulation of multicellular organismal process; GO:0044237 cellular metabolic process; GO:0008152 metabolic process; GO:0000290 deadenylation-dependent decapping of nuclear-transcribed mRNA; GO:1901361 organic cyclic c…	GO:0043229 intracellular organelle; GO:0030425 dendrite; GO:0042995 cell projection; GO:0043232 intracellular non-membrane-bounded organelle; GO:0000932 P-body; GO:0005737 cytoplasm; GO:0043025 neuronal cell body; GO:0032991 macromolecular complex; GO:0044424 intracellular part; GO:0005829 cytosol; GO:0005623 cell; GO:0036464 cytoplasmic ribonucleoprotein granule; GO:0043228 non-membrane-bounded …	GO:0097159 organic cyclic compound binding; GO:1901363 heterocyclic compound binding; GO:0003729 mRNA binding; GO:0003723 RNA binding; GO:0000339 RNA cap binding; GO:0005488 binding; GO:0003676 nucleic acid binding; GO:0036002 pre-mRNA binding; GO:0005515 protein binding;	K12620	LSM1; U6 snRNA-associated Sm-like protein LSm1	hsa03018 RNA degradation - Homo sapiens (human);	IPR001163; IPR034104; IPR010920;	"LSM domain, eukaryotic/archaea-type; Sm-like protein Lsm1; LSM domain; "_x000D_
O15118	NPC intracellular cholesterol transporter 1 OS=Homo sapiens OX=9606 GN=NPC1	NPC1	142.17	6.9383	2.9	3	3	3	1.074	1.181	0.937	0.93	1.005	0.896	0.887	0.196	plasma membrane_x000D_	GO:0044409 entry into host; GO:0044700 single organism signaling; GO:0043413 macromolecule glycosylation; GO:0010941 regulation of cell death; GO:0065008 regulation of biological quality; GO:0006066 alcohol metabolic process; GO:0006914 autophagy; GO:0044237 cellular metabolic process; GO:0007610 behavior; GO:0055098 response to low-density lipoprotein particle; GO:0008152 metabolic process; GO:1…	GO:0016020 membrane; GO:0044421 extracellular region part; GO:0005783 endoplasmic reticulum; GO:0031410 cytoplasmic vesicle; GO:0031090 organelle membrane; GO:0098857 membrane microdomain; GO:0071944 cell periphery; GO:0031982 vesicle; GO:0005737 cytoplasm; GO:0044433 cytoplasmic vesicle part; GO:0031224 intrinsic component of membrane; GO:0044424 intracellular part; GO:0005887 integral component…	GO:0038023 signaling receptor activity; GO:0015485 cholesterol binding; GO:0032934 sterol binding; GO:0005319 lipid transporter activity; GO:0022892 substrate-specific transporter activity; GO:0005515 protein binding; GO:0004888 transmembrane signaling receptor activity; GO:0004871 signal transducer activity; GO:0001618 virus receptor activity; GO:0005496 steroid binding; GO:0097159 organic cycli…	K12385	NPC1; Niemann-Pick C1 protein	hsa04142 Lysosome - Homo sapiens (human); hsa04979 Cholesterol metabolism - Homo sapiens (human);	IPR032190; IPR000731;	"Niemann-Pick C1, N-terminal; Sterol-sensing domain; "_x000D_
O15126	Secretory carrier-associated membrane protein 1 OS=Homo sapiens OX=9606 GN=SCAMP1	SCAMP1	37.92	5.3399	5.6	2	3	2	1.096	1.06	1.003	0.949	0.944	0.964	0.904	0.0199	plasma membrane_x000D_	GO:0045321 leukocyte activation; GO:0002283 neutrophil activation involved in immune response; GO:0002252 immune effector process; GO:0048193 Golgi vesicle transport; GO:0044699 single-organism process; GO:0050896 response to stimulus; GO:0015031 protein transport; GO:0051234 establishment of localization; GO:1902578 single-organism localization; GO:0002275 myeloid cell activation involved in imm…	GO:0030658 transport vesicle membrane; GO:0016020 membrane; GO:0031410 cytoplasmic vesicle; GO:0031090 organelle membrane; GO:0042588 zymogen granule; GO:0071944 cell periphery; GO:0005737 cytoplasm; GO:0031982 vesicle; GO:0044433 cytoplasmic vesicle part; GO:0031224 intrinsic component of membrane; GO:0044424 intracellular part; GO:0055038 recycling endosome membrane; GO:0099501 exocytic vesicle…	GO:0005515 protein binding; GO:0005488 binding;	K19995
O15127	Secretory carrier-associated membrane protein 2 OS=Homo sapiens OX=9606 GN=SCAMP2	SCAMP2	36.648	35.376	13.7	3	3	3	0.906	0.962	1.068	1.145	0.898	1.029	1.046	0.643	plasma membrane_x000D_	GO:0045184 establishment of protein localization; GO:0006810 transport; GO:0016192 vesicle-mediated transport; GO:0048193 Golgi vesicle transport; GO:0071702 organic substance transport; GO:0008104 protein localization; GO:0033036 macromolecule localization; GO:0051179 localization; GO:0006892 post-Golgi vesicle-mediated transport; GO:0015031 protein transport; GO:0051234 establishment of localiz…	GO:0016020 membrane; GO:0044421 extracellular region part; GO:0031090 organelle membrane; GO:0031410 cytoplasmic vesicle; GO:0005737 cytoplasm; GO:0031982 vesicle; GO:0044433 cytoplasmic vesicle part; GO:0031224 intrinsic component of membrane; GO:0032588 trans-Golgi network membrane; GO:0055038 recycling endosome membrane; GO:0044424 intracellular part; GO:0005623 cell; GO:0044422 organelle part…	GO:0005515 protein binding; GO:0005488 binding;	K19995
O15143	Actin-related protein 2/3 complex subunit 1B OS=Homo sapiens OX=9606 GN=ARPC1B	ARPC1B	40.949	74.09	33.6	10	13	9	1.009	0.971	0.966	1.007	1.016	1.009	1.029	0.107	cytoplasm_x000D_	GO:0044700 single organism signaling; GO:0030833 regulation of actin filament polymerization; GO:0034314 Arp2/3 complex-mediated actin nucleation; GO:0065008 regulation of biological quality; GO:0032273 positive regulation of protein polymerization; GO:0007166 cell surface receptor signaling pathway; GO:0043627 response to estrogen; GO:0038094 Fc-gamma receptor signaling pathway; GO:0044699 singl…	GO:0044421 extracellular region part; GO:0030054 cell junction; GO:0031982 vesicle; GO:0005737 cytoplasm; GO:0032991 macromolecular complex; GO:0044424 intracellular part; GO:0005623 cell; GO:0044422 organelle part; GO:0043228 non-membrane-bounded organelle; GO:0005856 cytoskeleton; GO:0070062 extracellular exosome; GO:0005885 Arp2/3 protein complex; GO:0005925 focal adhesion; GO:0005622 intracel…	GO:0008092 cytoskeletal protein binding; GO:0005200 structural constituent of cytoskeleton; GO:0005488 binding; GO:0044877 macromolecular complex binding; GO:0003779 actin binding; GO:0005515 protein binding; GO:0005198 structural molecule activity; GO:0032403 protein complex binding;	K05757	ARPC1A_B; actin related protein 2/3 complex, subunit 1A/1B	hsa05100 Bacterial invasion of epithelial cells - Homo sapiens (human); hsa05132 Salmonella infection - Homo sapiens (human); hsa04666 Fc gamma R-mediated phagocytosis - Homo sapiens (human); hsa04144 Endocytosis - Homo sapiens (human); hsa05130 Pathogenic Escherichia coli infection - Homo sapiens (human); hsa05131 Shigellosis - Homo sapiens (human); hsa04810 Regulation of actin cytoskeleton - Ho…	IPR017986; IPR015943;	WD40-repeat-containing domain; WD40/YVTN repeat-like-containing domain; _x000D_
O15144	Actin-related protein 2/3 complex subunit 2 OS=Homo sapiens OX=9606 GN=ARPC2	ARPC2	34.333	45.275	35	12	30	12	0.953	0.932	0.953	1.025	1.096	1.003	1.101	0.0262	cytoplasm_x000D_	GO:0044700 single organism signaling; GO:0030833 regulation of actin filament polymerization; GO:0034314 Arp2/3 complex-mediated actin nucleation; GO:0065008 regulation of biological quality; GO:0032273 positive regulation of protein polymerization; GO:0060491 regulation of cell projection assembly; GO:0007166 cell surface receptor signaling pathway; GO:0038094 Fc-gamma receptor signaling pathway…	GO:0016020 membrane; GO:0044421 extracellular region part; GO:0031410 cytoplasmic vesicle; GO:0071944 cell periphery; GO:0030054 cell junction; GO:0031982 vesicle; GO:0005737 cytoplasm; GO:0036195 muscle cell projection membrane; GO:0032991 macromolecular complex; GO:0044424 intracellular part; GO:0005623 cell; GO:0044422 organelle part; GO:0043228 non-membrane-bounded organelle; GO:0070062 extra…	GO:0003779 actin binding; GO:0005515 protein binding; GO:0008092 cytoskeletal protein binding; GO:0005200 structural constituent of cytoskeleton; GO:0005198 structural molecule activity; GO:0005488 binding;	K05758	ARPC2; actin related protein 2/3 complex, subunit 2	hsa05100 Bacterial invasion of epithelial cells - Homo sapiens (human); hsa05132 Salmonella infection - Homo sapiens (human); hsa04666 Fc gamma R-mediated phagocytosis - Homo sapiens (human); hsa04144 Endocytosis - Homo sapiens (human); hsa05130 Pathogenic Escherichia coli infection - Homo sapiens (human); hsa05131 Shigellosis - Homo sapiens (human); hsa04810 Regulation of actin cytoskeleton - Ho…
O15145	Actin-related protein 2/3 complex subunit 3 OS=Homo sapiens OX=9606 GN=ARPC3	ARPC3	20.546	25.829	25.3	5	12	5	0.953	0.948	0.998	1.094	1.019	1.033	1.085	0.04	cytoplasm_x000D_	GO:0044700 single organism signaling; GO:0030833 regulation of actin filament polymerization; GO:0034314 Arp2/3 complex-mediated actin nucleation; GO:0065008 regulation of biological quality; GO:0032273 positive regulation of protein polymerization; GO:0007166 cell surface receptor signaling pathway; GO:0038094 Fc-gamma receptor signaling pathway; GO:0044699 single-organism process; GO:0071363 ce…	GO:0016020 membrane; GO:0044421 extracellular region part; GO:0030054 cell junction; GO:0031982 vesicle; GO:0005737 cytoplasm; GO:0032991 macromolecular complex; GO:0099512 supramolecular fiber; GO:0030426 growth cone; GO:0044424 intracellular part; GO:0099080 supramolecular complex; GO:0005623 cell; GO:0044422 organelle part; GO:0043228 non-membrane-bounded organelle; GO:0070062 extracellular ex…	GO:0003779 actin binding; GO:0005515 protein binding; GO:0008092 cytoskeletal protein binding; GO:0005200 structural constituent of cytoskeleton; GO:0005198 structural molecule activity; GO:0005488 binding;	K05756	ARPC3; actin related protein 2/3 complex, subunit 3	hsa05100 Bacterial invasion of epithelial cells - Homo sapiens (human); hsa05132 Salmonella infection - Homo sapiens (human); hsa04666 Fc gamma R-mediated phagocytosis - Homo sapiens (human); hsa04144 Endocytosis - Homo sapiens (human); hsa05130 Pathogenic Escherichia coli infection - Homo sapiens (human); hsa05131 Shigellosis - Homo sapiens (human); hsa04810 Regulation of actin cytoskeleton - Ho…
O15155	BET1 homolog OS=Homo sapiens OX=9606 GN=BET1	BET1	13.289	3.8581	9.3	1	1	1	1.034	0.971	1.052	1.055	0.985	0.915	0.967	0.504	cytoplasm_x000D_	GO:0044085 cellular component biogenesis; GO:0051640 organelle localization; GO:0090174 organelle membrane fusion; GO:0016043 cellular component organization; GO:0006901 vesicle coating; GO:0046907 intracellular transport; GO:0048207 vesicle targeting, rough ER to cis-Golgi; GO:0048208 COPII vesicle coating; GO:0044699 single-organism process; GO:0048193 Golgi vesicle transport; GO:0048280 vesicl…	GO:0016020 membrane; GO:0042175 nuclear outer membrane-endoplasmic reticulum membrane network; GO:0005783 endoplasmic reticulum; GO:0031410 cytoplasmic vesicle; GO:0031090 organelle membrane; GO:0098796 membrane protein complex; GO:0031982 vesicle; GO:0005801 cis-Golgi network; GO:0005737 cytoplasm; GO:0032991 macromolecular complex; GO:0031224 intrinsic component of membrane; GO:0044424 intracel…	GO:0000149 SNARE binding; GO:0005515 protein binding; GO:0019905 syntaxin binding; GO:0005488 binding;	K08504	BET1; blocked early in transport 1	hsa04130 SNARE interactions in vesicular transport - Homo sapiens (human);	IPR000727;	Target SNARE coiled-coil homology domain; _x000D_
O15173	Membrane-associated progesterone receptor component 2 OS=Homo sapiens OX=9606 GN=PGRMC2	PGRMC2	23.818	48.947	25.6	5	10	4	1.095	1.099	1.087	0.92	0.914	0.935	0.844	2.12e-05	cytoplasm_x000D_	GO:0050794 regulation of cellular process; GO:0044700 single organism signaling; GO:0051716 cellular response to stimulus; GO:0014070 response to organic cyclic compound; GO:0071310 cellular response to organic substance; GO:0044699 single-organism process; GO:0071407 cellular response to organic cyclic compound; GO:0010033 response to organic substance; GO:0050896 response to stimulus; GO:002305…	GO:0043229 intracellular organelle; GO:0016020 membrane; GO:0005635 nuclear envelope; GO:0031967 organelle envelope; GO:0044446 intracellular organelle part; GO:0031224 intrinsic component of membrane; GO:0012505 endomembrane system; GO:0044424 intracellular part; GO:0005623 cell; GO:0016021 integral component of membrane; GO:0044422 organelle part; GO:0043231 intracellular membrane-bounded organ…	GO:0097159 organic cyclic compound binding; GO:1901363 heterocyclic compound binding; GO:0003707 steroid hormone receptor activity; GO:0038023 signaling receptor activity; GO:0020037 heme binding; GO:0060089 molecular transducer activity; GO:0004872 receptor activity; GO:0005488 binding; GO:0008289 lipid binding; GO:0005515 protein binding; GO:0046906 tetrapyrrole binding; GO:0004871 signal trans…	K17278			IPR001199;	Cytochrome b5-like heme/steroid binding domain; _x000D_
O15212	Prefoldin subunit 6 OS=Homo sapiens OX=9606 GN=PFDN6	PFDN6	14.582	20.196	20.2	2	5	2	1.011	1.01	0.947	1.004	1.016	1.02	1.024	0.332	cytoplasm_x000D_	GO:0044085 cellular component biogenesis; GO:0006457 protein folding; GO:0016043 cellular component organization; GO:0034622 cellular macromolecular complex assembly; GO:0071822 protein complex subunit organization; GO:0022607 cellular component assembly; GO:0065003 macromolecular complex assembly; GO:0051131 chaperone-mediated protein complex assembly; GO:0070271 protein complex biogenesis; GO:0…	GO:0044464 cell part; GO:0005622 intracellular; GO:0005737 cytoplasm; GO:0032991 macromolecular complex; GO:0016272 prefoldin complex; GO:0044424 intracellular part; GO:0043234 protein complex; GO:0005623 cell;	GO:0005515 protein binding; GO:0051082 unfolded protein binding; GO:0051087 chaperone binding; GO:0005488 binding;	K04798
O15217	Glutathione S-transferase A4 OS=Homo sapiens OX=9606 GN=GSTA4	GSTA4	25.704	18.427	16.7	3	5	3	0.852	0.855	0.957	1.105	1.11	1.111	1.248	0.028	cytoplasm_x000D_	GO:0006790 sulfur compound metabolic process; GO:0071466 cellular response to xenobiotic stimulus; GO:0051716 cellular response to stimulus; GO:0006518 peptide metabolic process; GO:0044711 single-organism biosynthetic process; GO:0044763 single-organism cellular process; GO:0044699 single-organism process; GO:0006807 nitrogen compound metabolic process; GO:0009058 biosynthetic process; GO:004360…	GO:0044464 cell part; GO:0005622 intracellular; GO:0005737 cytoplasm; GO:0044424 intracellular part; GO:0005623 cell; GO:0005829 cytosol; GO:0044444 cytoplasmic part;	GO:0004364 glutathione transferase activity; GO:0042802 identical protein binding; GO:0003824 catalytic activity; GO:0042803 protein homodimerization activity; GO:0005488 binding; GO:0046983 protein dimerization activity; GO:0016765 transferase activity, transferring alkyl or aryl (other than methyl) groups; GO:0005515 protein binding; GO:0016740 transferase activity;	K00799	GST; glutathione S-transferase [EC:2.5.1.18]	hsa01524 Platinum drug resistance - Homo sapiens (human); hsa00480 Glutathione metabolism - Homo sapiens (human); hsa05200 Pathways in cancer - Homo sapiens (human); hsa05204 Chemical carcinogenesis - Homo sapiens (human); hsa00980 Metabolism of xenobiotics by cytochrome P450 - Homo sapiens (human); hsa05225 Hepatocellular carcinoma - Homo sapiens (human); hsa00983 Drug metabolism - other enzymes…	IPR004046; IPR010987; IPR012336; IPR004045;	"Glutathione S-transferase, C-terminal; Glutathione S-transferase, C-terminal-like; Thioredoxin-like fold; Glutathione S-transferase, N-terminal; "_x000D_
O15230	Laminin subunit alpha-5 OS=Homo sapiens OX=9606 GN=LAMA5	LAMA5	399.73	30.017	3.5	10	10	10	1.014	1.065	1.16	0.879	0.904	0.992	0.857	0.0451	extracellular_x000D_	GO:0044700 single organism signaling; GO:0072028 nephron morphogenesis; GO:0044085 cellular component biogenesis; GO:0001738 morphogenesis of a polarized epithelium; GO:0048732 gland development; GO:0061333 renal tubule morphogenesis; GO:0007166 cell surface receptor signaling pathway; GO:0072080 nephron tubule development; GO:0030323 respiratory tube development; GO:0032989 cellular component mo…	GO:0043229 intracellular organelle; GO:0043260 laminin-11 complex; GO:0005615 extracellular space; GO:0044421 extracellular region part; GO:0031982 vesicle; GO:0032991 macromolecular complex; GO:0044424 intracellular part; GO:0005623 cell; GO:0005576 extracellular region; GO:0044420 extracellular matrix component; GO:0043083 synaptic cleft; GO:0045202 synapse; GO:0043256 laminin complex; GO:00056…	GO:0050839 cell adhesion molecule binding; GO:0005102 receptor binding; GO:0005488 binding; GO:0044877 macromolecular complex binding; GO:0005515 protein binding; GO:0005178 integrin binding; GO:0005198 structural molecule activity; GO:0032403 protein complex binding;	K06240	LAMA3_5; laminin, alpha 3/5	hsa05200 Pathways in cancer - Homo sapiens (human); hsa01100 Metabolic pathways - Homo sapiens (human); hsa05165 Human papillomavirus infection - Homo sapiens (human); hsa05146 Amoebiasis - Homo sapiens (human); hsa04151 PI3K-Akt signaling pathway - Homo sapiens (human); hsa05222 Small cell lung cancer - Homo sapiens (human); hsa04510 Focal adhesion - Homo sapiens (human); hsa04512 ECM-receptor i…	IPR001368; IPR000034; IPR000742; IPR008211; IPR001791; IPR013320; IPR009254; IPR002049; IPR010307;	"TNFR/NGFR cysteine-rich region; Laminin IV; EGF-like domain; Laminin, N-terminal; Laminin G domain; Concanavalin A-like lectin/glucanase domain; Laminin alpha, domain I; Laminin EGF domain; Laminin domain II; "_x000D_
O15231	Zinc finger protein 185 OS=Homo sapiens OX=9606 GN=ZNF185	ZNF185	73.525	109.21	26.1	16	22	16	0.92	0.91	0.928	1.082	1.088	1.011	1.153	0.00424	cyto_nucl_x000D_		GO:0043229 intracellular organelle; GO:0043232 intracellular non-membrane-bounded organelle; GO:0030054 cell junction; GO:0005737 cytoplasm; GO:0070161 anchoring junction; GO:0044424 intracellular part; GO:0005623 cell; GO:0043228 non-membrane-bounded organelle; GO:0043226 organelle; GO:0005856 cytoskeleton; GO:0005925 focal adhesion; GO:0005622 intracellular; GO:0044464 cell part; GO:0005912 adh…	GO:0046872 metal ion binding; GO:0043169 cation binding; GO:0008270 zinc ion binding; GO:0046914 transition metal ion binding; GO:0005488 binding; GO:0043167 ion binding;				IPR001781;	"Zinc finger, LIM-type; "_x000D_
O15247	Chloride intracellular channel protein 2 OS=Homo sapiens OX=9606 GN=CLIC2	CLIC2	28.356	51.283	27.5	4	5	4	0.941	1.07	0.965	0.946	0.949	0.999	0.972	0.569	cytoplasm_x000D_	GO:0098661 inorganic anion transmembrane transport; GO:0010882 regulation of cardiac muscle contraction by calcium ion signaling; GO:0044700 single organism signaling; GO:0065008 regulation of biological quality; GO:0009968 negative regulation of signal transduction; GO:0023051 regulation of signaling; GO:0044699 single-organism process; GO:1903170 negative regulation of calcium ion transmembrane…	GO:0043229 intracellular organelle; GO:0016020 membrane; GO:0005737 cytoplasm; GO:0032991 macromolecular complex; GO:0031224 intrinsic component of membrane; GO:0044424 intracellular part; GO:1902495 transmembrane transporter complex; GO:0005623 cell; GO:0016021 integral component of membrane; GO:0043231 intracellular membrane-bounded organelle; GO:0043226 organelle; GO:0005634 nucleus; GO:000562…	GO:0015075 ion transmembrane transporter activity; GO:0004602 glutathione peroxidase activity; GO:0022803 passive transmembrane transporter activity; GO:0005253 anion channel activity; GO:0016209 antioxidant activity; GO:0022892 substrate-specific transporter activity; GO:0005515 protein binding; GO:0005254 chloride channel activity; GO:0015267 channel activity; GO:0015103 inorganic anion transme…	K05022			IPR010987; IPR004045; IPR012336;	"Glutathione S-transferase, C-terminal-like; Glutathione S-transferase, N-terminal; Thioredoxin-like fold; "_x000D_
O15254	Peroxisomal acyl-coenzyme A oxidase 3 OS=Homo sapiens OX=9606 GN=ACOX3	ACOX3	77.628	17.481	9.7	5	6	5	1.001	0.937	1.054	1.035	0.999	0.982	1.008	0.824	cytoplasm_x000D_	GO:0034440 lipid oxidation; GO:0033540 fatty acid beta-oxidation using acyl-CoA oxidase; GO:0044699 single-organism process; GO:0044255 cellular lipid metabolic process; GO:0044237 cellular metabolic process; GO:0071704 organic substance metabolic process; GO:0008152 metabolic process; GO:0030258 lipid modification; GO:0044248 cellular catabolic process; GO:0032787 monocarboxylic acid metabolic p…	GO:0043229 intracellular organelle; GO:0016020 membrane; GO:0044439 peroxisomal part; GO:0005777 peroxisome; GO:0044446 intracellular organelle part; GO:0005737 cytoplasm; GO:0044438 microbody part; GO:0044424 intracellular part; GO:0005623 cell; GO:0044422 organelle part; GO:0005739 mitochondrion; GO:0031974 membrane-enclosed lumen; GO:0043231 intracellular membrane-bounded organelle; GO:0043226…	GO:0016634 oxidoreductase activity, acting on the CH-CH group of donors, oxygen as acceptor; GO:1901265 nucleoside phosphate binding; GO:0050660 flavin adenine dinucleotide binding; GO:0005102 receptor binding; GO:0043167 ion binding; GO:0003997 acyl-CoA oxidase activity; GO:0005515 protein binding; GO:0000166 nucleotide binding; GO:0048037 cofactor binding; GO:0016491 oxidoreductase activity; GO…	K00232	E1.3.3.6; acyl-CoA oxidase [EC:1.3.3.6]	hsa03320 PPAR signaling pathway - Homo sapiens (human); hsa01100 Metabolic pathways - Homo sapiens (human); hsa01212 Fatty acid metabolism - Homo sapiens (human); hsa00592 alpha-Linolenic acid metabolism - Homo sapiens (human); hsa04146 Peroxisome - Homo sapiens (human); hsa04024 cAMP signaling pathway - Homo sapiens (human); hsa00071 Fatty acid degradation - Homo sapiens (human); hsa01040 Biosyn…	IPR009100; IPR006091; IPR002655; IPR009075;	"Acyl-CoA dehydrogenase/oxidase, N-terminal and middle domain; Acyl-CoA oxidase/dehydrogenase, central domain; Acyl-CoA oxidase, C-terminal; Acyl-CoA dehydrogenase/oxidase C-terminal; "_x000D_
O15258	Protein RER1 OS=Homo sapiens OX=9606 GN=RER1	RER1	22.958	6.5448	5.6	1	2	1	0.935	0.995	0.911	1.059	1.097	1.007	1.113	0.0408	plasma membrane_x000D_	GO:0050794 regulation of cellular process; GO:0007528 neuromuscular junction development; GO:0016043 cellular component organization; GO:1903829 positive regulation of cellular protein localization; GO:1903076 regulation of protein localization to plasma membrane; GO:0048193 Golgi vesicle transport; GO:0044699 single-organism process; GO:0051668 localization within membrane; GO:1903078 positive r…	GO:0043229 intracellular organelle; GO:0016020 membrane; GO:0098588 bounding membrane of organelle; GO:0031090 organelle membrane; GO:0071944 cell periphery; GO:0044446 intracellular organelle part; GO:0005737 cytoplasm; GO:0000139 Golgi membrane; GO:0031224 intrinsic component of membrane; GO:0012505 endomembrane system; GO:0044424 intracellular part; GO:0030173 integral component of Golgi membr…	GO:0033130 acetylcholine receptor binding; GO:0005515 protein binding; GO:0005102 receptor binding; GO:0005488 binding;
O15260	Surfeit locus protein 4 OS=Homo sapiens OX=9606 GN=SURF4	SURF4	30.394	13.775	14.9	4	10	4	0.988	0.966	0.95	1.03	1.004	1.004	1.046	0.0335	plasma membrane_x000D_	GO:0050794 regulation of cellular process; GO:0016043 cellular component organization; GO:0010256 endomembrane system organization; GO:0045321 leukocyte activation; GO:0002283 neutrophil activation involved in immune response; GO:0002252 immune effector process; GO:0048193 Golgi vesicle transport; GO:0044699 single-organism process; GO:0050896 response to stimulus; GO:0051234 establishment of loc…	GO:0016020 membrane; GO:0042175 nuclear outer membrane-endoplasmic reticulum membrane network; GO:0005783 endoplasmic reticulum; GO:0031410 cytoplasmic vesicle; GO:0031090 organelle membrane; GO:0071944 cell periphery; GO:0031982 vesicle; GO:0005737 cytoplasm; GO:0044433 cytoplasmic vesicle part; GO:0031224 intrinsic component of membrane; GO:0044424 intracellular part; GO:0005623 cell; GO:004442…	GO:0005515 protein binding; GO:0005488 binding;	K20369
O15264	Mitogen-activated protein kinase 13 OS=Homo sapiens OX=9606 GN=MAPK13	MAPK13	42.089	16.812	13.4	4	4	4	0.887	0.839	0.887	1.198	1.123	1.022	1.279	0.00794	cytoplasm_x000D_	GO:0044700 single organism signaling; GO:0007166 cell surface receptor signaling pathway; GO:0018209 peptidyl-serine modification; GO:0097659 nucleic acid-templated transcription; GO:0044699 single-organism process; GO:0009058 biosynthetic process; GO:0031347 regulation of defense response; GO:0044237 cellular metabolic process; GO:0006796 phosphate-containing compound metabolic process; GO:20011…	GO:0043226 organelle; GO:0043231 intracellular membrane-bounded organelle; GO:0043229 intracellular organelle; GO:0005634 nucleus; GO:0044464 cell part; GO:0005622 intracellular; GO:0005737 cytoplasm; GO:0044424 intracellular part; GO:0043227 membrane-bounded organelle; GO:0005623 cell; GO:0005829 cytosol; GO:0044444 cytoplasmic part;	GO:0005524 ATP binding; GO:1901265 nucleoside phosphate binding; GO:0016773 phosphotransferase activity, alcohol group as acceptor; GO:0001882 nucleoside binding; GO:0043167 ion binding; GO:0005515 protein binding; GO:0004672 protein kinase activity; GO:0000166 nucleotide binding; GO:0004702 signal transducer, downstream of receptor, with serine/threonine kinase activity; GO:0004871 signal transd…	K04441	P38; p38 MAP kinase [EC:2.7.11.24]	hsa05152 Tuberculosis - Homo sapiens (human); hsa04015 Rap1 signaling pathway - Homo sapiens (human); hsa04625 C-type lectin receptor signaling pathway - Homo sapiens (human); hsa04723 Retrograde endocannabinoid signaling - Homo sapiens (human); hsa05205 Proteoglycans in cancer - Homo sapiens (human); hsa05131 Shigellosis - Homo sapiens (human); hsa05145 Toxoplasmosis - Homo sapiens (human); hsa0…	IPR000719; IPR011009;	Protein kinase domain; Protein kinase-like domain; _x000D_
O15269	Serine palmitoyltransferase 1 OS=Homo sapiens OX=9606 GN=SPTLC1	SPTLC1	52.743	17.361	8.5	5	6	5	0.929	1.114	0.925	1.124	0.928	0.996	1.027	0.759	cytoplasm_x000D_	GO:0006667 sphinganine metabolic process; GO:0034311 diol metabolic process; GO:0006066 alcohol metabolic process; GO:0006643 membrane lipid metabolic process; GO:0006672 ceramide metabolic process; GO:0031331 positive regulation of cellular catabolic process; GO:0008654 phospholipid biosynthetic process; GO:0044699 single-organism process; GO:0044255 cellular lipid metabolic process; GO:0009058 …	GO:0002178 palmitoyltransferase complex; GO:0043229 intracellular organelle; GO:0016020 membrane; GO:0042175 nuclear outer membrane-endoplasmic reticulum membrane network; GO:0005783 endoplasmic reticulum; GO:0044446 intracellular organelle part; GO:0005737 cytoplasm; GO:0032991 macromolecular complex; GO:0031224 intrinsic component of membrane; GO:0012505 endomembrane system; GO:0044424 intracel…	GO:0043167 ion binding; GO:0005515 protein binding; GO:0004758 serine C-palmitoyltransferase activity; GO:0016409 palmitoyltransferase activity; GO:0048037 cofactor binding; GO:0016747 transferase activity, transferring acyl groups other than amino-acyl groups; GO:0030170 pyridoxal phosphate binding; GO:1901363 heterocyclic compound binding; GO:0097159 organic cyclic compound binding; GO:0016746 …	K00654	SPT; serine palmitoyltransferase [EC:2.3.1.50]	hsa04071 Sphingolipid signaling pathway - Homo sapiens (human); hsa01100 Metabolic pathways - Homo sapiens (human); hsa00600 Sphingolipid metabolism - Homo sapiens (human);	IPR004839; IPR015424; IPR015422; IPR015421;	"Aminotransferase, class I/classII; Pyridoxal phosphate-dependent transferase; Pyridoxal phosphate-dependent transferase, major region, subdomain 2; Pyridoxal phosphate-dependent transferase, major region, subdomain 1; "_x000D_
O15296	Arachidonate 15-lipoxygenase B OS=Homo sapiens OX=9606 GN=ALOX15B	ALOX15B	75.856	81.061	16	9	15	9	1.295	1.263	1.183	0.764	0.769	0.737	0.607	7.84e-05	nucleus_x000D_	GO:0010744 positive regulation of macrophage derived foam cell differentiation; GO:0048732 gland development; GO:0022414 reproductive process; GO:0035360 positive regulation of peroxisome proliferator activated receptor signaling pathway; GO:0035358 regulation of peroxisome proliferator activated receptor signaling pathway; GO:0044255 cellular lipid metabolic process; GO:0030858 positive regulati…	GO:0043229 intracellular organelle; GO:0016020 membrane; GO:0044421 extracellular region part; GO:0043232 intracellular non-membrane-bounded organelle; GO:0019898 extrinsic component of membrane; GO:0071944 cell periphery; GO:0031982 vesicle; GO:0005737 cytoplasm; GO:0044424 intracellular part; GO:0005829 cytosol; GO:0005623 cell; GO:0005576 extracellular region; GO:0005886 plasma membrane; GO:00…	GO:0005506 iron ion binding; GO:0043167 ion binding; GO:0005515 protein binding; GO:0016165 linoleate 13S-lipoxygenase activity; GO:0016491 oxidoreductase activity; GO:0016702 oxidoreductase activity, acting on single donors with incorporation of molecular oxygen, incorporation of two atoms of oxygen; GO:0036403 arachidonate 8(S)-lipoxygenase activity; GO:0016701 oxidoreductase activity, acting o…	K08022	ALOX15B; arachidonate 15-lipoxygenase (second type) / 8-lipoxygenase (S-type) [EC:1.13.11.33 1.13.11.-]	hsa01100 Metabolic pathways - Homo sapiens (human); hsa04726 Serotonergic synapse - Homo sapiens (human); hsa00590 Arachidonic acid metabolism - Homo sapiens (human);	IPR001024; IPR013819;	"PLAT/LH2 domain; Lipoxygenase, C-terminal; "_x000D_
O15305	Phosphomannomutase 2 OS=Homo sapiens OX=9606 GN=PMM2	PMM2	28.082	9.2449	20.7	5	7	5	0.906	0.961	0.979	1.091	1.035	1.018	1.105	0.0335	cytoplasm_x000D_	GO:0009226 nucleotide-sugar biosynthetic process; GO:0043413 macromolecule glycosylation; GO:0072594 establishment of protein localization to organelle; GO:0044699 single-organism process; GO:0009058 biosynthetic process; GO:0044237 cellular metabolic process; GO:0015031 protein transport; GO:0051234 establishment of localization; GO:0006605 protein targeting; GO:0008152 metabolic process; GO:005…	GO:0043229 intracellular organelle; GO:0044421 extracellular region part; GO:0005737 cytoplasm; GO:0031982 vesicle; GO:0043025 neuronal cell body; GO:0044424 intracellular part; GO:0005829 cytosol; GO:0005623 cell; GO:0005576 extracellular region; GO:0043226 organelle; GO:0070062 extracellular exosome; GO:0043231 intracellular membrane-bounded organelle; GO:0036477 somatodendritic compartment; GO…	GO:0005515 protein binding; GO:0004615 phosphomannomutase activity; GO:0016853 isomerase activity; GO:0016866 intramolecular transferase activity; GO:0003824 catalytic activity; GO:0005488 binding; GO:0016868 intramolecular transferase activity, phosphotransferases;	K17497	PMM; phosphomannomutase [EC:5.4.2.8]	hsa00051 Fructose and mannose metabolism - Homo sapiens (human); hsa01100 Metabolic pathways - Homo sapiens (human); hsa00520 Amino sugar and nucleotide sugar metabolism - Homo sapiens (human);	IPR023214;	HAD-like domain; _x000D_
O15321	Transmembrane 9 superfamily member 1 OS=Homo sapiens OX=9606 GN=TM9SF1	TM9SF1	68.86	1.8636	1.3	1	1	1	1.25	0.791	0.766	1.046	1.055	1.096	1.139	0.429	plasma membrane_x000D_	GO:0044248 cellular catabolic process; GO:0008152 metabolic process; GO:0006914 autophagy; GO:0009056 catabolic process; GO:0044237 cellular metabolic process; GO:0009987 cellular process;	GO:0016020 membrane; GO:0031410 cytoplasmic vesicle; GO:0031090 organelle membrane; GO:0031982 vesicle; GO:0005737 cytoplasm; GO:0031224 intrinsic component of membrane; GO:0044424 intracellular part; GO:0005623 cell; GO:0044422 organelle part; GO:0005776 autophagosome; GO:0005765 lysosomal membrane; GO:0044425 membrane part; GO:0044464 cell part; GO:0005622 intracellular; GO:0098805 whole membra…		K17085
O15355	Protein phosphatase 1G OS=Homo sapiens OX=9606 GN=PPM1G	PPM1G	59.271	24.879	12.1	6	9	6	0.935	0.918	0.882	1.101	1.187	1.032	1.214	0.0119	nucleus_x000D_	GO:0050794 regulation of cellular process; GO:0045786 negative regulation of cell cycle; GO:0007050 cell cycle arrest; GO:0044267 cellular protein metabolic process; GO:0044763 single-organism cellular process; GO:0044699 single-organism process; GO:0035970 peptidyl-threonine dephosphorylation; GO:0048523 negative regulation of cellular process; GO:0048519 negative regulation of biological proces…	GO:0043229 intracellular organelle; GO:0016020 membrane; GO:0005737 cytoplasm; GO:0044446 intracellular organelle part; GO:0031981 nuclear lumen; GO:0044424 intracellular part; GO:0005623 cell; GO:0044422 organelle part; GO:0043226 organelle; GO:0043231 intracellular membrane-bounded organelle; GO:0031974 membrane-enclosed lumen; GO:0005654 nucleoplasm; GO:0005634 nucleus; GO:0070013 intracellula…	GO:0042578 phosphoric ester hydrolase activity; GO:0003824 catalytic activity; GO:0005488 binding; GO:0004722 protein serine/threonine phosphatase activity; GO:0016791 phosphatase activity; GO:0043167 ion binding; GO:0016788 hydrolase activity, acting on ester bonds; GO:0043169 cation binding; GO:0046872 metal ion binding; GO:0005515 protein binding; GO:0016787 hydrolase activity; GO:0004721 phos…	K17499			IPR001932;	PPM-type phosphatase domain; _x000D_
O15371	Eukaryotic translation initiation factor 3 subunit D OS=Homo sapiens OX=9606 GN=EIF3D	EIF3D	63.972	79.116	30.1	11	13	11	0.931	0.896	1.04	1.079	1.078	1.053	1.12	0.0645	cytoplasm_x000D_	GO:0044085 cellular component biogenesis; GO:0075522 IRES-dependent viral translational initiation; GO:0022613 ribonucleoprotein complex biogenesis; GO:1905216 positive regulation of RNA binding; GO:0075525 viral translational termination-reinitiation; GO:0032270 positive regulation of cellular protein metabolic process; GO:0006518 peptide metabolic process; GO:0022618 ribonucleoprotein complex a…	GO:0016020 membrane; GO:0044464 cell part; GO:0005622 intracellular; GO:0005737 cytoplasm; GO:0032991 macromolecular complex; GO:0071541 eukaryotic translation initiation factor 3 complex, eIF3m; GO:0044424 intracellular part; GO:0005829 cytosol; GO:0043234 protein complex; GO:0005623 cell; GO:0044444 cytoplasmic part; GO:0005852 eukaryotic translation initiation factor 3 complex;	GO:0097159 organic cyclic compound binding; GO:1901363 heterocyclic compound binding; GO:0008135 translation factor activity, RNA binding; GO:0098808 mRNA cap binding; GO:0003723 RNA binding; GO:0003729 mRNA binding; GO:0000339 RNA cap binding; GO:0005488 binding; GO:0003676 nucleic acid binding; GO:0003743 translation initiation factor activity; GO:0005515 protein binding;	K03251	EIF3D; translation initiation factor 3 subunit D	hsa03013 RNA transport - Homo sapiens (human);
O15372	Eukaryotic translation initiation factor 3 subunit H OS=Homo sapiens OX=9606 GN=EIF3H	EIF3H	39.93	45.633	28.7	9	14	9	0.901	0.916	0.962	1.099	1.097	1.073	1.176	0.00152	cytoplasm_x000D_	GO:0050794 regulation of cellular process; GO:0006518 peptide metabolic process; GO:0060255 regulation of macromolecule metabolic process; GO:0010608 posttranscriptional regulation of gene expression; GO:0044267 cellular protein metabolic process; GO:0009058 biosynthetic process; GO:1901566 organonitrogen compound biosynthetic process; GO:0044237 cellular metabolic process; GO:0071704 organic sub…	GO:0016020 membrane; GO:0044421 extracellular region part; GO:0005737 cytoplasm; GO:0031982 vesicle; GO:0032991 macromolecular complex; GO:0071541 eukaryotic translation initiation factor 3 complex, eIF3m; GO:0044424 intracellular part; GO:0005829 cytosol; GO:0005623 cell; GO:0005576 extracellular region; GO:0043226 organelle; GO:0070062 extracellular exosome; GO:0005622 intracellular; GO:0044464…	GO:0097159 organic cyclic compound binding; GO:1901363 heterocyclic compound binding; GO:0008135 translation factor activity, RNA binding; GO:0003723 RNA binding; GO:0005488 binding; GO:0003676 nucleic acid binding; GO:0003743 translation initiation factor activity; GO:0005515 protein binding;	K03247	EIF3H; translation initiation factor 3 subunit H	hsa05162 Measles - Homo sapiens (human); hsa03013 RNA transport - Homo sapiens (human);	IPR000555;	JAB1/MPN/MOV34 metalloenzyme domain; _x000D_
O15382	Branched-chain-amino-acid aminotransferase, mitochondrial OS=Homo sapiens OX=9606 GN=BCAT2	BCAT2	44.287	56.541	16.3	5	6	5	1.129	1.031	1.062	1.132	0.834	0.869	0.88	0.241	mitochondria_x000D_	GO:1901606 alpha-amino acid catabolic process; GO:0065008 regulation of biological quality; GO:0016053 organic acid biosynthetic process; GO:0009082 branched-chain amino acid biosynthetic process; GO:0009098 leucine biosynthetic process; GO:0044699 single-organism process; GO:0009058 biosynthetic process; GO:1901566 organonitrogen compound biosynthetic process; GO:0044237 cellular metabolic proce…	GO:0005759 mitochondrial matrix; GO:0043229 intracellular organelle; GO:0044429 mitochondrial part; GO:0005737 cytoplasm; GO:0044446 intracellular organelle part; GO:0044424 intracellular part; GO:0005623 cell; GO:0005739 mitochondrion; GO:0044422 organelle part; GO:0031974 membrane-enclosed lumen; GO:0043226 organelle; GO:0043231 intracellular membrane-bounded organelle; GO:0070013 intracellular…	GO:0052654 L-leucine transaminase activity; GO:0016769 transferase activity, transferring nitrogenous groups; GO:0003824 catalytic activity; GO:0052655 L-valine transaminase activity; GO:0004084 branched-chain-amino-acid transaminase activity; GO:0052656 L-isoleucine transaminase activity; GO:0008483 transaminase activity; GO:0016740 transferase activity;	K00826	E2.6.1.42; branched-chain amino acid aminotransferase [EC:2.6.1.42]	hsa01210 2-Oxocarboxylic acid metabolism - Homo sapiens (human); hsa00280 Valine, leucine and isoleucine degradation - Homo sapiens (human); hsa00290 Valine, leucine and isoleucine biosynthesis - Homo sapiens (human); hsa01100 Metabolic pathways - Homo sapiens (human); hsa00270 Cysteine and methionine metabolism - Homo sapiens (human); hsa00770 Pantothenate and CoA biosynthesis - Homo sapiens (hu…
O15397	Importin-8 OS=Homo sapiens OX=9606 GN=IPO8	IPO8	119.94	7.6506	1.4	1	1	1	0.887	0.958	1.081	0.975	1.055	1.044	1.051	0.453	cytoplasm_x000D_	GO:0050794 regulation of cellular process; GO:0044700 single organism signaling; GO:0046907 intracellular transport; GO:0060255 regulation of macromolecule metabolic process; GO:0044699 single-organism process; GO:0048519 negative regulation of biological process; GO:0050896 response to stimulus; GO:0015031 protein transport; GO:0051234 establishment of localization; GO:0007165 signal transductio…	GO:0043229 intracellular organelle; GO:0005737 cytoplasm; GO:0044446 intracellular organelle part; GO:0031981 nuclear lumen; GO:0044424 intracellular part; GO:0005829 cytosol; GO:0005623 cell; GO:0044422 organelle part; GO:0043226 organelle; GO:0043231 intracellular membrane-bounded organelle; GO:0031974 membrane-enclosed lumen; GO:0005654 nucleoplasm; GO:0005634 nucleus; GO:0070013 intracellular…	GO:0031267 small GTPase binding; GO:0017016 Ras GTPase binding; GO:0005488 binding; GO:0005515 protein binding; GO:0008536 Ran GTPase binding; GO:0051020 GTPase binding; GO:0019899 enzyme binding;	K18755			IPR001494; IPR011989; IPR016024; IPR013713;	"Importin-beta, N-terminal domain; Armadillo-like helical; Armadillo-type fold; Exportin/Importin, Cse1-like; "_x000D_
O15400	Syntaxin-7 OS=Homo sapiens OX=9606 GN=STX7	STX7	29.815	32.57	33.7	7	8	7	1.04	1.024	1.036	0.945	1.007	0.931	0.93	0.0406	plasma membrane_x000D_	GO:0044085 cellular component biogenesis; GO:0002824 positive regulation of adaptive immune response based on somatic recombination of immune receptors built from immunoglobulin superfamily domains; GO:0044699 single-organism process; GO:0015031 protein transport; GO:0051234 establishment of localization; GO:0031343 positive regulation of cell killing; GO:1903729 regulation of plasma membrane org…	GO:0016020 membrane; GO:0044421 extracellular region part; GO:0031090 organelle membrane; GO:0031410 cytoplasmic vesicle; GO:0071944 cell periphery; GO:0098796 membrane protein complex; GO:0005737 cytoplasm; GO:0031982 vesicle; GO:0044433 cytoplasmic vesicle part; GO:0031224 intrinsic component of membrane; GO:0032991 macromolecular complex; GO:0044424 intracellular part; GO:0005623 cell; GO:0044…	GO:0005484 SNAP receptor activity; GO:0000149 SNARE binding; GO:0008200 ion channel inhibitor activity; GO:0016247 channel regulator activity; GO:0005488 binding; GO:0099106 ion channel regulator activity; GO:0005515 protein binding; GO:0019869 chloride channel inhibitor activity; GO:0098772 molecular function regulator; GO:0019905 syntaxin binding; GO:0016248 channel inhibitor activity; GO:00170…	K08488	STX7; syntaxin 7	hsa04130 SNARE interactions in vesicular transport - Homo sapiens (human); hsa04145 Phagosome - Homo sapiens (human);	IPR000727; IPR010989; IPR006011;	"Target SNARE coiled-coil homology domain; SNARE; Syntaxin, N-terminal domain; "_x000D_
O15431	High affinity copper uptake protein 1 OS=Homo sapiens OX=9606 GN=SLC31A1	SLC31A1	21.09	2.7635	5.8	1	1	1	0.923	0.843	1.143	1.05	0.997	1.042	1.062	0.499	plasma membrane_x000D_	GO:0065008 regulation of biological quality; GO:0034220 ion transmembrane transport; GO:0055076 transition metal ion homeostasis; GO:0072718 response to cisplatin; GO:0030001 metal ion transport; GO:0030003 cellular cation homeostasis; GO:0035434 copper ion transmembrane transport; GO:0044699 single-organism process; GO:0050896 response to stimulus; GO:1902861 copper ion import into cell; GO:0055…	GO:0097708 intracellular vesicle; GO:0043229 intracellular organelle; GO:0016020 membrane; GO:0031226 intrinsic component of plasma membrane; GO:0005770 late endosome; GO:0031410 cytoplasmic vesicle; GO:0071944 cell periphery; GO:0005737 cytoplasm; GO:0031982 vesicle; GO:0043025 neuronal cell body; GO:0031224 intrinsic component of membrane; GO:0012505 endomembrane system; GO:0044424 intracellula…	GO:0046873 metal ion transmembrane transporter activity; GO:0015075 ion transmembrane transporter activity; GO:0015088 copper uptake transmembrane transporter activity; GO:0005375 copper ion transmembrane transporter activity; GO:0022892 substrate-specific transporter activity; GO:0046915 transition metal ion transmembrane transporter activity; GO:0022890 inorganic cation transmembrane transporte…	K14686	SLC31A1; solute carrier family 31 (copper transporter), member 1	hsa01524 Platinum drug resistance - Homo sapiens (human); hsa04978 Mineral absorption - Homo sapiens (human);
O15460	Prolyl 4-hydroxylase subunit alpha-2 OS=Homo sapiens OX=9606 GN=P4HA2	P4HA2	60.901	3.8552	4.5	2	2	2	1.229	1.087	1.211	0.86	0.791	0.851	0.709	0.00186	extracellular_x000D_	GO:0019511 peptidyl-proline hydroxylation; GO:0055114 oxidation-reduction process; GO:0044267 cellular protein metabolic process; GO:0044699 single-organism process; GO:0018208 peptidyl-proline modification; GO:0044238 primary metabolic process; GO:0044237 cellular metabolic process; GO:0071704 organic substance metabolic process; GO:0018193 peptidyl-amino acid modification; GO:0008152 metabolic …	GO:0005788 endoplasmic reticulum lumen; GO:0043229 intracellular organelle; GO:0005783 endoplasmic reticulum; GO:0005737 cytoplasm; GO:0044446 intracellular organelle part; GO:0031981 nuclear lumen; GO:0012505 endomembrane system; GO:0044424 intracellular part; GO:0005829 cytosol; GO:0005623 cell; GO:0044422 organelle part; GO:0043226 organelle; GO:0043231 intracellular membrane-bounded organelle…	GO:0019842 vitamin binding; GO:0005506 iron ion binding; GO:0031418 L-ascorbic acid binding; GO:0031543 peptidyl-proline dioxygenase activity; GO:0043167 ion binding; GO:0043177 organic acid binding; GO:0016705 oxidoreductase activity, acting on paired donors, with incorporation or reduction of molecular oxygen; GO:0005515 protein binding; GO:0016706 oxidoreductase activity, acting on paired dono…	K00472	P4HA; prolyl 4-hydroxylase [EC:1.14.11.2]	hsa01100 Metabolic pathways - Homo sapiens (human); hsa00330 Arginine and proline metabolism - Homo sapiens (human);	IPR006620; IPR011990; IPR005123; IPR013547; IPR013026;	"Prolyl 4-hydroxylase, alpha subunit; Tetratricopeptide-like helical domain; Oxoglutarate/iron-dependent dioxygenase; Prolyl 4-hydroxylase alpha-subunit, N-terminal; Tetratricopeptide repeat-containing domain; "_x000D_
O15498	Synaptobrevin homolog YKT6 OS=Homo sapiens OX=9606 GN=YKT6	YKT6	22.417	23.016	23.7	4	8	4	1.021	1.033	0.962	1.032	0.993	0.97	0.993	0.822	cytoplasm_x000D_	GO:0051640 organelle localization; GO:0016043 cellular component organization; GO:0090174 organelle membrane fusion; GO:0046907 intracellular transport; GO:0048193 Golgi vesicle transport; GO:0044699 single-organism process; GO:0006903 vesicle targeting; GO:0022406 membrane docking; GO:0015031 protein transport; GO:0051234 establishment of localization; GO:0051649 establishment of localization in…	GO:0030425 dendrite; GO:0016020 membrane; GO:0044421 extracellular region part; GO:0005783 endoplasmic reticulum; GO:0031090 organelle membrane; GO:0031410 cytoplasmic vesicle; GO:0098796 membrane protein complex; GO:0071944 cell periphery; GO:0031982 vesicle; GO:0005737 cytoplasm; GO:0044433 cytoplasmic vesicle part; GO:0043025 neuronal cell body; GO:0032991 macromolecular complex; GO:0031224 in…	GO:0016417 S-acyltransferase activity; GO:0005484 SNAP receptor activity; GO:0000149 SNARE binding; GO:0050839 cell adhesion molecule binding; GO:0016746 transferase activity, transferring acyl groups; GO:0003824 catalytic activity; GO:0019706 protein-cysteine S-palmitoyltransferase activity; GO:0005488 binding; GO:0045296 cadherin binding; GO:0019707 protein-cysteine S-acyltransferase activity; …	K08516	YKT6; synaptobrevin homolog YKT6	hsa04130 SNARE interactions in vesicular transport - Homo sapiens (human);	IPR010908; IPR011012; IPR001388;	Longin domain; Longin-like domain; Synaptobrevin; _x000D_
O15511	Actin-related protein 2/3 complex subunit 5 OS=Homo sapiens OX=9606 GN=ARPC5	ARPC5	16.32	60.565	47	7	10	7	0.965	0.94	0.911	0.987	1.113	1.061	1.123	0.0414	cytoplasm_x000D_	GO:0044700 single organism signaling; GO:0065008 regulation of biological quality; GO:0045321 leukocyte activation; GO:0007166 cell surface receptor signaling pathway; GO:0007420 brain development; GO:0030832 regulation of actin filament length; GO:0030036 actin cytoskeleton organization; GO:0032535 regulation of cellular component size; GO:0051493 regulation of cytoskeleton organization; GO:0021…	GO:0034774 secretory granule lumen; GO:0044421 extracellular region part; GO:0031410 cytoplasmic vesicle; GO:0030054 cell junction; GO:0031982 vesicle; GO:0005737 cytoplasm; GO:0044433 cytoplasmic vesicle part; GO:0032991 macromolecular complex; GO:0030426 growth cone; GO:0044424 intracellular part; GO:0005623 cell; GO:1904813 ficolin-1-rich granule lumen; GO:0044422 organelle part; GO:0043228 no…	GO:0003779 actin binding; GO:0005515 protein binding; GO:0008092 cytoskeletal protein binding; GO:0005200 structural constituent of cytoskeleton; GO:0005198 structural molecule activity; GO:0005488 binding;	K05754	ARPC5; actin related protein 2/3 complex, subunit 5	hsa05100 Bacterial invasion of epithelial cells - Homo sapiens (human); hsa05132 Salmonella infection - Homo sapiens (human); hsa04666 Fc gamma R-mediated phagocytosis - Homo sapiens (human); hsa04144 Endocytosis - Homo sapiens (human); hsa05130 Pathogenic Escherichia coli infection - Homo sapiens (human); hsa05131 Shigellosis - Homo sapiens (human); hsa04810 Regulation of actin cytoskeleton - Ho…
O15533	Tapasin OS=Homo sapiens OX=9606 GN=TAPBP	TAPBP	47.625	4.7125	4.7	2	2	2	0.846	1	0.829	1.168	1.049	1.109	1.243	0.0302	plasma membrane_x000D_	GO:0044085 cellular component biogenesis; GO:1990668 vesicle fusion with endoplasmic reticulum-Golgi intermediate compartment (ERGIC) membrane; GO:0016043 cellular component organization; GO:0090174 organelle membrane fusion; GO:0065008 regulation of biological quality; GO:0006518 peptide metabolic process; GO:0050822 peptide stabilization; GO:0060255 regulation of macromolecule metabolic process…	GO:0016020 membrane; GO:0042175 nuclear outer membrane-endoplasmic reticulum membrane network; GO:0005783 endoplasmic reticulum; GO:0031410 cytoplasmic vesicle; GO:0031090 organelle membrane; GO:0098796 membrane protein complex; GO:0031982 vesicle; GO:0005737 cytoplasm; GO:0044433 cytoplasmic vesicle part; GO:0032991 macromolecular complex; GO:0031224 intrinsic component of membrane; GO:0044424 i…	GO:0022804 active transmembrane transporter activity; GO:0046978 TAP1 binding; GO:0046977 TAP binding; GO:0005102 receptor binding; GO:0015399 primary active transmembrane transporter activity; GO:0016817 hydrolase activity, acting on acid anhydrides; GO:0016787 hydrolase activity; GO:0005515 protein binding; GO:0033218 amide binding; GO:0017111 nucleoside-triphosphatase activity; GO:0042288 MHC …	K08058	TAPBP; TAP binding protein (tapasin)	hsa04612 Antigen processing and presentation - Homo sapiens (human);	IPR007110; IPR013783; IPR003597;	Immunoglobulin-like domain; Immunoglobulin-like fold; Immunoglobulin C1-set; _x000D_
O15540	Fatty acid-binding protein, brain OS=Homo sapiens OX=9606 GN=FABP7	FABP7	14.889	22.621	15.9	2	5	2	1.346	1.329	1.303	0.633	0.727	0.71	0.52	0.000118	cytoplasm_x000D_	GO:0046486 glycerolipid metabolic process; GO:0007420 brain development; GO:0048869 cellular developmental process; GO:0022008 neurogenesis; GO:0044699 single-organism process; GO:0044255 cellular lipid metabolic process; GO:0044237 cellular metabolic process; GO:0050877 neurological system process; GO:0051234 establishment of localization; GO:0008285 negative regulation of cell proliferation; GO…	GO:0043229 intracellular organelle; GO:0042995 cell projection; GO:0030054 cell junction; GO:0071944 cell periphery; GO:0044446 intracellular organelle part; GO:0005737 cytoplasm; GO:0043025 neuronal cell body; GO:0031981 nuclear lumen; GO:0044424 intracellular part; GO:0005911 cell-cell junction; GO:0005829 cytosol; GO:0005623 cell; GO:0044422 organelle part; GO:0031974 membrane-enclosed lumen; …	GO:0008289 lipid binding; GO:0005488 binding; GO:0005215 transporter activity;	K08756	FABP7; fatty acid-binding protein 7, brain	hsa03320 PPAR signaling pathway - Homo sapiens (human);	IPR000463; IPR000566; IPR012674; IPR011038;	Cytosolic fatty-acid binding; Lipocalin/cytosolic fatty-acid binding domain; Calycin; Calycin-like; _x000D_
O43143	Pre-mRNA-splicing factor ATP-dependent RNA helicase DHX15 OS=Homo sapiens OX=9606 GN=DHX15	DHX15	90.932	46.57	17.9	14	17	14	0.966	0.957	0.925	1.06	1.018	1.058	1.101	0.00666	nucleus_x000D_	GO:0006725 cellular aromatic compound metabolic process; GO:0043279 response to alkaloid; GO:0050896 response to stimulus; GO:0044237 cellular metabolic process; GO:0071704 organic substance metabolic process; GO:0000398 mRNA splicing, via spliceosome; GO:0008152 metabolic process; GO:0000377 RNA splicing, via transesterification reactions with bulged adenosine as nucleophile; GO:0046483 heterocy…	GO:0043229 intracellular organelle; GO:0043232 intracellular non-membrane-bounded organelle; GO:0044446 intracellular organelle part; GO:0005737 cytoplasm; GO:0032991 macromolecular complex; GO:0031981 nuclear lumen; GO:0044424 intracellular part; GO:0005681 spliceosomal complex; GO:0005730 nucleolus; GO:0016604 nuclear body; GO:0005623 cell; GO:0044422 organelle part; GO:0043228 non-membrane-bou…	GO:1901265 nucleoside phosphate binding; GO:0008026 ATP-dependent helicase activity; GO:0016817 hydrolase activity, acting on acid anhydrides; GO:0005515 protein binding; GO:0016787 hydrolase activity; GO:0016887 ATPase activity; GO:1901363 heterocyclic compound binding; GO:0097159 organic cyclic compound binding; GO:0016462 pyrophosphatase activity; GO:0003824 catalytic activity; GO:0032553 ribo…	K12820	DHX15; pre-mRNA-splicing factor ATP-dependent RNA helicase DHX15/PRP43 [EC:3.6.4.13]	hsa03040 Spliceosome - Homo sapiens (human);	IPR007502; IPR011545; IPR011709; IPR027417; IPR014001; IPR001650;	"Helicase-associated domain; DEAD/DEAH box helicase domain; Domain of unknown function DUF1605; P-loop containing nucleoside triphosphate hydrolase; Helicase superfamily 1/2, ATP-binding domain; Helicase, C-terminal; "_x000D_
O43148	mRNA cap guanine-N7 methyltransferase OS=Homo sapiens OX=9606 GN=RNMT	RNMT	54.843	8.8548	8.2	4	6	4	0.948	1.027	0.979	1.089	0.945	1.023	1.035	0.521	nucleus_x000D_	GO:0006725 cellular aromatic compound metabolic process; GO:0097659 nucleic acid-templated transcription; GO:0009058 biosynthetic process; GO:0009452 7-methylguanosine RNA capping; GO:0009451 RNA modification; GO:0044237 cellular metabolic process; GO:0032259 methylation; GO:0071704 organic substance metabolic process; GO:0008152 metabolic process; GO:0046483 heterocycle metabolic process; GO:001…	GO:0043229 intracellular organelle; GO:0043232 intracellular non-membrane-bounded organelle; GO:0044446 intracellular organelle part; GO:0043235 receptor complex; GO:0032991 macromolecular complex; GO:0031981 nuclear lumen; GO:0044452 nucleolar part; GO:0044424 intracellular part; GO:0005730 nucleolus; GO:0034518 RNA cap binding complex; GO:0005623 cell; GO:0001650 fibrillar center; GO:0044422 or…	GO:0097159 organic cyclic compound binding; GO:1901363 heterocyclic compound binding; GO:0008757 S-adenosylmethionine-dependent methyltransferase activity; GO:0003723 RNA binding; GO:0008168 methyltransferase activity; GO:0008173 RNA methyltransferase activity; GO:0003824 catalytic activity; GO:0005488 binding; GO:0003676 nucleic acid binding; GO:0016741 transferase activity, transferring one-car…	K00565	RNMT; mRNA (guanine-N7-)-methyltransferase [EC:2.1.1.56]	hsa03015 mRNA surveillance pathway - Homo sapiens (human);	IPR029063; IPR004971;	S-adenosyl-L-methionine-dependent methyltransferase; mRNA (guanine-N(7))-methyltransferase domain; _x000D_
O43149	Zinc finger ZZ-type and EF-hand domain-containing protein 1 OS=Homo sapiens OX=9606 GN=ZZEF1	ZZEF1	331.07	12.194	1.7	5	5	5	1.126	1.072	0.922	0.806	0.921	1.163	0.926	0.529	plasma membrane_x000D_			GO:0046914 transition metal ion binding; GO:0005488 binding; GO:0043167 ion binding; GO:0043169 cation binding; GO:0046872 metal ion binding; GO:0005509 calcium ion binding; GO:0008270 zinc ion binding;				IPR000859; IPR004939; IPR002048; IPR011992; IPR000433; IPR008979;	"CUB domain; APC10/DOC domain; EF-hand domain; EF-hand domain pair; Zinc finger, ZZ-type; Galactose-binding domain-like; "_x000D_
O43169	Cytochrome b5 type B OS=Homo sapiens OX=9606 GN=CYB5B	CYB5B	16.332	24.552	19.2	3	4	3	1.036	0.952	0.92	0.998	1.151	1.017	1.089	0.213	peroxisome_x000D_	GO:0071466 cellular response to xenobiotic stimulus; GO:0051716 cellular response to stimulus; GO:0008152 metabolic process; GO:0042221 response to chemical; GO:0006805 xenobiotic metabolic process; GO:0009410 response to xenobiotic stimulus; GO:0055114 oxidation-reduction process; GO:0044710 single-organism metabolic process; GO:0044699 single-organism process; GO:0050896 response to stimulus; G…	GO:0043229 intracellular organelle; GO:0016020 membrane; GO:0019867 outer membrane; GO:0044429 mitochondrial part; GO:0098588 bounding membrane of organelle; GO:0031090 organelle membrane; GO:0005741 mitochondrial outer membrane; GO:0005737 cytoplasm; GO:0044446 intracellular organelle part; GO:0031967 organelle envelope; GO:0031224 intrinsic component of membrane; GO:0044424 intracellular part; …	GO:0097159 organic cyclic compound binding; GO:1901363 heterocyclic compound binding; GO:0020037 heme binding; GO:0005488 binding; GO:0043167 ion binding; GO:0043169 cation binding; GO:0046872 metal ion binding; GO:0005515 protein binding; GO:0046906 tetrapyrrole binding;				IPR023271; IPR001199;	Aquaporin-like; Cytochrome b5-like heme/steroid binding domain; _x000D_
O43172	U4/U6 small nuclear ribonucleoprotein Prp4 OS=Homo sapiens OX=9606 GN=PRPF4	PRPF4	58.449	7.762	6.5	3	3	3	1.241	0.919	1.064	0.979	0.837	0.98	0.867	0.246	nucleus_x000D_	GO:0006396 RNA processing; GO:0006725 cellular aromatic compound metabolic process; GO:1901360 organic cyclic compound metabolic process; GO:0006807 nitrogen compound metabolic process; GO:0044238 primary metabolic process; GO:0044237 cellular metabolic process; GO:0071704 organic substance metabolic process; GO:0006397 mRNA processing; GO:0016070 RNA metabolic process; GO:0000398 mRNA splicing, …	GO:0043229 intracellular organelle; GO:0044446 intracellular organelle part; GO:0046540 U4/U6 x U5 tri-snRNP complex; GO:0031981 nuclear lumen; GO:0032991 macromolecular complex; GO:0044424 intracellular part; GO:0005681 spliceosomal complex; GO:0016604 nuclear body; GO:0005623 cell; GO:0015030 Cajal body; GO:0044422 organelle part; GO:0097525 spliceosomal snRNP complex; GO:0031974 membrane-enclo…	GO:0097159 organic cyclic compound binding; GO:1901363 heterocyclic compound binding; GO:0003723 RNA binding; GO:0017070 U6 snRNA binding; GO:0005488 binding; GO:0030621 U4 snRNA binding; GO:0003676 nucleic acid binding; GO:0005515 protein binding; GO:0017069 snRNA binding;	K12662	PRPF4; U4/U6 small nuclear ribonucleoprotein PRP4	hsa03040 Spliceosome - Homo sapiens (human);	IPR017986; IPR015943; IPR014906;	WD40-repeat-containing domain; WD40/YVTN repeat-like-containing domain; Pre-mRNA processing factor 4 (PRP4)-like; _x000D_
O43175	D-3-phosphoglycerate dehydrogenase OS=Homo sapiens OX=9606 GN=PHGDH	PHGDH	56.65	136.5	39.2	18	36	18	1.005	1.028	1.03	0.975	0.983	0.957	0.952	0.0114	cytoplasm_x000D_	GO:0016053 organic acid biosynthetic process; GO:0043009 chordate embryonic development; GO:0007420 brain development; GO:0048666 neuron development; GO:0048869 cellular developmental process; GO:0022008 neurogenesis; GO:0044699 single-organism process; GO:0009058 biosynthetic process; GO:0006544 glycine metabolic process; GO:0044237 cellular metabolic process; GO:0008152 metabolic process; GO:00…	GO:0044421 extracellular region part; GO:0031982 vesicle; GO:0005737 cytoplasm; GO:0044424 intracellular part; GO:0005829 cytosol; GO:0005623 cell; GO:0005576 extracellular region; GO:0043226 organelle; GO:0070062 extracellular exosome; GO:0043209 myelin sheath; GO:0005622 intracellular; GO:0044464 cell part; GO:1903561 extracellular vesicle; GO:0043227 membrane-bounded organelle; GO:0043230 extr…	GO:0097159 organic cyclic compound binding; GO:1901363 heterocyclic compound binding; GO:0016614 oxidoreductase activity, acting on CH-OH group of donors; GO:0009055 electron carrier activity; GO:0016616 oxidoreductase activity, acting on the CH-OH group of donors, NAD or NADP as acceptor; GO:1901265 nucleoside phosphate binding; GO:0051287 NAD binding; GO:0003824 catalytic activity; GO:0005488 b…	K00058	serA; D-3-phosphoglycerate dehydrogenase / 2-oxoglutarate reductase [EC:1.1.1.95 1.1.1.399]	hsa01100 Metabolic pathways - Homo sapiens (human); hsa00260 Glycine, serine and threonine metabolism - Homo sapiens (human); hsa01230 Biosynthesis of amino acids - Homo sapiens (human); hsa01200 Carbon metabolism - Homo sapiens (human);	IPR006139; IPR006140; IPR029009; IPR016040;	"D-isomer specific 2-hydroxyacid dehydrogenase, catalytic domain; D-isomer specific 2-hydroxyacid dehydrogenase, NAD-binding domain; Allosteric substrate binding domain; NAD(P)-binding domain; "_x000D_
O43181	NADH dehydrogenase [ubiquinone] iron-sulfur protein 4, mitochondrial OS=Homo sapiens OX=9606 GN=NDUFS4	NDUFS4	20.108	25.586	25.7	4	10	4	1.05	1.131	1.016	0.927	0.871	0.976	0.868	0.036	mitochondria_x000D_	GO:0044700 single organism signaling; GO:0044085 cellular component biogenesis; GO:0009116 nucleoside metabolic process; GO:0042278 purine nucleoside metabolic process; GO:0009167 purine ribonucleoside monophosphate metabolic process; GO:0007420 brain development; GO:0009117 nucleotide metabolic process; GO:0046683 response to organophosphorus; GO:0044699 single-organism process; GO:0044237 cellu…	GO:0016020 membrane; GO:0098800 inner mitochondrial membrane protein complex; GO:0031090 organelle membrane; GO:0098796 membrane protein complex; GO:0005737 cytoplasm; GO:0045271 respiratory chain complex I; GO:0032991 macromolecular complex; GO:0044424 intracellular part; GO:0098798 mitochondrial protein complex; GO:0005747 mitochondrial respiratory chain complex I; GO:0044455 mitochondrial memb…	GO:0016651 oxidoreductase activity, acting on NAD(P)H; GO:0003954 NADH dehydrogenase activity; GO:0003824 catalytic activity; GO:0050136 NADH dehydrogenase (quinone) activity; GO:0008137 NADH dehydrogenase (ubiquinone) activity; GO:0016655 oxidoreductase activity, acting on NAD(P)H, quinone or similar compound as acceptor; GO:0016491 oxidoreductase activity;	K03937	NDUFS4; NADH dehydrogenase (ubiquinone) Fe-S protein 4	hsa05010 Alzheimer's disease - Homo sapiens (human); hsa04723 Retrograde endocannabinoid signaling - Homo sapiens (human); hsa04932 Non-alcoholic fatty liver disease (NAFLD) - Homo sapiens (human); hsa01100 Metabolic pathways - Homo sapiens (human); hsa00190 Oxidative phosphorylation - Homo sapiens (human); hsa05016 Huntington's disease - Homo sapiens (human); hsa04714 Thermogenesis - Homo sapien…
O43237	Cytoplasmic dynein 1 light intermediate chain 2 OS=Homo sapiens OX=9606 GN=DYNC1LI2	DYNC1LI2	54.099	15.124	11.6	5	6	5	0.838	1.043	0.844	1.111	1.07	1.095	1.202	0.121	cytoplasm_x000D_	GO:0051640 organelle localization; GO:0046907 intracellular transport; GO:0016043 cellular component organization; GO:0048193 Golgi vesicle transport; GO:0044699 single-organism process; GO:0051234 establishment of localization; GO:0051649 establishment of localization in cell; GO:0007010 cytoskeleton organization; GO:0002478 antigen processing and presentation of exogenous peptide antigen; GO:00…	GO:0043229 intracellular organelle; GO:0016020 membrane; GO:0099513 polymeric cytoskeletal fiber; GO:0005874 microtubule; GO:0043232 intracellular non-membrane-bounded organelle; GO:0044430 cytoskeletal part; GO:0005737 cytoplasm; GO:0044446 intracellular organelle part; GO:0032991 macromolecular complex; GO:0044424 intracellular part; GO:0099512 supramolecular fiber; GO:0005875 microtubule assoc…	GO:0005524 ATP binding; GO:0003774 motor activity; GO:1901265 nucleoside phosphate binding; GO:0001882 nucleoside binding; GO:0043167 ion binding; GO:0016817 hydrolase activity, acting on acid anhydrides; GO:0005515 protein binding; GO:0016787 hydrolase activity; GO:0000166 nucleotide binding; GO:0017111 nucleoside-triphosphatase activity; GO:0097159 organic cyclic compound binding; GO:1901363 he…	K10416	DYNC1LI; dynein light intermediate chain 1, cytosolic	hsa05132 Salmonella infection - Homo sapiens (human); hsa04145 Phagosome - Homo sapiens (human); hsa04962 Vasopressin-regulated water reabsorption - Homo sapiens (human);	IPR027417;	P-loop containing nucleoside triphosphate hydrolase; _x000D_
O43242	26S proteasome non-ATPase regulatory subunit 3 OS=Homo sapiens OX=9606 GN=PSMD3	PSMD3	60.977	92.557	34.5	19	31	19	0.954	0.936	0.966	1.047	1.063	1.033	1.1	0.00148	cytoplasm_x000D_	GO:0044700 single organism signaling; GO:0010608 posttranscriptional regulation of gene expression; GO:0051443 positive regulation of ubiquitin-protein transferase activity; GO:0031347 regulation of defense response; GO:0010564 regulation of cell cycle process; GO:0044237 cellular metabolic process; GO:1903364 positive regulation of cellular protein catabolic process; GO:0008152 metabolic process…	GO:0016020 membrane; GO:0034774 secretory granule lumen; GO:0044421 extracellular region part; GO:0031410 cytoplasmic vesicle; GO:0005838 proteasome regulatory particle; GO:0031982 vesicle; GO:0005737 cytoplasm; GO:0044433 cytoplasmic vesicle part; GO:0032991 macromolecular complex; GO:0044424 intracellular part; GO:0005623 cell; GO:1904813 ficolin-1-rich granule lumen; GO:0044422 organelle part;…	GO:0005515 protein binding; GO:0030234 enzyme regulator activity; GO:0098772 molecular function regulator; GO:0005488 binding;	K03033	PSMD3; 26S proteasome regulatory subunit N3	hsa03050 Proteasome - Homo sapiens (human); hsa05169 Epstein-Barr virus infection - Homo sapiens (human);	IPR011991; IPR000717; IPR011990; IPR013586;	"Winged helix-turn-helix DNA-binding domain; Proteasome component (PCI) domain; Tetratricopeptide-like helical domain; 26S proteasome regulatory subunit, C-terminal; "_x000D_
O43251	RNA binding protein fox-1 homolog 2 OS=Homo sapiens OX=9606 GN=RBFOX2	RBFOX2	41.373	12.788	6.4	2	3	2	0.939	1.06	1.068	1.089	0.912	0.946	0.961	0.579	nucleus_x000D_	GO:0044700 single organism signaling; GO:0065008 regulation of biological quality; GO:0000381 regulation of alternative mRNA splicing, via spliceosome; GO:0007166 cell surface receptor signaling pathway; GO:0007420 brain development; GO:0032989 cellular component morphogenesis; GO:0044237 cellular metabolic process; GO:0050877 neurological system process; GO:0021932 hindbrain radial glia guided c…	GO:0043229 intracellular organelle; GO:0044446 intracellular organelle part; GO:0005737 cytoplasm; GO:0031981 nuclear lumen; GO:0044424 intracellular part; GO:0005623 cell; GO:0005829 cytosol; GO:0044422 organelle part; GO:0043231 intracellular membrane-bounded organelle; GO:0043226 organelle; GO:0031974 membrane-enclosed lumen; GO:0005654 nucleoplasm; GO:0005634 nucleus; GO:0070013 intracellular…	GO:0097159 organic cyclic compound binding; GO:1901363 heterocyclic compound binding; GO:0003729 mRNA binding; GO:0003723 RNA binding; GO:0003714 transcription corepressor activity; GO:1901265 nucleoside phosphate binding; GO:0005488 binding; GO:0003676 nucleic acid binding; GO:0000989 transcription factor activity, transcription factor binding; GO:0005515 protein binding; GO:0000166 nucleotide b…	K14946			IPR034237; IPR025670; IPR000504; IPR012677;	"FOX1, RNA recognition motif; Fox-1 C-terminal domain; RNA recognition motif domain; Nucleotide-binding alpha-beta plait domain; "_x000D_
O43252	Bifunctional 3'-phosphoadenosine 5'-phosphosulfate synthase 1 OS=Homo sapiens OX=9606 GN=PAPSS1	PAPSS1	70.832	7.1397	4.8	3	3	3	0.873	0.922	0.876	1.048	1.134	1.139	1.243	0.00254	nucleus_x000D_	GO:0000103 sulfate assimilation; GO:0009116 nucleoside metabolic process; GO:0042278 purine nucleoside metabolic process; GO:0009117 nucleotide metabolic process; GO:0044699 single-organism process; GO:0009058 biosynthetic process; GO:0009163 nucleoside biosynthetic process; GO:0046129 purine ribonucleoside biosynthetic process; GO:0044237 cellular metabolic process; GO:0044272 sulfur compound bi…	GO:0044464 cell part; GO:0005622 intracellular; GO:0005737 cytoplasm; GO:0044424 intracellular part; GO:0005829 cytosol; GO:0005623 cell; GO:0044444 cytoplasmic part;	GO:1901265 nucleoside phosphate binding; GO:0016773 phosphotransferase activity, alcohol group as acceptor; GO:0046983 protein dimerization activity; GO:0005515 protein binding; GO:0097159 organic cyclic compound binding; GO:1901363 heterocyclic compound binding; GO:0042802 identical protein binding; GO:0016301 kinase activity; GO:0003824 catalytic activity; GO:0032553 ribonucleotide binding; GO:…	K13811	PAPSS; 3'-phosphoadenosine 5'-phosphosulfate synthase [EC:2.7.7.4 2.7.1.25]	hsa00230 Purine metabolism - Homo sapiens (human); hsa00920 Sulfur metabolism - Homo sapiens (human); hsa00450 Selenocompound metabolism - Homo sapiens (human); hsa01100 Metabolic pathways - Homo sapiens (human);	IPR014729; IPR015947; IPR027417; IPR025980; IPR024951; IPR002650;	Rossmann-like alpha/beta/alpha sandwich fold; PUA-like domain; P-loop containing nucleoside triphosphate hydrolase; ATP-sulfurylase PUA-like domain; Sulphate adenylyltransferase catalytic domain; Sulphate adenylyltransferase; _x000D_
O43264	Centromere/kinetochore protein zw10 homolog OS=Homo sapiens OX=9606 GN=ZW10	ZW10	88.828	23.031	7.6	5	6	5	0.927	0.944	1.058	1.05	0.993	1.032	1.05	0.324	cytoplasm_x000D_	GO:0044085 cellular component biogenesis; GO:0000132 establishment of mitotic spindle orientation; GO:0010256 endomembrane system organization; GO:0022414 reproductive process; GO:0051129 negative regulation of cellular component organization; GO:0007067 mitotic nuclear division; GO:0044699 single-organism process; GO:0030071 regulation of mitotic metaphase/anaphase transition; GO:0010564 regulat…	GO:0016020 membrane; GO:0042175 nuclear outer membrane-endoplasmic reticulum membrane network; GO:0005783 endoplasmic reticulum; GO:0005874 microtubule; GO:0005737 cytoplasm; GO:0032991 macromolecular complex; GO:0099512 supramolecular fiber; GO:0044424 intracellular part; GO:0099080 supramolecular complex; GO:0005623 cell; GO:0000777 condensed chromosome kinetochore; GO:0044422 organelle part; G…	GO:0097159 organic cyclic compound binding; GO:1901363 heterocyclic compound binding; GO:0003677 DNA binding; GO:0019237 centromeric DNA binding; GO:0003690 double-stranded DNA binding; GO:0005488 binding; GO:0003676 nucleic acid binding; GO:1990837 sequence-specific double-stranded DNA binding; GO:0005515 protein binding; GO:0043565 sequence-specific DNA binding;	K11578
O43278	Kunitz-type protease inhibitor 1 OS=Homo sapiens OX=9606 GN=SPINT1	SPINT1	58.397	18.659	11.7	6	8	6	1.07	1.073	0.865	0.954	1.103	0.947	0.999	0.99	plasma membrane_x000D_	GO:0052548 regulation of endopeptidase activity; GO:0050794 regulation of cellular process; GO:0010951 negative regulation of endopeptidase activity; GO:0045861 negative regulation of proteolysis; GO:0080090 regulation of primary metabolic process; GO:0060255 regulation of macromolecule metabolic process; GO:0048523 negative regulation of cellular process; GO:0048519 negative regulation of biolog…	GO:0016020 membrane; GO:0070062 extracellular exosome; GO:0043226 organelle; GO:0005615 extracellular space; GO:0044421 extracellular region part; GO:0031982 vesicle; GO:1903561 extracellular vesicle; GO:0043227 membrane-bounded organelle; GO:0005576 extracellular region; GO:0043230 extracellular organelle;	GO:0004867 serine-type endopeptidase inhibitor activity; GO:0030234 enzyme regulator activity; GO:0005488 binding; GO:0030414 peptidase inhibitor activity; GO:0061134 peptidase regulator activity; GO:0005515 protein binding; GO:0061135 endopeptidase regulator activity; GO:0098772 molecular function regulator; GO:0004857 enzyme inhibitor activity; GO:0004866 endopeptidase inhibitor activity;	K15619	SPINT1; Kunitz-type protease inhibitor 1	hsa05215 Prostate cancer - Homo sapiens (human); hsa05202 Transcriptional misregulation in cancer - Homo sapiens (human);	IPR011106; IPR013980; IPR002223;	"Seven cysteines, N-terminal; MANSC domain; Pancreatic trypsin inhibitor Kunitz domain; "_x000D_
O43294	Transforming growth factor beta-1-induced transcript 1 protein OS=Homo sapiens OX=9606 GN=TGFB1I1	TGFB1I1	49.814	32.788	11.1	4	6	4	0.923	0.923	1.041	1.036	1.054	1.023	1.078	0.134	nucleus_x000D_	GO:0044700 single organism signaling; GO:0010717 regulation of epithelial to mesenchymal transition; GO:0007166 cell surface receptor signaling pathway; GO:0097659 nucleic acid-templated transcription; GO:0009891 positive regulation of biosynthetic process; GO:1903845 negative regulation of cellular response to transforming growth factor beta stimulus; GO:0044237 cellular metabolic process; GO:00…	GO:0043229 intracellular organelle; GO:0043232 intracellular non-membrane-bounded organelle; GO:0030054 cell junction; GO:0044446 intracellular organelle part; GO:0005737 cytoplasm; GO:0070161 anchoring junction; GO:0031981 nuclear lumen; GO:0044424 intracellular part; GO:0005623 cell; GO:0044422 organelle part; GO:0043228 non-membrane-bounded organelle; GO:0031974 membrane-enclosed lumen; GO:004…	GO:0048495 Roundabout binding; GO:0005102 receptor binding; GO:0043167 ion binding; GO:0005515 protein binding; GO:0050681 androgen receptor binding; GO:0051427 hormone receptor binding; GO:0003712 transcription cofactor activity; GO:0008270 zinc ion binding; GO:0046914 transition metal ion binding; GO:0005488 binding; GO:0035258 steroid hormone receptor binding; GO:0035257 nuclear hormone recept…				IPR001781;	"Zinc finger, LIM-type; "_x000D_
O43301	Heat shock 70 kDa protein 12A OS=Homo sapiens OX=9606 GN=HSPA12A	HSPA12A	74.977	36.142	12.9	7	13	7	1.105	1.207	1.131	0.917	0.791	0.857	0.745	0.00418	cytoplasm_x000D_		GO:0070062 extracellular exosome; GO:0043226 organelle; GO:0044421 extracellular region part; GO:0031982 vesicle; GO:1903561 extracellular vesicle; GO:0043227 membrane-bounded organelle; GO:0005576 extracellular region; GO:0043230 extracellular organelle;	GO:0005524 ATP binding; GO:1901265 nucleoside phosphate binding; GO:0001882 nucleoside binding; GO:0043167 ion binding; GO:0000166 nucleotide binding; GO:0097159 organic cyclic compound binding; GO:1901363 heterocyclic compound binding; GO:0032549 ribonucleoside binding; GO:0097367 carbohydrate derivative binding; GO:0032553 ribonucleotide binding; GO:0005488 binding; GO:0032550 purine ribonucleo…
O43324	Eukaryotic translation elongation factor 1 epsilon-1 OS=Homo sapiens OX=9606 GN=EEF1E1	EEF1E1	19.81	4.9496	16.1	3	3	3	0.918	0.925	0.962	1.078	1.041	1.076	1.139	0.0021	cytoplasm_x000D_	GO:0010941 regulation of cell death; GO:0006518 peptide metabolic process; GO:0090342 regulation of cell aging; GO:0023051 regulation of signaling; GO:1902533 positive regulation of intracellular signal transduction; GO:0044699 single-organism process; GO:0009058 biosynthetic process; GO:0044237 cellular metabolic process; GO:0008285 negative regulation of cell proliferation; GO:0008152 metabolic…	GO:0043229 intracellular organelle; GO:0044421 extracellular region part; GO:0043232 intracellular non-membrane-bounded organelle; GO:0005737 cytoplasm; GO:0044446 intracellular organelle part; GO:0031982 vesicle; GO:0031981 nuclear lumen; GO:0044424 intracellular part; GO:0005730 nucleolus; GO:0005829 cytosol; GO:0005623 cell; GO:0005576 extracellular region; GO:0044422 organelle part; GO:004322…	GO:0005515 protein binding; GO:0005488 binding;	K15439			IPR004046; IPR010987; IPR012336;	"Glutathione S-transferase, C-terminal; Glutathione S-transferase, C-terminal-like; Thioredoxin-like fold; "_x000D_
O43353	Receptor-interacting serine/threonine-protein kinase 2 OS=Homo sapiens OX=9606 GN=RIPK2	RIPK2	61.194	2.6797	3.1	2	2	2	1.086	1.122	1.102	0.973	0.862	0.88	0.82	0.00664	cytoplasm_x000D_	GO:0044700 single organism signaling; GO:0002694 regulation of leukocyte activation; GO:0010941 regulation of cell death; GO:0032872 regulation of stress-activated MAPK cascade; GO:0032680 regulation of tumor necrosis factor production; GO:0098542 defense response to other organism; GO:0009891 positive regulation of biosynthetic process; GO:0018212 peptidyl-tyrosine modification; GO:0035872 nucle…	GO:0043229 intracellular organelle; GO:0043232 intracellular non-membrane-bounded organelle; GO:0031982 vesicle; GO:0005737 cytoplasm; GO:0032991 macromolecular complex; GO:0044424 intracellular part; GO:0005829 cytosol; GO:0005623 cell; GO:0043228 non-membrane-bounded organelle; GO:0043226 organelle; GO:0005856 cytoskeleton; GO:0005622 intracellular; GO:0044464 cell part; GO:0043234 protein comp…	GO:1901265 nucleoside phosphate binding; GO:0016773 phosphotransferase activity, alcohol group as acceptor; GO:0005102 receptor binding; GO:0046983 protein dimerization activity; GO:0050700 CARD domain binding; GO:0004713 protein tyrosine kinase activity; GO:0030274 LIM domain binding; GO:0005515 protein binding; GO:0004672 protein kinase activity; GO:0004871 signal transducer activity; GO:190136…	K08846	RIPK2; receptor-interacting serine/threonine-protein kinase 2 [EC:2.7.11.1]	hsa05152 Tuberculosis - Homo sapiens (human); hsa04722 Neurotrophin signaling pathway - Homo sapiens (human); hsa05131 Shigellosis - Homo sapiens (human); hsa04621 NOD-like receptor signaling pathway - Homo sapiens (human);	IPR000719; IPR001245; IPR011029; IPR011009; IPR001315;	Protein kinase domain; Serine-threonine/tyrosine-protein kinase catalytic domain; Death-like domain; Protein kinase-like domain; CARD domain; _x000D_
O43390	Heterogeneous nuclear ribonucleoprotein R OS=Homo sapiens OX=9606 GN=HNRNPR	HNRNPR	70.942	84.13	27	17	30	11	0.955	0.96	0.966	1.005	1.041	0.987	1.053	0.0329	nucleus_x000D_	GO:0065008 regulation of biological quality; GO:0010608 posttranscriptional regulation of gene expression; GO:0031331 positive regulation of cellular catabolic process; GO:0044237 cellular metabolic process; GO:0008152 metabolic process; GO:0009893 positive regulation of metabolic process; GO:0051173 positive regulation of nitrogen compound metabolic process; GO:0043170 macromolecule metabolic pr…	GO:0030425 dendrite; GO:0005783 endoplasmic reticulum; GO:0005737 cytoplasm; GO:0032991 macromolecular complex; GO:0030426 growth cone; GO:0044424 intracellular part; GO:0005623 cell; GO:0043679 axon terminus; GO:0044422 organelle part; GO:0031974 membrane-enclosed lumen; GO:1902494 catalytic complex; GO:0005654 nucleoplasm; GO:0070013 intracellular organelle lumen; GO:0098793 presynapse; GO:0044…	GO:0097159 organic cyclic compound binding; GO:1901363 heterocyclic compound binding; GO:0003729 mRNA binding; GO:0003723 RNA binding; GO:1901265 nucleoside phosphate binding; GO:0003730 mRNA 3'-UTR binding; GO:0005488 binding; GO:0003676 nucleic acid binding; GO:0005515 protein binding; GO:0000166 nucleotide binding; GO:0036094 small molecule binding;	K13161			IPR000504; IPR012677;	RNA recognition motif domain; Nucleotide-binding alpha-beta plait domain; _x000D_
O43395	U4/U6 small nuclear ribonucleoprotein Prp3 OS=Homo sapiens OX=9606 GN=PRPF3	PRPF3	77.528	7.0552	5.4	4	4	4	0.918	1.004	0.895	1.23	0.991	0.973	1.134	0.218	nucleus_x000D_	GO:0044085 cellular component biogenesis; GO:0016043 cellular component organization; GO:0022613 ribonucleoprotein complex biogenesis; GO:0022618 ribonucleoprotein complex assembly; GO:0006725 cellular aromatic compound metabolic process; GO:0044237 cellular metabolic process; GO:0071704 organic substance metabolic process; GO:0000398 mRNA splicing, via spliceosome; GO:0008152 metabolic process; …	GO:0005737 cytoplasm; GO:0032991 macromolecular complex; GO:0044424 intracellular part; GO:0016604 nuclear body; GO:0005623 cell; GO:0015030 Cajal body; GO:0044422 organelle part; GO:0031974 membrane-enclosed lumen; GO:0097526 spliceosomal tri-snRNP complex; GO:0005654 nucleoplasm; GO:0070013 intracellular organelle lumen; GO:0016607 nuclear speck; GO:0044464 cell part; GO:0005622 intracellular; …	GO:0097159 organic cyclic compound binding; GO:1901363 heterocyclic compound binding; GO:0003723 RNA binding; GO:0005515 protein binding; GO:0042802 identical protein binding; GO:0005488 binding; GO:0003676 nucleic acid binding;	K12843	PRPF3; U4/U6 small nuclear ribonucleoprotein PRP3	hsa03040 Spliceosome - Homo sapiens (human);	IPR013881; IPR002483; IPR010541;	Pre-mRNA-splicing factor 3; PWI domain; Domain of unknown function DUF1115; _x000D_
O43396	Thioredoxin-like protein 1 OS=Homo sapiens OX=9606 GN=TXNL1	TXNL1	32.251	110.06	50.9	9	12	9	0.971	0.906	0.91	1.025	1.051	1.055	1.123	0.00842	cytoplasm_x000D_	GO:0050794 regulation of cellular process; GO:0033554 cellular response to stress; GO:0051716 cellular response to stimulus; GO:0065008 regulation of biological quality; GO:0006950 response to stress; GO:0055114 oxidation-reduction process; GO:0009636 response to toxic substance; GO:0045454 cell redox homeostasis; GO:0044763 single-organism cellular process; GO:0019725 cellular homeostasis; GO:00…	GO:0043229 intracellular organelle; GO:0044421 extracellular region part; GO:0000502 proteasome complex; GO:0005737 cytoplasm; GO:0031982 vesicle; GO:0032991 macromolecular complex; GO:0044424 intracellular part; GO:0005829 cytosol; GO:0005623 cell; GO:0005576 extracellular region; GO:1905369 endopeptidase complex; GO:0043226 organelle; GO:0070062 extracellular exosome; GO:0043231 intracellular m…	GO:0015035 protein disulfide oxidoreductase activity; GO:0015036 disulfide oxidoreductase activity; GO:0016651 oxidoreductase activity, acting on NAD(P)H; GO:0003824 catalytic activity; GO:0004791 thioredoxin-disulfide reductase activity; GO:0047134 protein-disulfide reductase activity; GO:0016209 antioxidant activity; GO:0016667 oxidoreductase activity, acting on a sulfur group of donors; GO:001…				IPR012336; IPR013766; IPR008979; IPR010400;	Thioredoxin-like fold; Thioredoxin domain; Galactose-binding domain-like; PITH domain; _x000D_
O43399	Tumor protein D54 OS=Homo sapiens OX=9606 GN=TPD52L2	TPD52L2	22.237	45.701	30.6	5	9	5	0.996	0.921	0.957	1.016	1.094	1.031	1.093	0.0499	cyto_nucl_x000D_	GO:0050794 regulation of cellular process; GO:0050789 regulation of biological process; GO:0042127 regulation of cell proliferation; GO:0065007 biological regulation;	GO:0044464 cell part; GO:0005622 intracellular; GO:0005737 cytoplasm; GO:0048471 perinuclear region of cytoplasm; GO:0044424 intracellular part; GO:0005623 cell; GO:0044444 cytoplasmic part;	GO:0097159 organic cyclic compound binding; GO:1901363 heterocyclic compound binding; GO:0003723 RNA binding; GO:0042802 identical protein binding; GO:0046982 protein heterodimerization activity; GO:0042803 protein homodimerization activity; GO:0005488 binding; GO:0046983 protein dimerization activity; GO:0003676 nucleic acid binding; GO:0005515 protein binding;
O43405	Cochlin OS=Homo sapiens OX=9606 GN=COCH	COCH	59.482	11.029	4	2	3	2	1.059	1.11	1.01	1.001	0.891	0.95	0.894	0.0603	extracellular_x000D_	GO:0050794 regulation of cellular process; GO:0065008 regulation of biological quality; GO:0098542 defense response to other organism; GO:0043207 response to external biotic stimulus; GO:0080134 regulation of response to stress; GO:0050896 response to stimulus; GO:0031347 regulation of defense response; GO:0051707 response to other organism; GO:0050877 neurological system process; GO:0009607 resp…	GO:0031012 extracellular matrix; GO:0070062 extracellular exosome; GO:0043226 organelle; GO:0044421 extracellular region part; GO:0031982 vesicle; GO:1903561 extracellular vesicle; GO:0005578 proteinaceous extracellular matrix; GO:0043227 membrane-bounded organelle; GO:0005576 extracellular region; GO:0043230 extracellular organelle;	GO:0005518 collagen binding; GO:0005515 protein binding; GO:0005488 binding; GO:0032403 protein complex binding; GO:0044877 macromolecular complex binding;				IPR004043; IPR002035;	"LCCL domain; von Willebrand factor, type A; "_x000D_
O43414	ERI1 exoribonuclease 3 OS=Homo sapiens OX=9606 GN=ERI3	ERI3	37.238	22.038	11.3	3	3	3	0.97	1.017	0.952	0.946	1.039	0.955	1	0.996	cytoplasm_x000D_	GO:0044085 cellular component biogenesis; GO:0031123 RNA 3'-end processing; GO:0022613 ribonucleoprotein complex biogenesis; GO:0000466 maturation of 5.8S rRNA from tricistronic rRNA transcript (SSU-rRNA, 5.8S rRNA, LSU-rRNA); GO:0006725 cellular aromatic compound metabolic process; GO:0000467 exonucleolytic trimming to generate mature 3'-end of 5.8S rRNA from tricistronic rRNA transcript (SSU-rR…		GO:0097159 organic cyclic compound binding; GO:1901363 heterocyclic compound binding; GO:0003723 RNA binding; GO:0003824 catalytic activity; GO:0005488 binding; GO:0003676 nucleic acid binding; GO:0016788 hydrolase activity, acting on ester bonds; GO:0004518 nuclease activity; GO:0043167 ion binding; GO:0043169 cation binding; GO:0046872 metal ion binding; GO:0004527 exonuclease activity; GO:0016…	K18418			IPR012337; IPR013520;	"Ribonuclease H-like domain; Exonuclease, RNase T/DNA polymerase III; "_x000D_
O43427	Acidic fibroblast growth factor intracellular-binding protein OS=Homo sapiens OX=9606 GN=FIBP	FIBP	41.878	5.0789	4.4	2	3	2	0.982	0.935	0.92	1.125	0.996	1.048	1.117	0.0531	cytoplasm_x000D_	GO:0050794 regulation of cellular process; GO:0044700 single organism signaling; GO:0044707 single-multicellular organism process; GO:0065008 regulation of biological quality; GO:0007596 blood coagulation; GO:0007166 cell surface receptor signaling pathway; GO:0071310 cellular response to organic substance; GO:0044699 single-organism process; GO:0071363 cellular response to growth factor stimulus…	GO:0016020 membrane; GO:0044421 extracellular region part; GO:0005737 cytoplasm; GO:0031982 vesicle; GO:0044424 intracellular part; GO:0016604 nuclear body; GO:0005623 cell; GO:0044422 organelle part; GO:0031974 membrane-enclosed lumen; GO:0070062 extracellular exosome; GO:0005654 nucleoplasm; GO:0070013 intracellular organelle lumen; GO:0016607 nuclear speck; GO:0005622 intracellular; GO:0044464…	GO:0005515 protein binding; GO:0017134 fibroblast growth factor binding; GO:0019838 growth factor binding; GO:0005488 binding;
O43432	Eukaryotic translation initiation factor 4 gamma 3 OS=Homo sapiens OX=9606 GN=EIF4G3	EIF4G3	176.65	7.9232	5.4	8	9	2	0.873	0.893	1.047	1.157	1.022	1.008	1.133	0.155	nucleus_x000D_	GO:0050794 regulation of cellular process; GO:0006518 peptide metabolic process; GO:0060255 regulation of macromolecule metabolic process; GO:0010608 posttranscriptional regulation of gene expression; GO:0044267 cellular protein metabolic process; GO:0009058 biosynthetic process; GO:0044764 multi-organism cellular process; GO:1901566 organonitrogen compound biosynthetic process; GO:0044237 cellul…	GO:0044464 cell part; GO:0005622 intracellular; GO:0005737 cytoplasm; GO:0032991 macromolecular complex; GO:0044424 intracellular part; GO:0043234 protein complex; GO:0005829 cytosol; GO:0005623 cell; GO:0044444 cytoplasmic part; GO:0016281 eukaryotic translation initiation factor 4F complex;	GO:0097159 organic cyclic compound binding; GO:1901363 heterocyclic compound binding; GO:0008135 translation factor activity, RNA binding; GO:0003723 RNA binding; GO:0000339 RNA cap binding; GO:0005488 binding; GO:0003676 nucleic acid binding; GO:0003743 translation initiation factor activity; GO:0005515 protein binding;	K03260	EIF4G; translation initiation factor 4G	hsa03013 RNA transport - Homo sapiens (human); hsa05416 Viral myocarditis - Homo sapiens (human);	IPR003307; IPR003891; IPR016024; IPR003890; IPR016021;	"W2 domain; Initiation factor eIF-4 gamma, MA3; Armadillo-type fold; MIF4G-like, type 3; MIF4G-like domain; "_x000D_
O43447	Peptidyl-prolyl cis-trans isomerase H OS=Homo sapiens OX=9606 GN=PPIH	PPIH	19.208	6.1773	15.3	3	5	3	0.845	0.899	0.883	1.19	1.088	1.09	1.282	0.00206	cytoplasm_x000D_	GO:0044085 cellular component biogenesis; GO:0050794 regulation of cellular process; GO:0016043 cellular component organization; GO:0043903 regulation of symbiosis, encompassing mutualism through parasitism; GO:0006725 cellular aromatic compound metabolic process; GO:0044267 cellular protein metabolic process; GO:0044237 cellular metabolic process; GO:0071704 organic substance metabolic process; …	GO:0043229 intracellular organelle; GO:0044446 intracellular organelle part; GO:0005737 cytoplasm; GO:0046540 U4/U6 x U5 tri-snRNP complex; GO:0031981 nuclear lumen; GO:0032991 macromolecular complex; GO:0044424 intracellular part; GO:0005681 spliceosomal complex; GO:0016604 nuclear body; GO:0005623 cell; GO:0044422 organelle part; GO:0097525 spliceosomal snRNP complex; GO:0031974 membrane-enclos…	GO:0003755 peptidyl-prolyl cis-trans isomerase activity; GO:0016853 isomerase activity; GO:0042277 peptide binding; GO:0003824 catalytic activity; GO:0005488 binding; GO:0044877 macromolecular complex binding; GO:0005515 protein binding; GO:0008144 drug binding; GO:0033218 amide binding; GO:0016018 cyclosporin A binding; GO:0016859 cis-trans isomerase activity; GO:0043021 ribonucleoprotein comple…	K09567	PPIH; peptidyl-prolyl isomerase H (cyclophilin H) [EC:5.2.1.8]	hsa03040 Spliceosome - Homo sapiens (human);	IPR002130; IPR029000;	Cyclophilin-type peptidyl-prolyl cis-trans isomerase domain; Cyclophilin-like domain; _x000D_
O43488	Aflatoxin B1 aldehyde reductase member 2 OS=Homo sapiens OX=9606 GN=AKR7A2	AKR7A2	39.589	40.829	21.4	7	13	7	1.179	1.121	1.007	0.917	0.959	0.855	0.826	0.0292	mitochondria_x000D_	GO:0071466 cellular response to xenobiotic stimulus; GO:0006725 cellular aromatic compound metabolic process; GO:0097164 ammonium ion metabolic process; GO:0044699 single-organism process; GO:0030638 polyketide metabolic process; GO:0050896 response to stimulus; GO:0044237 cellular metabolic process; GO:0071704 organic substance metabolic process; GO:0008152 metabolic process; GO:0006805 xenobiot…	GO:0043229 intracellular organelle; GO:0044421 extracellular region part; GO:0031982 vesicle; GO:0005737 cytoplasm; GO:0012505 endomembrane system; GO:0044424 intracellular part; GO:0005623 cell; GO:0005829 cytosol; GO:0005576 extracellular region; GO:0043231 intracellular membrane-bounded organelle; GO:0043226 organelle; GO:0070062 extracellular exosome; GO:0005622 intracellular; GO:0044464 cell…	GO:0004032 alditol:NADP+ 1-oxidoreductase activity; GO:0016801 hydrolase activity, acting on ether bonds; GO:0016787 hydrolase activity; GO:0005515 protein binding; GO:0019119 phenanthrene-9,10-epoxide hydrolase activity; GO:0016491 oxidoreductase activity; GO:0009055 electron carrier activity; GO:0016614 oxidoreductase activity, acting on CH-OH group of donors; GO:0016616 oxidoreductase activity…	K15303	AKR7; aflatoxin B1 aldehyde reductase	hsa00980 Metabolism of xenobiotics by cytochrome P450 - Homo sapiens (human);	IPR023210;	NADP-dependent oxidoreductase domain; _x000D_
O43491	Band 4.1-like protein 2 OS=Homo sapiens OX=9606 GN=EPB41L2	EPB41L2	112.59	135.41	26	24	33	21	1.061	1.05	1.096	0.956	0.904	0.941	0.873	0.003	nucleus_x000D_	GO:0031032 actomyosin structure organization; GO:0016043 cellular component organization; GO:1902589 single-organism organelle organization; GO:0030036 actin cytoskeleton organization; GO:0030866 cortical actin cytoskeleton organization; GO:0006996 organelle organization; GO:0030029 actin filament-based process; GO:0044763 single-organism cellular process; GO:0044699 single-organism process; GO:0…	GO:0016020 membrane; GO:0044421 extracellular region part; GO:0005938 cell cortex; GO:0019898 extrinsic component of membrane; GO:0071944 cell periphery; GO:0030054 cell junction; GO:0099568 cytoplasmic region; GO:0031982 vesicle; GO:0005737 cytoplasm; GO:0030863 cortical cytoskeleton; GO:0030864 cortical actin cytoskeleton; GO:0044424 intracellular part; GO:0005623 cell; GO:0044422 organelle par…	GO:0008092 cytoskeletal protein binding; GO:0005200 structural constituent of cytoskeleton; GO:0042731 PH domain binding; GO:0005488 binding; GO:0003779 actin binding; GO:0005515 protein binding; GO:0019904 protein domain specific binding; GO:0005198 structural molecule activity; GO:0030507 spectrin binding;	K06107			IPR019748; IPR018980; IPR019749; IPR018979; IPR008379; IPR029071; IPR011993; IPR007477; IPR014847; IPR000299; IPR014352;	"FERM central domain; FERM, C-terminal PH-like domain; Band 4.1 domain; FERM, N-terminal; Band 4.1, C-terminal; Ubiquitin-related domain; PH domain-like; SAB domain; FERM adjacent (FA); FERM domain; FERM/acyl-CoA-binding protein, 3-helical bundle; "_x000D_
O43493	Trans-Golgi network integral membrane protein 2 OS=Homo sapiens OX=9606 GN=TGOLN2	TGOLN2	51.018	8.688	5.8	3	5	3	0.987	0.994	1.058	1.094	1.027	0.932	1.005	0.957	extracellular_x000D_	GO:0016043 cellular component organization; GO:0046907 intracellular transport; GO:0006895 Golgi to endosome transport; GO:0016192 vesicle-mediated transport; GO:0048193 Golgi vesicle transport; GO:0051234 establishment of localization; GO:0051641 cellular localization; GO:0016197 endosomal transport; GO:0006810 transport; GO:0051649 establishment of localization in cell; GO:0061024 membrane orga…	GO:0016020 membrane; GO:0031090 organelle membrane; GO:0031410 cytoplasmic vesicle; GO:0071944 cell periphery; GO:0005737 cytoplasm; GO:0031982 vesicle; GO:0044433 cytoplasmic vesicle part; GO:0031224 intrinsic component of membrane; GO:0044424 intracellular part; GO:0005623 cell; GO:0030662 coated vesicle membrane; GO:0044422 organelle part; GO:0031974 membrane-enclosed lumen; GO:0005654 nucleop…	GO:0005515 protein binding; GO:0005488 binding;
O43504	Ragulator complex protein LAMTOR5 OS=Homo sapiens OX=9606 GN=LAMTOR5	LAMTOR5	9.6138	31.365	54.9	3	3	3	0.98	1.035	0.943	0.997	1.014	1.04	1.031	0.348	cytoskeleton_x000D_	GO:0001101 response to acid chemical; GO:0065008 regulation of biological quality; GO:0019079 viral genome replication; GO:0010941 regulation of cell death; GO:0023051 regulation of signaling; GO:1902533 positive regulation of intracellular signal transduction; GO:0044699 single-organism process; GO:0044764 multi-organism cellular process; GO:0006914 autophagy; GO:0044237 cellular metabolic proce…	GO:0016020 membrane; GO:0031410 cytoplasmic vesicle; GO:0031090 organelle membrane; GO:0098796 membrane protein complex; GO:0098857 membrane microdomain; GO:0071986 Ragulator complex; GO:0005737 cytoplasm; GO:0031982 vesicle; GO:0044433 cytoplasmic vesicle part; GO:0032991 macromolecular complex; GO:0044424 intracellular part; GO:0005623 cell; GO:0044422 organelle part; GO:0005765 lysosomal membr…	GO:0005515 protein binding; GO:0005488 binding;	K16344	LAMTOR5; ragulator complex protein LAMTOR5	hsa05161 Hepatitis B - Homo sapiens (human); hsa04150 mTOR signaling pathway - Homo sapiens (human);
O43583	Density-regulated protein OS=Homo sapiens OX=9606 GN=DENR	DENR	22.092	1.8868	4	1	2	1	0.898	1.054	0.859	1.015	1.146	1.031	1.136	0.15	cytoplasm_x000D_	GO:0044085 cellular component biogenesis; GO:0016043 cellular component organization; GO:0022613 ribonucleoprotein complex biogenesis; GO:0006518 peptide metabolic process; GO:0022618 ribonucleoprotein complex assembly; GO:0044267 cellular protein metabolic process; GO:0044699 single-organism process; GO:1903008 organelle disassembly; GO:0002188 translation reinitiation; GO:0009058 biosynthetic p…	GO:0070992 translation initiation complex; GO:0044464 cell part; GO:0005622 intracellular; GO:0005737 cytoplasm; GO:0032991 macromolecular complex; GO:0044424 intracellular part; GO:1990904 ribonucleoprotein complex; GO:0005623 cell; GO:0030529 intracellular ribonucleoprotein complex; GO:0044444 cytoplasmic part;	GO:0097159 organic cyclic compound binding; GO:1901363 heterocyclic compound binding; GO:0043022 ribosome binding; GO:0008135 translation factor activity, RNA binding; GO:0003729 mRNA binding; GO:0003723 RNA binding; GO:0005488 binding; GO:0003676 nucleic acid binding; GO:0044877 macromolecular complex binding; GO:0003743 translation initiation factor activity; GO:0005515 protein binding; GO:0043…				IPR001950;	SUI1 domain; _x000D_
O43592	Exportin-T OS=Homo sapiens OX=9606 GN=XPOT	XPOT	109.96	40.449	8.2	7	13	7	0.949	0.997	0.94	1.054	0.989	1.052	1.072	0.0656	cytoplasm_x000D_	GO:0050658 RNA transport; GO:0046907 intracellular transport; GO:0044699 single-organism process; GO:0051168 nuclear export; GO:0051169 nuclear transport; GO:0071528 tRNA re-export from nucleus; GO:0015031 protein transport; GO:0051236 establishment of RNA localization; GO:0051234 establishment of localization; GO:0071431 tRNA-containing ribonucleoprotein complex export from nucleus; GO:0051649 e…	GO:0043229 intracellular organelle; GO:0044446 intracellular organelle part; GO:0005737 cytoplasm; GO:0031981 nuclear lumen; GO:0044424 intracellular part; GO:0005623 cell; GO:0005829 cytosol; GO:0044422 organelle part; GO:0043231 intracellular membrane-bounded organelle; GO:0043226 organelle; GO:0031974 membrane-enclosed lumen; GO:0005654 nucleoplasm; GO:0005634 nucleus; GO:0070013 intracellular…	GO:0031267 small GTPase binding; GO:0003723 RNA binding; GO:0022892 substrate-specific transporter activity; GO:0005515 protein binding; GO:0015932 nucleobase-containing compound transmembrane transporter activity; GO:0022891 substrate-specific transmembrane transporter activity; GO:1901363 heterocyclic compound binding; GO:0097159 organic cyclic compound binding; GO:0000049 tRNA binding; GO:0017…	K14288	XPOT; exportin-T	hsa03013 RNA transport - Homo sapiens (human);	IPR001494; IPR011989; IPR013598; IPR016024;	"Importin-beta, N-terminal domain; Armadillo-like helical; Exportin-1/Importin-beta-like; Armadillo-type fold; "_x000D_
O43598	2'-deoxynucleoside 5'-phosphate N-hydrolase 1 OS=Homo sapiens OX=9606 GN=DNPH1	DNPH1	19.108	14.383	25.3	3	3	3	0.988	1.045	1.028	0.953	0.965	1.032	0.964	0.279	cytoplasm_x000D_	GO:0050794 regulation of cellular process; GO:0040008 regulation of growth; GO:0006725 cellular aromatic compound metabolic process; GO:0046434 organophosphate catabolic process; GO:0048869 cellular developmental process; GO:0009117 nucleotide metabolic process; GO:0044699 single-organism process; GO:0044237 cellular metabolic process; GO:0006796 phosphate-containing compound metabolic process; G…	GO:0043229 intracellular organelle; GO:0044421 extracellular region part; GO:0005737 cytoplasm; GO:0031982 vesicle; GO:0044424 intracellular part; GO:0005623 cell; GO:0005576 extracellular region; GO:0043226 organelle; GO:0070062 extracellular exosome; GO:0043231 intracellular membrane-bounded organelle; GO:0005634 nucleus; GO:0005622 intracellular; GO:0044464 cell part; GO:1903561 extracellular …	GO:0016763 transferase activity, transferring pentosyl groups; GO:0016799 hydrolase activity, hydrolyzing N-glycosyl compounds; GO:0042802 identical protein binding; GO:0003824 catalytic activity; GO:0042803 protein homodimerization activity; GO:0005488 binding; GO:0016798 hydrolase activity, acting on glycosyl bonds; GO:0046983 protein dimerization activity; GO:0070694 deoxyribonucleoside 5'-mon…
O43615	Mitochondrial import inner membrane translocase subunit TIM44 OS=Homo sapiens OX=9606 GN=TIMM44	TIMM44	51.355	60.886	20.8	8	11	8	0.879	0.997	1.051	1.104	0.971	1.026	1.059	0.413	mitochondria_x000D_	GO:0046907 intracellular transport; GO:0016043 cellular component organization; GO:0072594 establishment of protein localization to organelle; GO:0017038 protein import; GO:0006839 mitochondrial transport; GO:0044699 single-organism process; GO:0015031 protein transport; GO:0051234 establishment of localization; GO:0006605 protein targeting; GO:0051649 establishment of localization in cell; GO:19…	GO:0005759 mitochondrial matrix; GO:0043229 intracellular organelle; GO:0016020 membrane; GO:0044429 mitochondrial part; GO:0031090 organelle membrane; GO:0031967 organelle envelope; GO:0005737 cytoplasm; GO:0044446 intracellular organelle part; GO:0044424 intracellular part; GO:0005623 cell; GO:0005739 mitochondrion; GO:0044422 organelle part; GO:0005740 mitochondrial envelope; GO:0031974 membra…	GO:0005524 ATP binding; GO:1901265 nucleoside phosphate binding; GO:0051087 chaperone binding; GO:0001882 nucleoside binding; GO:0043167 ion binding; GO:0005515 protein binding; GO:0000166 nucleotide binding; GO:0097159 organic cyclic compound binding; GO:1901363 heterocyclic compound binding; GO:0032549 ribonucleoside binding; GO:0097367 carbohydrate derivative binding; GO:0032553 ribonucleotide…	K17804			IPR007379; IPR032710;	Tim44-like domain; NTF2-like domain; _x000D_
O43633	Charged multivesicular body protein 2a OS=Homo sapiens OX=9606 GN=CHMP2A	CHMP2A	25.104	17.554	8.6	1	1	1	0.828	1.064	0.891	1.215	1.063	0.947	1.159	0.227	cytoplasm_x000D_	GO:0060627 regulation of vesicle-mediated transport; GO:0044085 cellular component biogenesis; GO:0010941 regulation of cell death; GO:1902116 negative regulation of organelle assembly; GO:0006914 autophagy; GO:0044237 cellular metabolic process; GO:0010564 regulation of cell cycle process; GO:0015031 protein transport; GO:0008152 metabolic process; GO:0032879 regulation of localization; GO:00108…	GO:0016020 membrane; GO:0044421 extracellular region part; GO:0031410 cytoplasmic vesicle; GO:0031090 organelle membrane; GO:0098796 membrane protein complex; GO:0005737 cytoplasm; GO:0031982 vesicle; GO:0044433 cytoplasmic vesicle part; GO:0032991 macromolecular complex; GO:0044424 intracellular part; GO:0005623 cell; GO:0044422 organelle part; GO:0070062 extracellular exosome; GO:0036452 ESCRT …	GO:0031210 phosphatidylcholine binding; GO:0050997 quaternary ammonium group binding; GO:0070405 ammonium ion binding; GO:0005488 binding; GO:0005543 phospholipid binding; GO:0043167 ion binding; GO:0008289 lipid binding; GO:0043169 cation binding; GO:0019904 protein domain specific binding; GO:0043168 anion binding; GO:0005515 protein binding;	K12191	CHMP2A; charged multivesicular body protein 2A	hsa04144 Endocytosis - Homo sapiens (human); hsa04217 Necroptosis - Homo sapiens (human);
O43660	Pleiotropic regulator 1 OS=Homo sapiens OX=9606 GN=PLRG1	PLRG1	57.193	4.8798	4.7	3	3	3	0.842	0.811	0.919	1.07	1.155	1.186	1.326	0.00422	nucleus_x000D_	GO:0050794 regulation of cellular process; GO:2000045 regulation of G1/S transition of mitotic cell cycle; GO:0007346 regulation of mitotic cell cycle; GO:0006725 cellular aromatic compound metabolic process; GO:0010564 regulation of cell cycle process; GO:0044237 cellular metabolic process; GO:1901989 positive regulation of cell cycle phase transition; GO:0071704 organic substance metabolic proc…	GO:0016020 membrane; GO:0080008 Cul4-RING E3 ubiquitin ligase complex; GO:0031090 organelle membrane; GO:0000974 Prp19 complex; GO:0032991 macromolecular complex; GO:0044424 intracellular part; GO:0016604 nuclear body; GO:0005623 cell; GO:0071011 precatalytic spliceosome; GO:0044422 organelle part; GO:0043228 non-membrane-bounded organelle; GO:0031974 membrane-enclosed lumen; GO:0031965 nuclear m…	GO:0005515 protein binding; GO:0005488 binding;	K12862	PLRG1; pleiotropic regulator 1	hsa03040 Spliceosome - Homo sapiens (human);	IPR017986; IPR015943;	WD40-repeat-containing domain; WD40/YVTN repeat-like-containing domain; _x000D_
O43670	BUB3-interacting and GLEBS motif-containing protein ZNF207 OS=Homo sapiens OX=9606 GN=ZNF207	ZNF207	50.75	13.621	6.9	3	4	3	0.968	0.873	0.963	1.004	1.098	1.089	1.138	0.0424	nucleus_x000D_	GO:0044085 cellular component biogenesis; GO:0065008 regulation of biological quality; GO:0031109 microtubule polymerization or depolymerization; GO:0007067 mitotic nuclear division; GO:0051129 negative regulation of cellular component organization; GO:0044699 single-organism process; GO:0030071 regulation of mitotic metaphase/anaphase transition; GO:0010564 regulation of cell cycle process; GO:1…	GO:0005874 microtubule; GO:0005737 cytoplasm; GO:0032991 macromolecular complex; GO:0099512 supramolecular fiber; GO:0044424 intracellular part; GO:0005623 cell; GO:0099080 supramolecular complex; GO:0000777 condensed chromosome kinetochore; GO:0044422 organelle part; GO:0044427 chromosomal part; GO:0043228 non-membrane-bounded organelle; GO:0000793 condensed chromosome; GO:0031974 membrane-enclo…	GO:0003677 DNA binding; GO:0003723 RNA binding; GO:0043167 ion binding; GO:0015631 tubulin binding; GO:0005515 protein binding; GO:0008201 heparin binding; GO:0008270 zinc ion binding; GO:1901681 sulfur compound binding; GO:0003700 transcription factor activity, sequence-specific DNA binding; GO:1901363 heterocyclic compound binding; GO:0097159 organic cyclic compound binding; GO:0097367 carbohyd…				IPR015880; IPR007087;	"Zinc finger, C2H2-like; Zinc finger, C2H2; "_x000D_
O43676	NADH dehydrogenase [ubiquinone] 1 beta subcomplex subunit 3 OS=Homo sapiens OX=9606 GN=NDUFB3	NDUFB3	11.402	8.7279	21.4	2	4	2	0.925	1.096	0.963	1.086	1.01	0.966	1.026	0.68	cytoplasm_x000D_	GO:0044085 cellular component biogenesis; GO:0009116 nucleoside metabolic process; GO:0042278 purine nucleoside metabolic process; GO:0009167 purine ribonucleoside monophosphate metabolic process; GO:0009117 nucleotide metabolic process; GO:0044699 single-organism process; GO:0044237 cellular metabolic process; GO:0006796 phosphate-containing compound metabolic process; GO:0008152 metabolic proce…	GO:0016020 membrane; GO:0044421 extracellular region part; GO:0098800 inner mitochondrial membrane protein complex; GO:0031090 organelle membrane; GO:0098796 membrane protein complex; GO:0005737 cytoplasm; GO:0031982 vesicle; GO:0031224 intrinsic component of membrane; GO:0045271 respiratory chain complex I; GO:0032991 macromolecular complex; GO:0044424 intracellular part; GO:0098798 mitochondria…	GO:0050136 NADH dehydrogenase (quinone) activity; GO:0016651 oxidoreductase activity, acting on NAD(P)H; GO:0003954 NADH dehydrogenase activity; GO:0003824 catalytic activity; GO:0016655 oxidoreductase activity, acting on NAD(P)H, quinone or similar compound as acceptor; GO:0008137 NADH dehydrogenase (ubiquinone) activity; GO:0016491 oxidoreductase activity;	K03959	NDUFB3; NADH dehydrogenase (ubiquinone) 1 beta subcomplex subunit 3	hsa05010 Alzheimer's disease - Homo sapiens (human); hsa04723 Retrograde endocannabinoid signaling - Homo sapiens (human); hsa04932 Non-alcoholic fatty liver disease (NAFLD) - Homo sapiens (human); hsa01100 Metabolic pathways - Homo sapiens (human); hsa00190 Oxidative phosphorylation - Homo sapiens (human); hsa05016 Huntington's disease - Homo sapiens (human); hsa04714 Thermogenesis - Homo sapien…
O43678	NADH dehydrogenase [ubiquinone] 1 alpha subcomplex subunit 2 OS=Homo sapiens OX=9606 GN=NDUFA2	NDUFA2	10.921	16.75	47.5	4	6	4	1.011	0.986	0.996	1.013	1.032	0.973	1.008	0.69	mitochondria_x000D_	GO:0044085 cellular component biogenesis; GO:0009116 nucleoside metabolic process; GO:0042278 purine nucleoside metabolic process; GO:0009167 purine ribonucleoside monophosphate metabolic process; GO:0009117 nucleotide metabolic process; GO:0044699 single-organism process; GO:0044237 cellular metabolic process; GO:0006796 phosphate-containing compound metabolic process; GO:0008152 metabolic proce…	GO:0016020 membrane; GO:0098800 inner mitochondrial membrane protein complex; GO:0031090 organelle membrane; GO:0098796 membrane protein complex; GO:0005737 cytoplasm; GO:0032991 macromolecular complex; GO:0045271 respiratory chain complex I; GO:0044424 intracellular part; GO:0098798 mitochondrial protein complex; GO:0005747 mitochondrial respiratory chain complex I; GO:0005623 cell; GO:0044455 m…	GO:0050136 NADH dehydrogenase (quinone) activity; GO:0016651 oxidoreductase activity, acting on NAD(P)H; GO:0003954 NADH dehydrogenase activity; GO:0003824 catalytic activity; GO:0016655 oxidoreductase activity, acting on NAD(P)H, quinone or similar compound as acceptor; GO:0008137 NADH dehydrogenase (ubiquinone) activity; GO:0016491 oxidoreductase activity;	K03946	NDUFA2; NADH dehydrogenase (ubiquinone) 1 alpha subcomplex subunit 2	hsa05010 Alzheimer's disease - Homo sapiens (human); hsa04723 Retrograde endocannabinoid signaling - Homo sapiens (human); hsa04932 Non-alcoholic fatty liver disease (NAFLD) - Homo sapiens (human); hsa01100 Metabolic pathways - Homo sapiens (human); hsa00190 Oxidative phosphorylation - Homo sapiens (human); hsa05016 Huntington's disease - Homo sapiens (human); hsa04714 Thermogenesis - Homo sapien…	IPR007741; IPR012336;	Ribosomal protein/NADH dehydrogenase domain; Thioredoxin-like fold; _x000D_
O43679	LIM domain-binding protein 2 OS=Homo sapiens OX=9606 GN=LDB2	LDB2	42.793	7.0305	3.8	1	2	1	1.02	0.977	0.881	1.019	1.146	0.963	1.087	0.287	nucleus_x000D_	GO:0065008 regulation of biological quality; GO:0009891 positive regulation of biosynthetic process; GO:0044699 single-organism process; GO:0048871 multicellular organismal homeostasis; GO:2001141 regulation of RNA biosynthetic process; GO:0022404 molting cycle process; GO:0009893 positive regulation of metabolic process; GO:0051173 positive regulation of nitrogen compound metabolic process; GO:0…	GO:0016020 membrane; GO:0043229 intracellular organelle; GO:0031252 cell leading edge; GO:0043232 intracellular non-membrane-bounded organelle; GO:0071944 cell periphery; GO:0044446 intracellular organelle part; GO:0032991 macromolecular complex; GO:0031981 nuclear lumen; GO:0044424 intracellular part; GO:0005730 nucleolus; GO:0005667 transcription factor complex; GO:0005623 cell; GO:0044422 orga…	GO:0005488 binding; GO:0000989 transcription factor activity, transcription factor binding; GO:0030274 LIM domain binding; GO:0019904 protein domain specific binding; GO:0005515 protein binding; GO:0003712 transcription cofactor activity; GO:0000988 transcription factor activity, protein binding; GO:0019899 enzyme binding;
O43681	ATPase ASNA1 OS=Homo sapiens OX=9606 GN=ASNA1	ASNA1	38.792	18.857	19	6	9	6	0.987	0.995	0.996	0.956	1.017	1.009	1.001	0.965	cytoplasm_x000D_	GO:0050794 regulation of cellular process; GO:0044700 single organism signaling; GO:0051716 cellular response to stimulus; GO:0033554 cellular response to stress; GO:0006986 response to unfolded protein; GO:0006950 response to stress; GO:0034976 response to endoplasmic reticulum stress; GO:0034620 cellular response to unfolded protein; GO:0035967 cellular response to topologically incorrect prote…	GO:0016020 membrane; GO:0042175 nuclear outer membrane-endoplasmic reticulum membrane network; GO:0044421 extracellular region part; GO:0005783 endoplasmic reticulum; GO:0031982 vesicle; GO:0005737 cytoplasm; GO:0044424 intracellular part; GO:0005623 cell; GO:0044422 organelle part; GO:0043228 non-membrane-bounded organelle; GO:0070062 extracellular exosome; GO:0031974 membrane-enclosed lumen; GO…	GO:1901265 nucleoside phosphate binding; GO:0022892 substrate-specific transporter activity; GO:0016817 hydrolase activity, acting on acid anhydrides; GO:0005515 protein binding; GO:0016787 hydrolase activity; GO:0015103 inorganic anion transmembrane transporter activity; GO:0022891 substrate-specific transmembrane transporter activity; GO:0016887 ATPase activity; GO:0097159 organic cyclic compou…	K01551			IPR027417; IPR025723;	P-loop containing nucleoside triphosphate hydrolase; Anion-transporting ATPase-like domain; _x000D_
O43684	Mitotic checkpoint protein BUB3 OS=Homo sapiens OX=9606 GN=BUB3	BUB3	37.154	16.344	20.4	6	8	6	0.865	1.017	0.84	1.124	1.072	1.069	1.199	0.0398	nucleus_x000D_	GO:0032270 positive regulation of cellular protein metabolic process; GO:0022414 reproductive process; GO:0051443 positive regulation of ubiquitin-protein transferase activity; GO:0010564 regulation of cell cycle process; GO:0044237 cellular metabolic process; GO:1903364 positive regulation of cellular protein catabolic process; GO:0008152 metabolic process; GO:0031577 spindle checkpoint; GO:0008…	GO:0005737 cytoplasm; GO:0032991 macromolecular complex; GO:0044424 intracellular part; GO:0005623 cell; GO:0000777 condensed chromosome kinetochore; GO:0044422 organelle part; GO:0043228 non-membrane-bounded organelle; GO:0044427 chromosomal part; GO:0031974 membrane-enclosed lumen; GO:0000793 condensed chromosome; GO:0005654 nucleoplasm; GO:0070013 intracellular organelle lumen; GO:0005622 intr…	GO:0005515 protein binding; GO:0005488 binding;	K02180	BUB3; cell cycle arrest protein BUB3	hsa04110 Cell cycle - Homo sapiens (human); hsa05166 HTLV-I infection - Homo sapiens (human);	IPR017986; IPR015943;	WD40-repeat-containing domain; WD40/YVTN repeat-like-containing domain; _x000D_
O43707	Alpha-actinin-4 OS=Homo sapiens OX=9606 GN=ACTN4	ACTN4	104.85	323.31	66.2	56	148	37	1.029	1.005	1.012	0.982	0.989	0.993	0.973	0.0243	cytoplasm_x000D_	GO:0060627 regulation of vesicle-mediated transport; GO:0044085 cellular component biogenesis; GO:0044700 single organism signaling; GO:0010941 regulation of cell death; GO:0030335 positive regulation of cell migration; GO:1901224 positive regulation of NIK/NF-kappaB signaling; GO:0015031 protein transport; GO:0048549 positive regulation of pinocytosis; GO:0030036 actin cytoskeleton organization;…	GO:0098862 cluster of actin-based cell projections; GO:0044421 extracellular region part; GO:0099568 cytoplasmic region; GO:0005737 cytoplasm; GO:0044433 cytoplasmic vesicle part; GO:0032991 macromolecular complex; GO:0099080 supramolecular complex; GO:0005623 cell; GO:0031674 I band; GO:0031143 pseudopodium; GO:0044422 organelle part; GO:0043228 non-membrane-bounded organelle; GO:0070062 extrace…	GO:0051015 actin filament binding; GO:0047485 protein N-terminus binding; GO:0031490 chromatin DNA binding; GO:0005102 receptor binding; GO:0003690 double-stranded DNA binding; GO:0046983 protein dimerization activity; GO:0005178 integrin binding; GO:0005515 protein binding; GO:0051427 hormone receptor binding; GO:0003682 chromatin binding; GO:0000975 regulatory region DNA binding; GO:1901363 het…	K05699	ACTN1_4; actinin alpha 1/4	hsa05322 Systemic lupus erythematosus - Homo sapiens (human); hsa04530 Tight junction - Homo sapiens (human); hsa05146 Amoebiasis - Homo sapiens (human); hsa04810 Regulation of actin cytoskeleton - Homo sapiens (human); hsa05203 Viral carcinogenesis - Homo sapiens (human); hsa04670 Leukocyte transendothelial migration - Homo sapiens (human); hsa04510 Focal adhesion - Homo sapiens (human); hsa0452…	IPR014837; IPR002048; IPR001715; IPR011992;	"EF-hand, Ca insensitive; EF-hand domain; Calponin homology domain; EF-hand domain pair; "_x000D_
O43716	Glutamyl-tRNA(Gln) amidotransferase subunit C, mitochondrial OS=Homo sapiens OX=9606 GN=GATC	GATC	15.086	6.8149	14.7	2	3	2	0.808	0.994	1.045	1.022	1.049	1.094	1.112	0.241	mitochondria_x000D_	GO:0065008 regulation of biological quality; GO:0006518 peptide metabolic process; GO:0010608 posttranscriptional regulation of gene expression; GO:0044699 single-organism process; GO:0009058 biosynthetic process; GO:0044237 cellular metabolic process; GO:0008152 metabolic process; GO:0006520 cellular amino acid metabolic process; GO:0043170 macromolecule metabolic process; GO:0019538 protein met…	GO:0043226 organelle; GO:0043231 intracellular membrane-bounded organelle; GO:0043229 intracellular organelle; GO:0044464 cell part; GO:0005622 intracellular; GO:0005737 cytoplasm; GO:0030956 glutamyl-tRNA(Gln) amidotransferase complex; GO:0032991 macromolecular complex; GO:0044424 intracellular part; GO:0043227 membrane-bounded organelle; GO:0043234 protein complex; GO:0005623 cell; GO:0005739 m…	GO:0005524 ATP binding; GO:1901265 nucleoside phosphate binding; GO:0016874 ligase activity; GO:0001882 nucleoside binding; GO:0043167 ion binding; GO:0005515 protein binding; GO:0000166 nucleotide binding; GO:0016884 carbon-nitrogen ligase activity, with glutamine as amido-N-donor; GO:0016879 ligase activity, forming carbon-nitrogen bonds; GO:0097159 organic cyclic compound binding; GO:1901363 h…	K02435	gatC; aspartyl-tRNA(Asn)/glutamyl-tRNA(Gln) amidotransferase subunit C [EC:6.3.5.6 6.3.5.7]	hsa01100 Metabolic pathways - Homo sapiens (human); hsa00970 Aminoacyl-tRNA biosynthesis - Homo sapiens (human);
O43747	AP-1 complex subunit gamma-1 OS=Homo sapiens OX=9606 GN=AP1G1	AP1G1	91.35	100.65	12.3	11	15	11	1.006	0.918	0.948	1.051	1.013	1.011	1.071	0.0808	mitochondria_x000D_	GO:0060627 regulation of vesicle-mediated transport; GO:0002694 regulation of leukocyte activation; GO:0021700 developmental maturation; GO:0048869 cellular developmental process; GO:0044699 single-organism process; GO:0051046 regulation of secretion; GO:0051249 regulation of lymphocyte activation; GO:0031347 regulation of defense response; GO:0015031 protein transport; GO:0051234 establishment o…	GO:0016020 membrane; GO:0030119 AP-type membrane coat adaptor complex; GO:0031090 organelle membrane; GO:0045334 clathrin-coated endocytic vesicle; GO:0031410 cytoplasmic vesicle; GO:0098796 membrane protein complex; GO:0031982 vesicle; GO:0005737 cytoplasm; GO:0030669 clathrin-coated endocytic vesicle membrane; GO:0044433 cytoplasmic vesicle part; GO:0032991 macromolecular complex; GO:0032588 tr…	GO:0031267 small GTPase binding; GO:0008092 cytoskeletal protein binding; GO:0008565 protein transporter activity; GO:0030742 GTP-dependent protein binding; GO:0019894 kinesin binding; GO:0017016 Ras GTPase binding; GO:0005488 binding; GO:0022892 substrate-specific transporter activity; GO:0005515 protein binding; GO:0051020 GTPase binding; GO:0019899 enzyme binding; GO:0017137 Rab GTPase binding…	K12391	AP1G1; AP-1 complex subunit gamma-1	hsa04142 Lysosome - Homo sapiens (human);	IPR008152; IPR011989; IPR016024; IPR008153; IPR013041; IPR002553;	"Clathrin adaptor, alpha/beta/gamma-adaptin, appendage, Ig-like subdomain; Armadillo-like helical; Armadillo-type fold; Clathrin adaptor, gamma-adaptin, appendage; Coatomer/clathrin adaptor appendage, Ig-like subdomain; Clathrin/coatomer adaptor, adaptin-like, N-terminal; "_x000D_
O43759	Synaptogyrin-1 OS=Homo sapiens OX=9606 GN=SYNGR1	SYNGR1	25.455	2.9494	5.2	1	1	1	1.106	1.184	1.033	0.857	0.878	0.966	0.813	0.0182	plasma membrane_x000D_	GO:0050794 regulation of cellular process; GO:0046907 intracellular transport; GO:0065008 regulation of biological quality; GO:0045321 leukocyte activation; GO:0002283 neutrophil activation involved in immune response; GO:0002252 immune effector process; GO:0023051 regulation of signaling; GO:0044699 single-organism process; GO:0050896 response to stimulus; GO:0048172 regulation of short-term neu…	GO:0030658 transport vesicle membrane; GO:0016020 membrane; GO:0031090 organelle membrane; GO:0031410 cytoplasmic vesicle; GO:0071944 cell periphery; GO:0030054 cell junction; GO:0005737 cytoplasm; GO:0031982 vesicle; GO:0044433 cytoplasmic vesicle part; GO:0031224 intrinsic component of membrane; GO:0044424 intracellular part; GO:0099501 exocytic vesicle membrane; GO:0005623 cell; GO:0043679 axo…	GO:0005515 protein binding; GO:0005488 binding;				IPR008253;	Marvel domain; _x000D_
O43765	Small glutamine-rich tetratricopeptide repeat-containing protein alpha OS=Homo sapiens OX=9606 GN=SGTA	SGTA	34.063	14.645	8	2	2	2	0.979	0.955	0.921	0.999	1.059	1.087	1.102	0.0345	cyto_nucl_x000D_	GO:0032270 positive regulation of cellular protein metabolic process; GO:0032436 positive regulation of proteasomal ubiquitin-dependent protein catabolic process; GO:0031331 positive regulation of cellular catabolic process; GO:0044699 single-organism process; GO:0036503 ERAD pathway; GO:0044764 multi-organism cellular process; GO:1905897 regulation of response to endoplasmic reticulum stress; GO…	GO:0043226 organelle; GO:0043231 intracellular membrane-bounded organelle; GO:0043229 intracellular organelle; GO:0016020 membrane; GO:0005634 nucleus; GO:0044464 cell part; GO:0005622 intracellular; GO:0005737 cytoplasm; GO:0044424 intracellular part; GO:0005829 cytosol; GO:0043227 membrane-bounded organelle; GO:0005623 cell; GO:0044444 cytoplasmic part;	GO:1904288 BAT3 complex binding; GO:0005515 protein binding; GO:0043621 protein self-association; GO:0005488 binding; GO:0032403 protein complex binding; GO:0044877 macromolecular complex binding;	K16365			IPR011990; IPR032374; IPR013026;	"Tetratricopeptide-like helical domain; SGTA, homodimerisation domain; Tetratricopeptide repeat-containing domain; "_x000D_
O43772	Mitochondrial carnitine/acylcarnitine carrier protein OS=Homo sapiens OX=9606 GN=SLC25A20	SLC25A20	32.943	4.7666	8.6	3	4	3	0.936	1.223	1.092	0.874	1.1	0.794	0.851	0.255	plasma membrane_x000D_	GO:0046907 intracellular transport; GO:0034220 ion transmembrane transport; GO:0006839 mitochondrial transport; GO:0044699 single-organism process; GO:0072488 ammonium transmembrane transport; GO:0015838 amino-acid betaine transport; GO:0098656 anion transmembrane transport; GO:0051234 establishment of localization; GO:1902603 carnitine transmembrane transport; GO:0015908 fatty acid transport; GO…	GO:0043229 intracellular organelle; GO:0016020 membrane; GO:0044429 mitochondrial part; GO:0031090 organelle membrane; GO:0031967 organelle envelope; GO:0044446 intracellular organelle part; GO:0005737 cytoplasm; GO:0031224 intrinsic component of membrane; GO:0044424 intracellular part; GO:0005829 cytosol; GO:0005623 cell; GO:0016021 integral component of membrane; GO:0044422 organelle part; GO:0…	GO:0022804 active transmembrane transporter activity; GO:0015291 secondary active transmembrane transporter activity; GO:0008519 ammonium transmembrane transporter activity; GO:0015226 carnitine transmembrane transporter activity; GO:0015075 ion transmembrane transporter activity; GO:0015199 amino-acid betaine transmembrane transporter activity; GO:0005476 carnitine:acyl carnitine antiporter acti…	K15109	SLC25A20_29; solute carrier family 25 (mitochondrial carnitine/acylcarnitine transporter), member 20/29	hsa04714 Thermogenesis - Homo sapiens (human);	IPR023395;	Mitochondrial carrier domain; _x000D_
O43776	Asparagine--tRNA ligase, cytoplasmic OS=Homo sapiens OX=9606 GN=NARS	NARS	62.942	79.82	20.6	11	18	11	0.949	0.968	0.983	1.039	1.051	1.087	1.096	0.00578	cytoplasm_x000D_	GO:0006518 peptide metabolic process; GO:0006725 cellular aromatic compound metabolic process; GO:0044267 cellular protein metabolic process; GO:0044699 single-organism process; GO:0009058 biosynthetic process; GO:0006421 asparaginyl-tRNA aminoacylation; GO:1901566 organonitrogen compound biosynthetic process; GO:0043039 tRNA aminoacylation; GO:0044237 cellular metabolic process; GO:0071704 organ…	GO:0043229 intracellular organelle; GO:0044421 extracellular region part; GO:0005737 cytoplasm; GO:0031982 vesicle; GO:0044424 intracellular part; GO:0005829 cytosol; GO:0005623 cell; GO:0005576 extracellular region; GO:0005739 mitochondrion; GO:0043231 intracellular membrane-bounded organelle; GO:0043226 organelle; GO:0070062 extracellular exosome; GO:0005622 intracellular; GO:0044464 cell part;…	GO:0016876 ligase activity, forming aminoacyl-tRNA and related compounds; GO:0005524 ATP binding; GO:1901265 nucleoside phosphate binding; GO:0016875 ligase activity, forming carbon-oxygen bonds; GO:0016874 ligase activity; GO:0001882 nucleoside binding; GO:0043167 ion binding; GO:0000166 nucleotide binding; GO:0097159 organic cyclic compound binding; GO:1901363 heterocyclic compound binding; GO:…	K01893	NARS; asparaginyl-tRNA synthetase [EC:6.1.1.22]	hsa00970 Aminoacyl-tRNA biosynthesis - Homo sapiens (human);	IPR004364; IPR012340; IPR004365; IPR006195;	"Aminoacyl-tRNA synthetase, class II (D/K/N); Nucleic acid-binding, OB-fold; OB-fold nucleic acid binding domain, AA-tRNA synthetase-type; Aminoacyl-tRNA synthetase, class II; "_x000D_
O43795	Unconventional myosin-Ib OS=Homo sapiens OX=9606 GN=MYO1B	MYO1B	131.98	31.533	8.4	8	9	7	1.018	1.071	1.054	0.953	0.904	1.026	0.917	0.092	cytoplasm_x000D_	GO:0044085 cellular component biogenesis; GO:0030048 actin filament-based movement; GO:0016043 cellular component organization; GO:0016192 vesicle-mediated transport; GO:0044763 single-organism cellular process; GO:0048193 Golgi vesicle transport; GO:0007015 actin filament organization; GO:0044699 single-organism process; GO:0051017 actin filament bundle assembly; GO:0051234 establishment of loca…	GO:0016020 membrane; GO:0044421 extracellular region part; GO:0098862 cluster of actin-based cell projections; GO:0005903 brush border; GO:0031410 cytoplasmic vesicle; GO:0031090 organelle membrane; GO:0071944 cell periphery; GO:0005737 cytoplasm; GO:0031982 vesicle; GO:0044433 cytoplasmic vesicle part; GO:0032991 macromolecular complex; GO:0099512 supramolecular fiber; GO:0044424 intracellular p…	GO:0051015 actin filament binding; GO:0003774 motor activity; GO:1901265 nucleoside phosphate binding; GO:0016817 hydrolase activity, acting on acid anhydrides; GO:0016787 hydrolase activity; GO:0005515 protein binding; GO:0016887 ATPase activity; GO:1902936 phosphatidylinositol bisphosphate binding; GO:0097159 organic cyclic compound binding; GO:1901363 heterocyclic compound binding; GO:0016462 …	K10356			IPR010926; IPR027417; IPR001609;	"Class I myosin tail homology domain; P-loop containing nucleoside triphosphate hydrolase; Myosin head, motor domain; "_x000D_
O43809	Cleavage and polyadenylation specificity factor subunit 5 OS=Homo sapiens OX=9606 GN=NUDT21	NUDT21	26.227	30.827	24.2	6	7	6	0.895	0.913	0.878	1.12	1.117	1.05	1.224	0.00108	mitochondria_x000D_	GO:0044085 cellular component biogenesis; GO:0031123 RNA 3'-end processing; GO:0016043 cellular component organization; GO:0006725 cellular aromatic compound metabolic process; GO:0031124 mRNA 3'-end processing; GO:0006378 mRNA polyadenylation; GO:0097659 nucleic acid-templated transcription; GO:0009058 biosynthetic process; GO:0044237 cellular metabolic process; GO:0051259 protein oligomerizatio…	GO:0043229 intracellular organelle; GO:0043232 intracellular non-membrane-bounded organelle; GO:0044430 cytoskeletal part; GO:0044446 intracellular organelle part; GO:0042382 paraspeckles; GO:0032991 macromolecular complex; GO:0031981 nuclear lumen; GO:0044424 intracellular part; GO:0005623 cell; GO:0016604 nuclear body; GO:0044422 organelle part; GO:0005849 mRNA cleavage factor complex; GO:00432…	GO:0003723 RNA binding; GO:0017091 AU-rich element binding; GO:0046983 protein dimerization activity; GO:0005515 protein binding; GO:0016787 hydrolase activity; GO:1901363 heterocyclic compound binding; GO:0097159 organic cyclic compound binding; GO:0003729 mRNA binding; GO:0042826 histone deacetylase binding; GO:0042802 identical protein binding; GO:0003824 catalytic activity; GO:0005488 binding…	K14397	NUDT21; cleavage and polyadenylation specificity factor subunit 5	hsa03015 mRNA surveillance pathway - Homo sapiens (human);	IPR015797; IPR000086;	NUDIX hydrolase domain-like; NUDIX hydrolase domain; _x000D_
O43813	LanC-like protein 1 OS=Homo sapiens OX=9606 GN=LANCL1	LANCL1	45.283	37.924	21.3	7	9	7	1.088	1.094	1.119	0.907	0.856	0.933	0.817	0.00162	cytoplasm_x000D_	GO:0007186 G-protein coupled receptor signaling pathway; GO:0050794 regulation of cellular process; GO:0044700 single organism signaling; GO:0051716 cellular response to stimulus; GO:0007165 signal transduction; GO:0050789 regulation of biological process; GO:0007154 cell communication; GO:0044699 single-organism process; GO:0023052 signaling; GO:0050896 response to stimulus; GO:0009987 cellular …	GO:0016020 membrane; GO:0031226 intrinsic component of plasma membrane; GO:0044421 extracellular region part; GO:0071944 cell periphery; GO:0005737 cytoplasm; GO:0031982 vesicle; GO:0031224 intrinsic component of membrane; GO:0044424 intracellular part; GO:0005887 integral component of plasma membrane; GO:0005623 cell; GO:0016021 integral component of membrane; GO:0005576 extracellular region; GO…	GO:0038023 signaling receptor activity; GO:0005102 receptor binding; GO:0043167 ion binding; GO:0004930 G-protein coupled receptor activity; GO:0005515 protein binding; GO:0033218 amide binding; GO:0043295 glutathione binding; GO:0008270 zinc ion binding; GO:1900750 oligopeptide binding; GO:0004888 transmembrane signaling receptor activity; GO:0017124 SH3 domain binding; GO:1901681 sulfur compoun…				IPR012341;	Six-hairpin glycosidase; _x000D_
O43815	Striatin OS=Homo sapiens OX=9606 GN=STRN	STRN	86.131	43.694	6.9	6	7	6	0.958	0.926	0.975	1.018	1.06	1.079	1.104	0.0124	nucleus_x000D_	GO:0044700 single organism signaling; GO:0044085 cellular component biogenesis; GO:0050794 regulation of cellular process; GO:0034329 cell junction assembly; GO:0016043 cellular component organization; GO:0044707 single-multicellular organism process; GO:0016358 dendrite development; GO:0042127 regulation of cell proliferation; GO:0007166 cell surface receptor signaling pathway; GO:0048666 neuron…	GO:0030425 dendrite; GO:0016020 membrane; GO:0071944 cell periphery; GO:0030054 cell junction; GO:0005737 cytoplasm; GO:0043025 neuronal cell body; GO:0044424 intracellular part; GO:0005911 cell-cell junction; GO:0005623 cell; GO:0032279 asymmetric synapse; GO:0043197 dendritic spine; GO:0070160 occluding junction; GO:0098590 plasma membrane region; GO:0044309 neuron spine; GO:0044425 membrane pa…	GO:0030331 estrogen receptor binding; GO:0070016 armadillo repeat domain binding; GO:0019903 protein phosphatase binding; GO:0005102 receptor binding; GO:0005488 binding; GO:0044877 macromolecular complex binding; GO:0035257 nuclear hormone receptor binding; GO:0035258 steroid hormone receptor binding; GO:0005515 protein binding; GO:0019904 protein domain specific binding; GO:0019902 phosphatase …	K17608			IPR017986; IPR013258; IPR015943;	"WD40-repeat-containing domain; Striatin, N-terminal; WD40/YVTN repeat-like-containing domain; "_x000D_
O43837	Isocitrate dehydrogenase [NAD] subunit beta, mitochondrial OS=Homo sapiens OX=9606 GN=IDH3B	IDH3B	42.183	70.34	28.8	10	15	10	0.92	0.962	0.974	1.001	1.037	1.057	1.084	0.0269	mitochondria_x000D_	GO:0072350 tricarboxylic acid metabolic process; GO:0055114 oxidation-reduction process; GO:0044281 small molecule metabolic process; GO:0044763 single-organism cellular process; GO:0006099 tricarboxylic acid cycle; GO:0044699 single-organism process; GO:0006102 isocitrate metabolic process; GO:0044238 primary metabolic process; GO:0044237 cellular metabolic process; GO:0045333 cellular respirati…	GO:0005759 mitochondrial matrix; GO:0043229 intracellular organelle; GO:0044429 mitochondrial part; GO:0005737 cytoplasm; GO:0044446 intracellular organelle part; GO:0044424 intracellular part; GO:0005623 cell; GO:0005739 mitochondrion; GO:0044422 organelle part; GO:0031974 membrane-enclosed lumen; GO:0043226 organelle; GO:0043231 intracellular membrane-bounded organelle; GO:0005634 nucleus; GO:0…	GO:0000287 magnesium ion binding; GO:1901265 nucleoside phosphate binding; GO:0043167 ion binding; GO:0004448 isocitrate dehydrogenase activity; GO:0000166 nucleotide binding; GO:0048037 cofactor binding; GO:0016491 oxidoreductase activity; GO:0009055 electron carrier activity; GO:0016614 oxidoreductase activity, acting on CH-OH group of donors; GO:1901363 heterocyclic compound binding; GO:009715…	K00030	IDH3; isocitrate dehydrogenase (NAD+) [EC:1.1.1.41]	hsa01210 2-Oxocarboxylic acid metabolism - Homo sapiens (human); hsa01100 Metabolic pathways - Homo sapiens (human); hsa00020 Citrate cycle (TCA cycle) - Homo sapiens (human); hsa01230 Biosynthesis of amino acids - Homo sapiens (human); hsa01200 Carbon metabolism - Homo sapiens (human);	IPR024084;	Isopropylmalate dehydrogenase-like domain; _x000D_
O43847	Nardilysin OS=Homo sapiens OX=9606 GN=NRDC	NRDC	131.57	29.019	7	8	11	8	0.888	0.868	0.882	1.19	1.136	1.095	1.297	0.000484	mitochondria_x000D_	GO:0050794 regulation of cellular process; GO:0007528 neuromuscular junction development; GO:0016477 cell migration; GO:0016043 cellular component organization; GO:0032270 positive regulation of cellular protein metabolic process; GO:0051674 localization of cell; GO:0060255 regulation of macromolecule metabolic process; GO:0031331 positive regulation of cellular catabolic process; GO:0044699 sing…	GO:0044464 cell part; GO:0005622 intracellular; GO:0005737 cytoplasm; GO:0009986 cell surface; GO:0044424 intracellular part; GO:0005829 cytosol; GO:0005623 cell; GO:0044444 cytoplasmic part;	GO:0004175 endopeptidase activity; GO:0004222 metalloendopeptidase activity; GO:0008233 peptidase activity; GO:0048408 epidermal growth factor binding; GO:0003824 catalytic activity; GO:0019838 growth factor binding; GO:0042562 hormone binding; GO:0005488 binding; GO:0043167 ion binding; GO:0046872 metal ion binding; GO:0043169 cation binding; GO:0070011 peptidase activity, acting on L-amino acid…	K01411			IPR007863; IPR032632; IPR011765; IPR011249; IPR011237;	"Peptidase M16, C-terminal; Peptidase M16, middle/third domain; Peptidase M16, N-terminal; Metalloenzyme, LuxS/M16 peptidase-like; Peptidase M16 domain; "_x000D_
O43852	Calumenin OS=Homo sapiens OX=9606 GN=CALU	CALU	37.106	87.252	38.7	12	21	12	1.069	1.082	1.046	0.955	0.922	0.97	0.891	0.00296	extracellular_x000D_		GO:0016020 membrane; GO:0042175 nuclear outer membrane-endoplasmic reticulum membrane network; GO:0005783 endoplasmic reticulum; GO:0031410 cytoplasmic vesicle; GO:0031982 vesicle; GO:0005737 cytoplasm; GO:0044424 intracellular part; GO:0033018 sarcoplasmic reticulum lumen; GO:0016528 sarcoplasm; GO:0005623 cell; GO:0044422 organelle part; GO:0048770 pigment granule; GO:0031974 membrane-enclosed …	GO:0046872 metal ion binding; GO:0043169 cation binding; GO:0005515 protein binding; GO:0005509 calcium ion binding; GO:0005488 binding; GO:0043167 ion binding;				IPR011992; IPR002048;	EF-hand domain pair; EF-hand domain; _x000D_
O43865	S-adenosylhomocysteine hydrolase-like protein 1 OS=Homo sapiens OX=9606 GN=AHCYL1	AHCYL1	58.951	49.144	19.4	10	13	3	1.038	1.071	1.036	0.962	0.936	0.972	0.913	0.0042	cytoplasm_x000D_	GO:0044700 single organism signaling; GO:0009116 nucleoside metabolic process; GO:1904385 cellular response to angiotensin; GO:0051169 nuclear transport; GO:0044237 cellular metabolic process; GO:0015031 protein transport; GO:0042044 fluid transport; GO:0008152 metabolic process; GO:0046130 purine ribonucleoside catabolic process; GO:0032879 regulation of localization; GO:0031440 regulation of mR…	GO:0016020 membrane; GO:0042175 nuclear outer membrane-endoplasmic reticulum membrane network; GO:0044421 extracellular region part; GO:0005783 endoplasmic reticulum; GO:0016324 apical plasma membrane; GO:0071944 cell periphery; GO:0031982 vesicle; GO:0005737 cytoplasm; GO:0044424 intracellular part; GO:0005623 cell; GO:0044422 organelle part; GO:0070062 extracellular exosome; GO:0098590 plasma m…	GO:0003723 RNA binding; GO:0016801 hydrolase activity, acting on ether bonds; GO:1901265 nucleoside phosphate binding; GO:0016787 hydrolase activity; GO:0005515 protein binding; GO:0000166 nucleotide binding; GO:0048037 cofactor binding; GO:1901363 heterocyclic compound binding; GO:0097159 organic cyclic compound binding; GO:0004013 adenosylhomocysteinase activity; GO:0042802 identical protein bi…	K01251	E3.3.1.1; adenosylhomocysteinase [EC:3.3.1.1]	hsa01100 Metabolic pathways - Homo sapiens (human); hsa00270 Cysteine and methionine metabolism - Homo sapiens (human);	IPR016040; IPR015878;	"NAD(P)-binding domain; S-adenosyl-L-homocysteine hydrolase, NAD binding domain; "_x000D_
O43866	CD5 antigen-like OS=Homo sapiens OX=9606 GN=CD5L	CD5L	38.087	82.323	45.2	10	12	10	1.066	1.042	1.012	0.905	0.958	0.915	0.89	0.00726	extracellular_x000D_	GO:0006950 response to stress; GO:0016192 vesicle-mediated transport; GO:0044763 single-organism cellular process; GO:0044699 single-organism process; GO:0002376 immune system process; GO:0006897 endocytosis; GO:0050896 response to stimulus; GO:0051234 establishment of localization; GO:0006810 transport; GO:0008219 cell death; GO:0006968 cellular defense response; GO:0006954 inflammatory response…	GO:0016020 membrane; GO:0005615 extracellular space; GO:0044421 extracellular region part; GO:0005737 cytoplasm; GO:0031982 vesicle; GO:0044424 intracellular part; GO:0005623 cell; GO:0005576 extracellular region; GO:0043226 organelle; GO:0070062 extracellular exosome; GO:0072562 blood microparticle; GO:0005622 intracellular; GO:0044464 cell part; GO:1903561 extracellular vesicle; GO:0043227 memb…	GO:0038024 cargo receptor activity; GO:0005044 scavenger receptor activity; GO:0060089 molecular transducer activity; GO:0004872 receptor activity;				IPR001190; IPR017448;	SRCR domain; SRCR-like domain; _x000D_
O43920	NADH dehydrogenase [ubiquinone] iron-sulfur protein 5 OS=Homo sapiens OX=9606 GN=NDUFS5	NDUFS5	12.517	24.026	45.3	5	7	5	1.018	1.01	1.069	1.017	0.883	0.995	0.935	0.219	extracellular_x000D_	GO:0044085 cellular component biogenesis; GO:0009116 nucleoside metabolic process; GO:0042278 purine nucleoside metabolic process; GO:0009167 purine ribonucleoside monophosphate metabolic process; GO:0009117 nucleotide metabolic process; GO:0044699 single-organism process; GO:0044237 cellular metabolic process; GO:0006796 phosphate-containing compound metabolic process; GO:0008152 metabolic proce…	GO:0016020 membrane; GO:0098800 inner mitochondrial membrane protein complex; GO:0031090 organelle membrane; GO:0098796 membrane protein complex; GO:0005737 cytoplasm; GO:0045271 respiratory chain complex I; GO:0032991 macromolecular complex; GO:0098798 mitochondrial protein complex; GO:0044424 intracellular part; GO:0005747 mitochondrial respiratory chain complex I; GO:0044455 mitochondrial memb…	GO:0050136 NADH dehydrogenase (quinone) activity; GO:0016651 oxidoreductase activity, acting on NAD(P)H; GO:0003954 NADH dehydrogenase activity; GO:0003824 catalytic activity; GO:0016655 oxidoreductase activity, acting on NAD(P)H, quinone or similar compound as acceptor; GO:0008137 NADH dehydrogenase (ubiquinone) activity; GO:0016491 oxidoreductase activity;	K03938	NDUFS5; NADH dehydrogenase (ubiquinone) Fe-S protein 5	hsa05010 Alzheimer's disease - Homo sapiens (human); hsa04723 Retrograde endocannabinoid signaling - Homo sapiens (human); hsa04932 Non-alcoholic fatty liver disease (NAFLD) - Homo sapiens (human); hsa01100 Metabolic pathways - Homo sapiens (human); hsa00190 Oxidative phosphorylation - Homo sapiens (human); hsa05016 Huntington's disease - Homo sapiens (human); hsa04714 Thermogenesis - Homo sapien…
O60216	Double-strand-break repair protein rad21 homolog OS=Homo sapiens OX=9606 GN=RAD21	RAD21	71.689	9.9779	6	4	4	4	0.877	0.909	0.979	1.091	1.039	1.101	1.169	0.0135	cytoplasm_x000D_	GO:0022414 reproductive process; GO:0097659 nucleic acid-templated transcription; GO:0007067 mitotic nuclear division; GO:0009891 positive regulation of biosynthetic process; GO:0044699 single-organism process; GO:0009058 biosynthetic process; GO:0007131 reciprocal meiotic recombination; GO:0010564 regulation of cell cycle process; GO:0044237 cellular metabolic process; GO:0051130 positive regula…	GO:0016020 membrane; GO:0005737 cytoplasm; GO:0032991 macromolecular complex; GO:0044424 intracellular part; GO:0005623 cell; GO:0044422 organelle part; GO:0044427 chromosomal part; GO:0043228 non-membrane-bounded organelle; GO:0000793 condensed chromosome; GO:0031974 membrane-enclosed lumen; GO:0005654 nucleoplasm; GO:0070013 intracellular organelle lumen; GO:0005622 intracellular; GO:0044464 ce…	GO:0001228 transcriptional activator activity, RNA polymerase II transcription regulatory region sequence-specific binding; GO:0000981 RNA polymerase II transcription factor activity, sequence-specific DNA binding; GO:0005515 protein binding; GO:0003682 chromatin binding; GO:0005488 binding; GO:0003700 transcription factor activity, sequence-specific DNA binding; GO:0001071 nucleic acid binding t…	K06670	SCC1; cohesin complex subunit SCC1	hsa04110 Cell cycle - Homo sapiens (human);	IPR006909; IPR011991; IPR023093; IPR006910;	"Rad21/Rec8-like protein, C-terminal, eukaryotic; Winged helix-turn-helix DNA-binding domain; Rad21/Rec8-like protein, C-terminal; Rad21/Rec8-like protein, N-terminal; "_x000D_
O60218	Aldo-keto reductase family 1 member B10 OS=Homo sapiens OX=9606 GN=AKR1B10	AKR1B10	36.019	76.037	33.2	10	14	8	0.615	0.664	0.623	1.344	1.423	1.33	2.154	1.86e-05	cytoplasm_x000D_	GO:0044707 single-multicellular organism process; GO:0007586 digestion; GO:1901615 organic hydroxy compound metabolic process; GO:0006725 cellular aromatic compound metabolic process; GO:0006066 alcohol metabolic process; GO:0016095 polyprenol catabolic process; GO:0097164 ammonium ion metabolic process; GO:0044699 single-organism process; GO:0044255 cellular lipid metabolic process; GO:0016107 s…	GO:0043229 intracellular organelle; GO:0044421 extracellular region part; GO:0031982 vesicle; GO:0005737 cytoplasm; GO:0044424 intracellular part; GO:0005829 cytosol; GO:0005623 cell; GO:0005576 extracellular region; GO:0043231 intracellular membrane-bounded organelle; GO:0043226 organelle; GO:0070062 extracellular exosome; GO:0005622 intracellular; GO:0044464 cell part; GO:0005764 lysosome; GO:1…	GO:0016614 oxidoreductase activity, acting on CH-OH group of donors; GO:0016620 oxidoreductase activity, acting on the aldehyde or oxo group of donors, NAD or NADP as acceptor; GO:0016616 oxidoreductase activity, acting on the CH-OH group of donors, NAD or NADP as acceptor; GO:0003824 catalytic activity; GO:0005488 binding; GO:0016903 oxidoreductase activity, acting on the aldehyde or oxo group o…	K00011	AKR1B; aldehyde reductase [EC:1.1.1.21]	hsa00051 Fructose and mannose metabolism - Homo sapiens (human); hsa00790 Folate biosynthesis - Homo sapiens (human); hsa00040 Pentose and glucuronate interconversions - Homo sapiens (human); hsa01100 Metabolic pathways - Homo sapiens (human); hsa00052 Galactose metabolism - Homo sapiens (human); hsa00561 Glycerolipid metabolism - Homo sapiens (human);	IPR023210;	NADP-dependent oxidoreductase domain; _x000D_
O60220	Mitochondrial import inner membrane translocase subunit Tim8 A OS=Homo sapiens OX=9606 GN=TIMM8A	TIMM8A	10.998	28.87	38.1	3	5	3	1.036	1.112	0.874	1.087	0.986	0.996	1.016	0.815	extracellular_x000D_	GO:0007399 nervous system development; GO:0032502 developmental process; GO:0044707 single-multicellular organism process; GO:0048731 system development; GO:0044699 single-organism process; GO:0071702 organic substance transport; GO:0032501 multicellular organismal process; GO:0015031 protein transport; GO:0051234 establishment of localization; GO:0006810 transport; GO:0045184 establishment of pr…	GO:0043229 intracellular organelle; GO:0016020 membrane; GO:0044429 mitochondrial part; GO:0031090 organelle membrane; GO:0044446 intracellular organelle part; GO:0031967 organelle envelope; GO:0005737 cytoplasm; GO:0044424 intracellular part; GO:0005623 cell; GO:0005739 mitochondrion; GO:0044422 organelle part; GO:0005740 mitochondrial envelope; GO:0043231 intracellular membrane-bounded organell…	GO:0046872 metal ion binding; GO:0043169 cation binding; GO:0005515 protein binding; GO:0005488 binding; GO:0043167 ion binding;	K17780			IPR004217;	Tim10/DDP family zinc finger; _x000D_
O60240	Perilipin-1 OS=Homo sapiens OX=9606 GN=PLIN1	PLIN1	55.99	279.88	54	22	46	22	1.106	1.078	1.115	0.907	0.866	0.886	0.806	0.000216	nucleus_x000D_	GO:0016042 lipid catabolic process; GO:1901575 organic substance catabolic process; GO:0008152 metabolic process; GO:0044710 single-organism metabolic process; GO:0044712 single-organism catabolic process; GO:0044699 single-organism process; GO:0044238 primary metabolic process; GO:0009056 catabolic process; GO:0071704 organic substance metabolic process; GO:0006629 lipid metabolic process;	GO:0043229 intracellular organelle; GO:0005783 endoplasmic reticulum; GO:0043232 intracellular non-membrane-bounded organelle; GO:0005737 cytoplasm; GO:0012505 endomembrane system; GO:0044424 intracellular part; GO:0005829 cytosol; GO:0005623 cell; GO:0043228 non-membrane-bounded organelle; GO:0043231 intracellular membrane-bounded organelle; GO:0043226 organelle; GO:0005622 intracellular; GO:004…	GO:0008289 lipid binding; GO:0005488 binding;	K08768	PLIN1; perilipin-1	hsa04923 Regulation of lipolysis in adipocytes - Homo sapiens (human); hsa03320 PPAR signaling pathway - Homo sapiens (human); hsa04714 Thermogenesis - Homo sapiens (human); hsa04371 Apelin signaling pathway - Homo sapiens (human);
O60245	Protocadherin-7 OS=Homo sapiens OX=9606 GN=PCDH7	PCDH7	116.07	4.0463	1.5	1	1	1	0.891	0.903	0.937	1.117	1.087	1.062	1.196	0.00104	plasma membrane_x000D_	GO:0016192 vesicle-mediated transport; GO:0098609 cell-cell adhesion; GO:0044763 single-organism cellular process; GO:0002576 platelet degranulation; GO:0044699 single-organism process; GO:0051234 establishment of localization; GO:0006810 transport; GO:0022610 biological adhesion; GO:0045055 regulated exocytosis; GO:1902578 single-organism localization; GO:0032940 secretion by cell; GO:0007155 ce…	GO:0043229 intracellular organelle; GO:0097708 intracellular vesicle; GO:0016020 membrane; GO:0031226 intrinsic component of plasma membrane; GO:0098588 bounding membrane of organelle; GO:0031090 organelle membrane; GO:0031410 cytoplasmic vesicle; GO:0071944 cell periphery; GO:0031982 vesicle; GO:0005737 cytoplasm; GO:0044446 intracellular organelle part; GO:0044433 cytoplasmic vesicle part; GO:0…	GO:0043169 cation binding; GO:0046872 metal ion binding; GO:0005509 calcium ion binding; GO:0005488 binding; GO:0043167 ion binding;	K16498			IPR015919; IPR013164; IPR013585; IPR002126;	"Cadherin-like; Cadherin, N-terminal; Protocadherin; Cadherin; "_x000D_
O60259	Kallikrein-8 OS=Homo sapiens OX=9606 GN=KLK8	KLK8	28.048	2.1112	5	1	1	1	0.881	0.924	0.843	1.248	0.996	1.109	1.266	0.0297	extracellular_x000D_	GO:0051093 negative regulation of developmental process; GO:0065008 regulation of biological quality; GO:0043616 keratinocyte proliferation; GO:0031424 keratinization; GO:0051129 negative regulation of cellular component organization; GO:0048666 neuron development; GO:0048869 cellular developmental process; GO:0051241 negative regulation of multicellular organismal process; GO:0032989 cellular co…	GO:0005615 extracellular space; GO:0044421 extracellular region part; GO:0044464 cell part; GO:0005622 intracellular; GO:0005737 cytoplasm; GO:0044424 intracellular part; GO:0005623 cell; GO:0005576 extracellular region;	GO:0004252 serine-type endopeptidase activity; GO:0004175 endopeptidase activity; GO:0008233 peptidase activity; GO:0017171 serine hydrolase activity; GO:0003824 catalytic activity; GO:0005488 binding; GO:0008236 serine-type peptidase activity; GO:0070011 peptidase activity, acting on L-amino acid peptides; GO:0016787 hydrolase activity; GO:0005515 protein binding;	K08650			IPR009003; IPR001254;	"Peptidase S1, PA clan; Serine proteases, trypsin domain; "_x000D_
O60271	C-Jun-amino-terminal kinase-interacting protein 4 OS=Homo sapiens OX=9606 GN=SPAG9	SPAG9	146.2	85.747	10.4	11	12	11	0.998	0.998	1.017	0.982	1.034	0.989	0.997	0.876	endoplasmic reticulum_x000D_	GO:0044700 single organism signaling; GO:0044085 cellular component biogenesis; GO:0032872 regulation of stress-activated MAPK cascade; GO:0030335 positive regulation of cell migration; GO:0032270 positive regulation of cellular protein metabolic process; GO:0022414 reproductive process; GO:0043506 regulation of JUN kinase activity; GO:0032091 negative regulation of protein binding; GO:0044237 ce…	GO:0016020 membrane; GO:0044421 extracellular region part; GO:0031410 cytoplasmic vesicle; GO:0005737 cytoplasm; GO:0031982 vesicle; GO:0031224 intrinsic component of membrane; GO:0044424 intracellular part; GO:0005623 cell; GO:0044422 organelle part; GO:0043228 non-membrane-bounded organelle; GO:0005856 cytoskeleton; GO:0070062 extracellular exosome; GO:0005815 microtubule organizing center; GO:…	GO:0005078 MAP-kinase scaffold activity; GO:0019901 protein kinase binding; GO:0051019 mitogen-activated protein kinase binding; GO:0005515 protein binding; GO:0019900 kinase binding; GO:0032947 protein complex scaffold; GO:0008092 cytoskeletal protein binding; GO:0035591 signaling adaptor activity; GO:0008432 JUN kinase binding; GO:0019894 kinesin binding; GO:0005488 binding; GO:0048273 mitogen-…	K20317			IPR019143; IPR032486; IPR017986; IPR015943;	"JNK/Rab-associated protein-1, N-terminal; JNK-interacting protein, leucine zipper II; WD40-repeat-containing domain; WD40/YVTN repeat-like-containing domain; "_x000D_
O60313	Dynamin-like 120 kDa protein, mitochondrial OS=Homo sapiens OX=9606 GN=OPA1	OPA1	111.63	98.49	22.5	19	29	19	0.994	1.037	1.008	0.971	0.963	0.997	0.964	0.0905	mitochondria_x000D_	GO:0044085 cellular component biogenesis; GO:0010941 regulation of cell death; GO:0007601 visual perception; GO:0090201 negative regulation of release of cytochrome c from mitochondria; GO:0032989 cellular component morphogenesis; GO:1905897 regulation of response to endoplasmic reticulum stress; GO:0010821 regulation of mitochondrion organization; GO:0050877 neurological system process; GO:00106…	GO:0016020 membrane; GO:0030425 dendrite; GO:0019867 outer membrane; GO:0019898 extrinsic component of membrane; GO:0031090 organelle membrane; GO:0099568 cytoplasmic region; GO:0005737 cytoplasm; GO:0032838 cell projection cytoplasm; GO:0031224 intrinsic component of membrane; GO:0044424 intracellular part; GO:0044455 mitochondrial membrane part; GO:0005623 cell; GO:0044422 organelle part; GO:00…	GO:1901265 nucleoside phosphate binding; GO:0016817 hydrolase activity, acting on acid anhydrides; GO:0016787 hydrolase activity; GO:0005515 protein binding; GO:1901363 heterocyclic compound binding; GO:0097159 organic cyclic compound binding; GO:0008092 cytoskeletal protein binding; GO:0016462 pyrophosphatase activity; GO:0032553 ribonucleotide binding; GO:0003824 catalytic activity; GO:0005488 …	K17079			IPR030381; IPR001401; IPR027417;	"Dynamin-type guanine nucleotide-binding (G) domain; Dynamin, GTPase domain; P-loop containing nucleoside triphosphate hydrolase; "_x000D_
O60341	Lysine-specific histone demethylase 1A OS=Homo sapiens OX=9606 GN=KDM1A	KDM1A	92.902	6.567	3.6	3	5	3	0.92	1.009	0.979	1.034	0.908	1.154	1.065	0.475	extracellular_x000D_	GO:0021700 developmental maturation; GO:0010941 regulation of cell death; GO:0048732 gland development; GO:0043009 chordate embryonic development; GO:0016577 histone demethylation; GO:0009891 positive regulation of biosynthetic process; GO:0046683 response to organophosphorus; GO:0032091 negative regulation of protein binding; GO:0044237 cellular metabolic process; GO:1905269 positive regulation …	GO:0000784 nuclear chromosome, telomeric region; GO:0000781 chromosome, telomeric region; GO:0032991 macromolecular complex; GO:0044424 intracellular part; GO:0005623 cell; GO:0044422 organelle part; GO:0044427 chromosomal part; GO:0043228 non-membrane-bounded organelle; GO:0031974 membrane-enclosed lumen; GO:0005654 nucleoplasm; GO:0070013 intracellular organelle lumen; GO:0044454 nuclear chromo…	GO:0032453 histone demethylase activity (H3-K4 specific); GO:1901265 nucleoside phosphate binding; GO:0050660 flavin adenine dinucleotide binding; GO:0005102 receptor binding; GO:0042162 telomeric DNA binding; GO:0016787 hydrolase activity; GO:0050681 androgen receptor binding; GO:0005515 protein binding; GO:0003682 chromatin binding; GO:0051427 hormone receptor binding; GO:0003700 transcription …	K11450	KDM1A; lysine-specific histone demethylase 1A [EC:1.-.-.-]	hsa04714 Thermogenesis - Homo sapiens (human);	IPR002937; IPR011991; IPR009057; IPR007526; IPR023753;	Amine oxidase; Winged helix-turn-helix DNA-binding domain; Homeobox domain-like; SWIRM domain; FAD/NAD(P)-binding domain; _x000D_
O60361	Putative nucleoside diphosphate kinase OS=Homo sapiens OX=9606 GN=NME2P1	NME2P1	15.529	2.4257	66.4	9	20	1	0.985	1.054	0.87	1.029	0.986	1.085	1.066	0.352	cytoplasm_x000D_	GO:0042278 purine nucleoside metabolic process; GO:0009116 nucleoside metabolic process; GO:0046132 pyrimidine ribonucleoside biosynthetic process; GO:0006165 nucleoside diphosphate phosphorylation; GO:0009147 pyrimidine nucleoside triphosphate metabolic process; GO:0009117 nucleotide metabolic process; GO:0044699 single-organism process; GO:0046129 purine ribonucleoside biosynthetic process; GO:…	GO:0043229 intracellular organelle; GO:0044421 extracellular region part; GO:0031982 vesicle; GO:0044424 intracellular part; GO:0005623 cell; GO:0005576 extracellular region; GO:0043226 organelle; GO:0070062 extracellular exosome; GO:0043231 intracellular membrane-bounded organelle; GO:0005634 nucleus; GO:0005622 intracellular; GO:0044464 cell part; GO:1903561 extracellular vesicle; GO:0043227 me…	GO:0005524 ATP binding; GO:1901265 nucleoside phosphate binding; GO:0004550 nucleoside diphosphate kinase activity; GO:0019205 nucleobase-containing compound kinase activity; GO:0001882 nucleoside binding; GO:0043167 ion binding; GO:0000166 nucleotide binding; GO:0016776 phosphotransferase activity, phosphate group as acceptor; GO:0097159 organic cyclic compound binding; GO:1901363 heterocyclic c…
O60437	Periplakin OS=Homo sapiens OX=9606 GN=PPL	PPL	204.74	323.31	51.6	90	146	90	1.013	1.024	1.006	0.989	1.014	0.98	0.98	0.155	nucleus_x000D_	GO:0032502 developmental process; GO:0016043 cellular component organization; GO:0044707 single-multicellular organism process; GO:0060429 epithelium development; GO:0043588 skin development; GO:0030216 keratinocyte differentiation; GO:0009888 tissue development; GO:0031424 keratinization; GO:0048731 system development; GO:0070268 cornification; GO:0048869 cellular developmental process; GO:00447…	GO:0043229 intracellular organelle; GO:0016020 membrane; GO:0044421 extracellular region part; GO:0043232 intracellular non-membrane-bounded organelle; GO:0071944 cell periphery; GO:0030054 cell junction; GO:0031982 vesicle; GO:0005737 cytoplasm; GO:0070161 anchoring junction; GO:0044424 intracellular part; GO:0005911 cell-cell junction; GO:0005623 cell; GO:0005829 cytosol; GO:0005576 extracellul…	GO:0050839 cell adhesion molecule binding; GO:0005515 protein binding; GO:0005200 structural constituent of cytoskeleton; GO:0005198 structural molecule activity; GO:0005488 binding; GO:0045296 cadherin binding;	K10386
O60476	Mannosyl-oligosaccharide 1,2-alpha-mannosidase IB OS=Homo sapiens OX=9606 GN=MAN1A2	MAN1A2	73.003	6.8157	2.7	1	1	1	0.922	0.984	0.874	1.087	1.098	1.037	1.159	0.0183	mitochondria_x000D_	GO:0036508 protein alpha-1,2-demannosylation; GO:0044707 single-multicellular organism process; GO:0043413 macromolecule glycosylation; GO:0030323 respiratory tube development; GO:0006517 protein deglycosylation; GO:0044267 cellular protein metabolic process; GO:0044699 single-organism process; GO:0009058 biosynthetic process; GO:0044237 cellular metabolic process; GO:0071704 organic substance me…	GO:0043229 intracellular organelle; GO:0016020 membrane; GO:0044421 extracellular region part; GO:0005783 endoplasmic reticulum; GO:0098588 bounding membrane of organelle; GO:0031090 organelle membrane; GO:0031982 vesicle; GO:0044446 intracellular organelle part; GO:0005737 cytoplasm; GO:0000139 Golgi membrane; GO:0031224 intrinsic component of membrane; GO:0012505 endomembrane system; GO:0044424…	GO:0015923 mannosidase activity; GO:0015924 mannosyl-oligosaccharide mannosidase activity; GO:0003824 catalytic activity; GO:0005488 binding; GO:0004559 alpha-mannosidase activity; GO:0043167 ion binding; GO:0016798 hydrolase activity, acting on glycosyl bonds; GO:0004553 hydrolase activity, hydrolyzing O-glycosyl compounds; GO:0043169 cation binding; GO:0046872 metal ion binding; GO:0016787 hydr…	K01230	MAN1; mannosyl-oligosaccharide alpha-1,2-mannosidase [EC:3.2.1.113]	hsa01100 Metabolic pathways - Homo sapiens (human); hsa00510 N-Glycan biosynthesis - Homo sapiens (human); hsa04141 Protein processing in endoplasmic reticulum - Homo sapiens (human);
O60488	Long-chain-fatty-acid--CoA ligase 4 OS=Homo sapiens OX=9606 GN=ACSL4	ACSL4	79.187	52.615	11.1	6	8	5	0.915	0.999	0.969	1.043	1.04	1.019	1.076	0.051	endoplasmic reticulum_x000D_	GO:0051188 cofactor biosynthetic process; GO:0046486 glycerolipid metabolic process; GO:0022414 reproductive process; GO:0032890 regulation of organic acid transport; GO:0044070 regulation of anion transport; GO:0048666 neuron development; GO:0048869 cellular developmental process; GO:0035337 fatty-acyl-CoA metabolic process; GO:0051046 regulation of secretion; GO:0022008 neurogenesis; GO:0044699…	GO:0016020 membrane; GO:0019867 outer membrane; GO:0042175 nuclear outer membrane-endoplasmic reticulum membrane network; GO:0044421 extracellular region part; GO:0005783 endoplasmic reticulum; GO:0031090 organelle membrane; GO:0031982 vesicle; GO:0005737 cytoplasm; GO:0043025 neuronal cell body; GO:0031224 intrinsic component of membrane; GO:0044438 microbody part; GO:0044424 intracellular part;…	GO:0005524 ATP binding; GO:1901265 nucleoside phosphate binding; GO:0004467 long-chain fatty acid-CoA ligase activity; GO:0047676 arachidonate-CoA ligase activity; GO:0001882 nucleoside binding; GO:0043167 ion binding; GO:0016874 ligase activity; GO:0016877 ligase activity, forming carbon-sulfur bonds; GO:0000166 nucleotide binding; GO:0097159 organic cyclic compound binding; GO:1901363 heterocyc…	K01897	ACSL; long-chain acyl-CoA synthetase [EC:6.2.1.3]	hsa00061 Fatty acid biosynthesis - Homo sapiens (human); hsa04920 Adipocytokine signaling pathway - Homo sapiens (human); hsa03320 PPAR signaling pathway - Homo sapiens (human); hsa00071 Fatty acid degradation - Homo sapiens (human); hsa04714 Thermogenesis - Homo sapiens (human); hsa01100 Metabolic pathways - Homo sapiens (human); hsa01212 Fatty acid metabolism - Homo sapiens (human); hsa04216 Fe…	IPR000873;	AMP-dependent synthetase/ligase; _x000D_
O60493	Sorting nexin-3 OS=Homo sapiens OX=9606 GN=SNX3	SNX3	18.762	36.254	39.5	8	15	7	1.047	1.023	0.953	0.988	1.003	1.008	0.992	0.815	cytoplasm_x000D_	GO:0044700 single organism signaling; GO:0060627 regulation of vesicle-mediated transport; GO:0007166 cell surface receptor signaling pathway; GO:0044237 cellular metabolic process; GO:0015031 protein transport; GO:0009607 response to biotic stimulus; GO:0009605 response to external stimulus; GO:0008152 metabolic process; GO:0051240 positive regulation of multicellular organismal process; GO:0032…	GO:0016020 membrane; GO:0044421 extracellular region part; GO:0031090 organelle membrane; GO:0019898 extrinsic component of membrane; GO:0031410 cytoplasmic vesicle; GO:0005737 cytoplasm; GO:0031982 vesicle; GO:0044433 cytoplasmic vesicle part; GO:0044424 intracellular part; GO:0005623 cell; GO:0044422 organelle part; GO:0005769 early endosome; GO:0070062 extracellular exosome; GO:0030136 clathri…	GO:1901981 phosphatidylinositol phosphate binding; GO:0019903 protein phosphatase binding; GO:0043167 ion binding; GO:0080025 phosphatidylinositol-3,5-bisphosphate binding; GO:0005515 protein binding; GO:1902936 phosphatidylinositol bisphosphate binding; GO:0032266 phosphatidylinositol-3-phosphate binding; GO:0005488 binding; GO:0010314 phosphatidylinositol-5-phosphate binding; GO:0035091 phospha…	K17918	SNX3_12; sorting nexin-3/12	hsa04144 Endocytosis - Homo sapiens (human);	IPR001683;	Phox homologous domain; _x000D_
O60496	Docking protein 2 OS=Homo sapiens OX=9606 GN=DOK2	DOK2	45.378	4.8052	2.7	1	1	1	0.936	0.934	0.967	1.07	1.077	1.018	1.116	0.00656	nucleus_x000D_	GO:0050794 regulation of cellular process; GO:0044700 single organism signaling; GO:0016043 cellular component organization; GO:0044707 single-multicellular organism process; GO:0016477 cell migration; GO:0051674 localization of cell; GO:0007166 cell surface receptor signaling pathway; GO:0048869 cellular developmental process; GO:0048666 neuron development; GO:0032989 cellular component morphoge…	GO:0044464 cell part; GO:0005622 intracellular; GO:0005737 cytoplasm; GO:0044424 intracellular part; GO:0005829 cytosol; GO:0005623 cell; GO:0044444 cytoplasmic part;	GO:0030674 protein binding, bridging; GO:0005068 transmembrane receptor protein tyrosine kinase adaptor activity; GO:1990782 protein tyrosine kinase binding; GO:0005102 receptor binding; GO:0044877 macromolecular complex binding; GO:0019901 protein kinase binding; GO:0005515 protein binding; GO:0019900 kinase binding; GO:0004871 signal transducer activity; GO:0005158 insulin receptor binding; GO:…	K20234			IPR011993; IPR002404; IPR001849;	PH domain-like; IRS-type PTB domain; Pleckstrin homology domain; _x000D_
O60502	Protein O-GlcNAcase OS=Homo sapiens OX=9606 GN=MGEA5	MGEA5	102.91	15.105	6.3	5	6	5	0.904	0.963	1.054	1.104	0.881	1.099	1.056	0.589	cytoplasm_x000D_	GO:0043413 macromolecule glycosylation; GO:1901071 glucosamine-containing compound metabolic process; GO:0006517 protein deglycosylation; GO:0044267 cellular protein metabolic process; GO:0044699 single-organism process; GO:0009058 biosynthetic process; GO:0044237 cellular metabolic process; GO:0071704 organic substance metabolic process; GO:0008152 metabolic process; GO:1901137 carbohydrate deri…	GO:0043226 organelle; GO:0043231 intracellular membrane-bounded organelle; GO:0043229 intracellular organelle; GO:0016020 membrane; GO:0005634 nucleus; GO:0044464 cell part; GO:0005622 intracellular; GO:0005737 cytoplasm; GO:0044424 intracellular part; GO:0005829 cytosol; GO:0043227 membrane-bounded organelle; GO:0005623 cell; GO:0044444 cytoplasmic part;	GO:0003824 catalytic activity; GO:0004415 hyalurononglucosaminidase activity; GO:0016798 hydrolase activity, acting on glycosyl bonds; GO:0004563 beta-N-acetylhexosaminidase activity; GO:0004553 hydrolase activity, hydrolyzing O-glycosyl compounds; GO:0016231 beta-N-acetylglucosaminidase activity; GO:0016787 hydrolase activity; GO:0015929 hexosaminidase activity;	K15719	NCOAT; protein O-GlcNAcase / histone acetyltransferase [EC:3.2.1.169 2.3.1.48]	hsa04931 Insulin resistance - Homo sapiens (human);	IPR017853; IPR016181;	Glycoside hydrolase superfamily; Acyl-CoA N-acyltransferase; _x000D_
O60504	Vinexin OS=Homo sapiens OX=9606 GN=SORBS3	SORBS3	75.34	24.955	14	7	9	7	1.101	1.211	0.994	0.909	0.918	0.877	0.818	0.028	nucleus_x000D_	GO:0003012 muscle system process; GO:0032270 positive regulation of cellular protein metabolic process; GO:0023051 regulation of signaling; GO:1902533 positive regulation of intracellular signal transduction; GO:0044699 single-organism process; GO:0051253 negative regulation of RNA metabolic process; GO:0051130 positive regulation of cellular component organization; GO:0022610 biological adhesion…	GO:0043229 intracellular organelle; GO:0043232 intracellular non-membrane-bounded organelle; GO:0030054 cell junction; GO:0005737 cytoplasm; GO:0070161 anchoring junction; GO:0044424 intracellular part; GO:0005623 cell; GO:0005829 cytosol; GO:0043228 non-membrane-bounded organelle; GO:0043226 organelle; GO:0005856 cytoskeleton; GO:0043231 intracellular membrane-bounded organelle; GO:0005634 nucle…	GO:0008092 cytoskeletal protein binding; GO:0005200 structural constituent of cytoskeleton; GO:0017166 vinculin binding; GO:0005488 binding; GO:0005515 protein binding; GO:0005198 structural molecule activity; GO:0008134 transcription factor binding;				IPR001452; IPR003127;	SH3 domain; SoHo domain; _x000D_
O60506	Heterogeneous nuclear ribonucleoprotein Q OS=Homo sapiens OX=9606 GN=SYNCRIP	SYNCRIP	69.602	208.84	34.2	21	41	15	0.911	0.92	0.899	1.126	1.122	1.063	1.213	0.000622	nucleus_x000D_	GO:0001649 osteoblast differentiation; GO:0065008 regulation of biological quality; GO:0043489 RNA stabilization; GO:0010608 posttranscriptional regulation of gene expression; GO:0048869 cellular developmental process; GO:0071346 cellular response to interferon-gamma; GO:0044699 single-organism process; GO:0044764 multi-organism cellular process; GO:0071345 cellular response to cytokine stimulus;…	GO:0016020 membrane; GO:0005783 endoplasmic reticulum; GO:0005737 cytoplasm; GO:0032991 macromolecular complex; GO:0044424 intracellular part; GO:0005623 cell; GO:0097452 GAIT complex; GO:0044422 organelle part; GO:0031974 membrane-enclosed lumen; GO:1902494 catalytic complex; GO:0005654 nucleoplasm; GO:0070013 intracellular organelle lumen; GO:0005622 intracellular; GO:0044464 cell part; GO:0043…	GO:0008143 poly(A) binding; GO:0097159 organic cyclic compound binding; GO:1901363 heterocyclic compound binding; GO:0003723 RNA binding; GO:1901265 nucleoside phosphate binding; GO:0005488 binding; GO:0003676 nucleic acid binding; GO:0005515 protein binding; GO:0000166 nucleotide binding; GO:0070717 poly-purine tract binding; GO:0036094 small molecule binding; GO:0003727 single-stranded RNA bind…	K13160			IPR000504; IPR012677;	RNA recognition motif domain; Nucleotide-binding alpha-beta plait domain; _x000D_
O60508	Pre-mRNA-processing factor 17 OS=Homo sapiens OX=9606 GN=CDC40	CDC40	65.521	2.8313	3.1	2	2	2	0.804	0.817	0.846	1.102	1.205	1.208	1.425	0.000465	nucleus_x000D_	GO:0050658 RNA transport; GO:0097659 nucleic acid-templated transcription; GO:0009058 biosynthetic process; GO:0051168 nuclear export; GO:0051169 nuclear transport; GO:0044237 cellular metabolic process; GO:0015031 protein transport; GO:0051234 establishment of localization; GO:0006353 DNA-templated transcription, termination; GO:0071427 mRNA-containing ribonucleoprotein complex export from nucle…	GO:0043229 intracellular organelle; GO:0044446 intracellular organelle part; GO:0032991 macromolecular complex; GO:0031981 nuclear lumen; GO:0044424 intracellular part; GO:0005681 spliceosomal complex; GO:0005623 cell; GO:0044422 organelle part; GO:0043226 organelle; GO:0043231 intracellular membrane-bounded organelle; GO:0031974 membrane-enclosed lumen; GO:1902494 catalytic complex; GO:0005654 n…	GO:0097159 organic cyclic compound binding; GO:1901363 heterocyclic compound binding; GO:0003723 RNA binding; GO:0005515 protein binding; GO:0005488 binding; GO:0003676 nucleic acid binding;	K12816	CDC40; pre-mRNA-processing factor 17	hsa03040 Spliceosome - Homo sapiens (human);	IPR017986; IPR015943;	WD40-repeat-containing domain; WD40/YVTN repeat-like-containing domain; _x000D_
O60547	GDP-mannose 4,6 dehydratase OS=Homo sapiens OX=9606 GN=GMDS	GMDS	41.949	10.288	11.3	4	4	4	1.059	1.181	1.18	0.947	0.83	0.832	0.763	0.00872	mitochondria_x000D_	GO:0009226 nucleotide-sugar biosynthetic process; GO:0050794 regulation of cellular process; GO:0044700 single organism signaling; GO:0006725 cellular aromatic compound metabolic process; GO:0007166 cell surface receptor signaling pathway; GO:0044699 single-organism process; GO:0009058 biosynthetic process; GO:0050896 response to stimulus; GO:0044237 cellular metabolic process; GO:0071704 organic…	GO:0070062 extracellular exosome; GO:0043226 organelle; GO:0044421 extracellular region part; GO:0044464 cell part; GO:0005622 intracellular; GO:0005737 cytoplasm; GO:0031982 vesicle; GO:1903561 extracellular vesicle; GO:0044424 intracellular part; GO:0005829 cytosol; GO:0005623 cell; GO:0043227 membrane-bounded organelle; GO:0005576 extracellular region; GO:0043230 extracellular organelle; GO:00…	GO:1901265 nucleoside phosphate binding; GO:0043167 ion binding; GO:0016829 lyase activity; GO:0016836 hydro-lyase activity; GO:0005515 protein binding; GO:0000166 nucleotide binding; GO:0048037 cofactor binding; GO:0016835 carbon-oxygen lyase activity; GO:1901363 heterocyclic compound binding; GO:0097159 organic cyclic compound binding; GO:0042802 identical protein binding; GO:0003824 catalytic …	K01711	gmd; GDPmannose 4,6-dehydratase [EC:4.2.1.47]	hsa00051 Fructose and mannose metabolism - Homo sapiens (human); hsa01100 Metabolic pathways - Homo sapiens (human); hsa00520 Amino sugar and nucleotide sugar metabolism - Homo sapiens (human);	IPR016040;	NAD(P)-binding domain; _x000D_
O60565	Gremlin-1 OS=Homo sapiens OX=9606 GN=GREM1	GREM1	20.697	4.1386	14.1	2	2	2	1.101	1.103	1.01	0.985	0.879	0.945	0.874	0.0378	extracellular_x000D_	GO:0044085 cellular component biogenesis; GO:0044700 single organism signaling; GO:0010941 regulation of cell death; GO:0090130 tissue migration; GO:0061333 renal tubule morphogenesis; GO:0030199 collagen fibril organization; GO:0035148 tube formation; GO:0009891 positive regulation of biosynthetic process; GO:0045445 myoblast differentiation; GO:0010469 regulation of receptor activity; GO:004875…	GO:0009986 cell surface; GO:0005615 extracellular space; GO:0044421 extracellular region part; GO:0005623 cell; GO:0044464 cell part; GO:0005576 extracellular region;	GO:0030546 receptor activator activity; GO:0030297 transmembrane receptor protein tyrosine kinase activator activity; GO:0048018 receptor agonist activity; GO:0030295 protein kinase activator activity; GO:0005102 receptor binding; GO:0005126 cytokine receptor binding; GO:0016015 morphogen activity; GO:0030296 protein tyrosine kinase activator activity; GO:0070851 growth factor receptor binding; G…				IPR004133; IPR006207;	"DAN; Cystine knot, C-terminal; "_x000D_
O60568	Procollagen-lysine,2-oxoglutarate 5-dioxygenase 3 OS=Homo sapiens OX=9606 GN=PLOD3	PLOD3	84.784	9.6923	6.9	5	6	5	1.019	1.111	1.136	0.86	0.959	0.932	0.842	0.021	extracellular_x000D_	GO:0044085 cellular component biogenesis; GO:0065008 regulation of biological quality; GO:0030199 collagen fibril organization; GO:0043009 chordate embryonic development; GO:0030323 respiratory tube development; GO:0048869 cellular developmental process; GO:0032989 cellular component morphogenesis; GO:0044699 single-organism process; GO:0045446 endothelial cell differentiation; GO:0097746 regulat…	GO:0043229 intracellular organelle; GO:0016020 membrane; GO:0044421 extracellular region part; GO:0042175 nuclear outer membrane-endoplasmic reticulum membrane network; GO:0005783 endoplasmic reticulum; GO:0030867 rough endoplasmic reticulum membrane; GO:0098588 bounding membrane of organelle; GO:0031090 organelle membrane; GO:0005791 rough endoplasmic reticulum; GO:0031982 vesicle; GO:0044446 in…	GO:0019842 vitamin binding; GO:0005506 iron ion binding; GO:0016758 transferase activity, transferring hexosyl groups; GO:0070815 peptidyl-lysine 5-dioxygenase activity; GO:0008378 galactosyltransferase activity; GO:0031418 L-ascorbic acid binding; GO:0043167 ion binding; GO:0043177 organic acid binding; GO:0046527 glucosyltransferase activity; GO:0008194 UDP-glycosyltransferase activity; GO:0016…	K13646	PLOD3; lysyl hydroxylase/galactosyltransferase/glucosyltransferase [EC:1.14.11.4 2.4.1.50 2.4.1.66]	hsa00514 Other types of O-glycan biosynthesis - Homo sapiens (human); hsa00310 Lysine degradation - Homo sapiens (human);	IPR006620; IPR005123; IPR029044;	"Prolyl 4-hydroxylase, alpha subunit; Oxoglutarate/iron-dependent dioxygenase; Nucleotide-diphospho-sugar transferases; "_x000D_
O60609	GDNF family receptor alpha-3 OS=Homo sapiens OX=9606 GN=GFRA3	GFRA3	44.51	4.6791	3.2	1	1	1	1.191	1.291	1.024	0.879	0.867	0.787	0.722	0.0135	extracellular_x000D_	GO:0044700 single organism signaling; GO:0051674 localization of cell; GO:0048666 neuron development; GO:0048869 cellular developmental process; GO:0032989 cellular component morphogenesis; GO:0022008 neurogenesis; GO:0044699 single-organism process; GO:0044237 cellular metabolic process; GO:0006796 phosphate-containing compound metabolic process; GO:0009605 response to external stimulus; GO:0008…	GO:0016020 membrane; GO:0009897 external side of plasma membrane; GO:0019898 extrinsic component of membrane; GO:0071944 cell periphery; GO:0005737 cytoplasm; GO:0031225 anchored component of membrane; GO:0031224 intrinsic component of membrane; GO:0044424 intracellular part; GO:0005829 cytosol; GO:0005623 cell; GO:0005886 plasma membrane; GO:0044459 plasma membrane part; GO:0044464 cell part; GO…	GO:0038023 signaling receptor activity; GO:0060089 molecular transducer activity; GO:0004872 receptor activity; GO:0005085 guanyl-nucleotide exchange factor activity; GO:0008046 axon guidance receptor activity; GO:0005102 receptor binding; GO:0005488 binding; GO:0005088 Ras guanyl-nucleotide exchange factor activity; GO:0005515 protein binding; GO:0098772 molecular function regulator; GO:0004888 …				IPR016017;	GDNF/GAS1; _x000D_
O60610	Protein diaphanous homolog 1 OS=Homo sapiens OX=9606 GN=DIAPH1	DIAPH1	141.35	75.408	14.5	16	19	16	0.854	0.878	0.893	1.112	1.021	1.123	1.24	0.00286	nucleus_x000D_	GO:0044085 cellular component biogenesis; GO:0065008 regulation of biological quality; GO:0030335 positive regulation of cell migration; GO:0045321 leukocyte activation; GO:0040017 positive regulation of locomotion; GO:0044699 single-organism process; GO:0050877 neurological system process; GO:0030041 actin filament polymerization; GO:0051234 establishment of localization; GO:0030036 actin cytosk…	GO:0016020 membrane; GO:0031090 organelle membrane; GO:0031410 cytoplasmic vesicle; GO:0071944 cell periphery; GO:0032587 ruffle membrane; GO:0031982 vesicle; GO:0005737 cytoplasm; GO:0044433 cytoplasmic vesicle part; GO:0044424 intracellular part; GO:0005623 cell; GO:0044422 organelle part; GO:0043228 non-membrane-bounded organelle; GO:0005856 cytoskeleton; GO:0072686 mitotic spindle; GO:0005815…	GO:0031267 small GTPase binding; GO:0097159 organic cyclic compound binding; GO:1901363 heterocyclic compound binding; GO:0017048 Rho GTPase binding; GO:0003723 RNA binding; GO:0008092 cytoskeletal protein binding; GO:0017016 Ras GTPase binding; GO:0005102 receptor binding; GO:0005488 binding; GO:0003676 nucleic acid binding; GO:0003779 actin binding; GO:0044325 ion channel binding; GO:0005515 pr…	K05740	DIAPH1; diaphanous 1	hsa04510 Focal adhesion - Homo sapiens (human); hsa04933 AGE-RAGE signaling pathway in diabetic complications - Homo sapiens (human); hsa05131 Shigellosis - Homo sapiens (human); hsa04810 Regulation of actin cytoskeleton - Homo sapiens (human);	IPR010473; IPR010472; IPR015425; IPR010465; IPR014767; IPR014768; IPR016024; IPR009408;	"Formin, GTPase-binding domain; Formin, FH3 domain; Formin, FH2 domain; DRF autoregulatory; Diaphanous autoregulatory (DAD) domain; Rho GTPase-binding/formin homology 3 (GBD/FH3) domain; Armadillo-type fold; Formin Homology 1; "_x000D_
O60613	Selenoprotein F OS=Homo sapiens OX=9606 GN=SELENOF	SELENOF	18.092	20.84	24.8	3	5	3	1.039	1.036	0.984	0.971	0.98	1.001	0.965	0.149	extracellular_x000D_	GO:0006457 protein folding; GO:0006458 'de novo' protein folding; GO:0051084 'de novo' posttranslational protein folding; GO:0009987 cellular process;	GO:0005788 endoplasmic reticulum lumen; GO:0043229 intracellular organelle; GO:0005783 endoplasmic reticulum; GO:0044421 extracellular region part; GO:0005737 cytoplasm; GO:0044446 intracellular organelle part; GO:0031982 vesicle; GO:0012505 endomembrane system; GO:0044424 intracellular part; GO:0005623 cell; GO:0005576 extracellular region; GO:0044422 organelle part; GO:0031974 membrane-enclosed…	GO:0008430 selenium binding; GO:0005488 binding;				IPR012336;	Thioredoxin-like fold; _x000D_
O60664	Perilipin-3 OS=Homo sapiens OX=9606 GN=PLIN3	PLIN3	47.074	205.07	54.1	17	31	17	1	0.993	1.013	1.011	1.026	0.989	1.007	0.619	cytoplasm_x000D_	GO:0006810 transport; GO:0051179 localization; GO:0016192 vesicle-mediated transport; GO:0051234 establishment of localization;	GO:0010008 endosome membrane; GO:0043229 intracellular organelle; GO:0097708 intracellular vesicle; GO:0016020 membrane; GO:0098588 bounding membrane of organelle; GO:0043232 intracellular non-membrane-bounded organelle; GO:0031410 cytoplasmic vesicle; GO:0031090 organelle membrane; GO:0005737 cytoplasm; GO:0044446 intracellular organelle part; GO:0031982 vesicle; GO:0044433 cytoplasmic vesicle p…	GO:0050839 cell adhesion molecule binding; GO:0005515 protein binding; GO:0005488 binding; GO:0045296 cadherin binding;	K20287
O60669	Monocarboxylate transporter 2 OS=Homo sapiens OX=9606 GN=SLC16A7	SLC16A7	52.2	8.4574	7.3	4	4	4	1.223	1.134	1.1	0.875	0.909	0.79	0.745	0.00486	plasma membrane_x000D_	GO:0015850 organic hydroxy compound transport; GO:0034220 ion transmembrane transport; GO:0044699 single-organism process; GO:0071702 organic substance transport; GO:0046942 carboxylic acid transport; GO:0015727 lactate transport; GO:0015849 organic acid transport; GO:0098656 anion transmembrane transport; GO:0051234 establishment of localization; GO:0006810 transport; GO:0006820 anion transport;…	GO:0016020 membrane; GO:0031226 intrinsic component of plasma membrane; GO:0044459 plasma membrane part; GO:0044425 membrane part; GO:0044464 cell part; GO:0071944 cell periphery; GO:0031224 intrinsic component of membrane; GO:0005887 integral component of plasma membrane; GO:0005623 cell; GO:0016021 integral component of membrane; GO:0005886 plasma membrane;	GO:0022804 active transmembrane transporter activity; GO:0015291 secondary active transmembrane transporter activity; GO:0005342 organic acid transmembrane transporter activity; GO:0015075 ion transmembrane transporter activity; GO:0015293 symporter activity; GO:1901618 organic hydroxy compound transmembrane transporter activity; GO:0022892 substrate-specific transporter activity; GO:0015129 lact…	K08184			IPR020846;	Major facilitator superfamily domain; _x000D_
O60684	Importin subunit alpha-7 OS=Homo sapiens OX=9606 GN=KPNA6	KPNA6	60.029	37.494	17.2	8	9	8	0.857	0.899	0.983	1.085	1.051	1.119	1.188	0.0169	cyto_nucl_x000D_	GO:0006607 NLS-bearing protein import into nucleus; GO:0072594 establishment of protein localization to organelle; GO:0022414 reproductive process; GO:0017038 protein import; GO:0009891 positive regulation of biosynthetic process; GO:0044699 single-organism process; GO:0051169 nuclear transport; GO:0015031 protein transport; GO:0051234 establishment of localization; GO:0006605 protein targeting; …	GO:0043229 intracellular organelle; GO:0016020 membrane; GO:0005643 nuclear pore; GO:0005635 nuclear envelope; GO:0005737 cytoplasm; GO:0044446 intracellular organelle part; GO:0031967 organelle envelope; GO:0031981 nuclear lumen; GO:0032991 macromolecular complex; GO:0012505 endomembrane system; GO:0044424 intracellular part; GO:0005829 cytosol; GO:0005623 cell; GO:0044422 organelle part; GO:003…	GO:0005048 signal sequence binding; GO:0008565 protein transporter activity; GO:0042277 peptide binding; GO:0005488 binding; GO:0008139 nuclear localization sequence binding; GO:0022892 substrate-specific transporter activity; GO:0005515 protein binding; GO:0033218 amide binding; GO:0005215 transporter activity;				IPR002652; IPR011989; IPR016024;	"Importin-alpha, importin-beta-binding domain; Armadillo-like helical; Armadillo-type fold; "_x000D_
O60701	UDP-glucose 6-dehydrogenase OS=Homo sapiens OX=9606 GN=UGDH	UGDH	55.023	88.275	30	12	15	12	0.985	1.015	0.957	1.017	1.001	1.041	1.034	0.171	cytoplasm_x000D_	GO:0009226 nucleotide-sugar biosynthetic process; GO:0044707 single-multicellular organism process; GO:0016053 organic acid biosynthetic process; GO:0046398 UDP-glucuronate metabolic process; GO:0006725 cellular aromatic compound metabolic process; GO:0006024 glycosaminoglycan biosynthetic process; GO:0044699 single-organism process; GO:0009058 biosynthetic process; GO:1901566 organonitrogen comp…	GO:0043229 intracellular organelle; GO:0044421 extracellular region part; GO:0005737 cytoplasm; GO:0044446 intracellular organelle part; GO:0031982 vesicle; GO:0031981 nuclear lumen; GO:0044424 intracellular part; GO:0005829 cytosol; GO:0005623 cell; GO:0005576 extracellular region; GO:0044422 organelle part; GO:0031974 membrane-enclosed lumen; GO:0043226 organelle; GO:0070062 extracellular exoso…	GO:1901265 nucleoside phosphate binding; GO:0000166 nucleotide binding; GO:0048037 cofactor binding; GO:0016491 oxidoreductase activity; GO:0009055 electron carrier activity; GO:0016614 oxidoreductase activity, acting on CH-OH group of donors; GO:1901363 heterocyclic compound binding; GO:0097159 organic cyclic compound binding; GO:0016616 oxidoreductase activity, acting on the CH-OH group of dono…	K00012	UGDH; UDPglucose 6-dehydrogenase [EC:1.1.1.22]	hsa00053 Ascorbate and aldarate metabolism - Homo sapiens (human); hsa00040 Pentose and glucuronate interconversions - Homo sapiens (human); hsa01100 Metabolic pathways - Homo sapiens (human); hsa00520 Amino sugar and nucleotide sugar metabolism - Homo sapiens (human);	IPR001732; IPR008927; IPR016040; IPR014027; IPR014026;	"UDP-glucose/GDP-mannose dehydrogenase, N-terminal; 6-phosphogluconate dehydrogenase C-terminal domain-like; NAD(P)-binding domain; UDP-glucose/GDP-mannose dehydrogenase, C-terminal; UDP-glucose/GDP-mannose dehydrogenase, dimerisation; "_x000D_
O60711	Leupaxin OS=Homo sapiens OX=9606 GN=LPXN	LPXN	43.332	2.5796	3.4	1	1	1	0.963	0.909	1.015	0.894	1.196	1.018	1.077	0.494	nucleus_x000D_	GO:0044085 cellular component biogenesis; GO:0044700 single organism signaling; GO:0009968 negative regulation of signal transduction; GO:0097659 nucleic acid-templated transcription; GO:0023051 regulation of signaling; GO:0044699 single-organism process; GO:0009058 biosynthetic process; GO:0050858 negative regulation of antigen receptor-mediated signaling pathway; GO:0050855 regulation of B cell…	GO:0016020 membrane; GO:0071944 cell periphery; GO:0030054 cell junction; GO:0005737 cytoplasm; GO:0032991 macromolecular complex; GO:0044424 intracellular part; GO:0016604 nuclear body; GO:0005623 cell; GO:0044422 organelle part; GO:0043228 non-membrane-bounded organelle; GO:0031974 membrane-enclosed lumen; GO:0005856 cytoskeleton; GO:0005654 nucleoplasm; GO:0070013 intracellular organelle lumen…	GO:0046914 transition metal ion binding; GO:0005488 binding; GO:0043167 ion binding; GO:0000989 transcription factor activity, transcription factor binding; GO:0046872 metal ion binding; GO:0043169 cation binding; GO:0005515 protein binding; GO:0003712 transcription cofactor activity; GO:0008270 zinc ion binding; GO:0000988 transcription factor activity, protein binding;				IPR001781;	"Zinc finger, LIM-type; "_x000D_
O60716	Catenin delta-1 OS=Homo sapiens OX=9606 GN=CTNND1	CTNND1	108.17	119.47	25.1	21	27	21	0.92	0.984	0.91	1.045	1.072	1.04	1.122	0.0116	nucleus_x000D_	GO:0044700 single organism signaling; GO:0044409 entry into host; GO:0009968 negative regulation of signal transduction; GO:0007166 cell surface receptor signaling pathway; GO:0097659 nucleic acid-templated transcription; GO:0007420 brain development; GO:0023051 regulation of signaling; GO:0045216 cell-cell junction organization; GO:0090090 negative regulation of canonical Wnt signaling pathway; …	GO:0030425 dendrite; GO:0016020 membrane; GO:0044421 extracellular region part; GO:0071944 cell periphery; GO:0030054 cell junction; GO:0031982 vesicle; GO:0005737 cytoplasm; GO:0030426 growth cone; GO:0044424 intracellular part; GO:0005913 cell-cell adherens junction; GO:0005911 cell-cell junction; GO:0005623 cell; GO:0043197 dendritic spine; GO:0070062 extracellular exosome; GO:0044309 neuron s…	GO:0050839 cell adhesion molecule binding; GO:0005102 receptor binding; GO:0005488 binding; GO:0045296 cadherin binding; GO:0019901 protein kinase binding; GO:0005515 protein binding; GO:0019900 kinase binding; GO:0019899 enzyme binding;	K05690	CTNND1; catenin (cadherin-associated protein), delta 1	hsa04670 Leukocyte transendothelial migration - Homo sapiens (human); hsa04015 Rap1 signaling pathway - Homo sapiens (human); hsa04520 Adherens junction - Homo sapiens (human);	IPR011989; IPR016024;	Armadillo-like helical; Armadillo-type fold; _x000D_
O60749	Sorting nexin-2 OS=Homo sapiens OX=9606 GN=SNX2	SNX2	58.47	42.936	20.6	11	17	9	1.008	1.074	1.043	0.982	0.947	0.93	0.915	0.0217	cytoplasm_x000D_	GO:0044085 cellular component biogenesis; GO:0046907 intracellular transport; GO:0016043 cellular component organization; GO:0097581 lamellipodium organization; GO:0048869 cellular developmental process; GO:0048193 Golgi vesicle transport; GO:0032989 cellular component morphogenesis; GO:0044699 single-organism process; GO:0015031 protein transport; GO:0072673 lamellipodium morphogenesis; GO:00512…	GO:0016020 membrane; GO:0044421 extracellular region part; GO:0030904 retromer complex; GO:0031090 organelle membrane; GO:0031410 cytoplasmic vesicle; GO:0019898 extrinsic component of membrane; GO:0098796 membrane protein complex; GO:0031982 vesicle; GO:0005737 cytoplasm; GO:0044433 cytoplasmic vesicle part; GO:0032991 macromolecular complex; GO:0044424 intracellular part; GO:0005623 cell; GO:00…	GO:0046982 protein heterodimerization activity; GO:0005102 receptor binding; GO:0046983 protein dimerization activity; GO:0043167 ion binding; GO:0044877 macromolecular complex binding; GO:0070851 growth factor receptor binding; GO:0005515 protein binding; GO:1990460 leptin receptor binding; GO:0005158 insulin receptor binding; GO:0050839 cell adhesion molecule binding; GO:0042802 identical prote…	K17917	SNX1_2; sorting nexin-1/2	hsa04144 Endocytosis - Homo sapiens (human);	IPR015404; IPR005329; IPR001683;	"Sorting nexin Vps5-like, C-terminal; Sorting nexin, N-terminal; Phox homologous domain; "_x000D_
O60762	Dolichol-phosphate mannosyltransferase subunit 1 OS=Homo sapiens OX=9606 GN=DPM1	DPM1	29.634	5.7603	10	3	5	3	1.13	1.037	1.082	0.956	0.919	0.896	0.853	0.00698	nucleus_x000D_	GO:0043413 macromolecule glycosylation; GO:0046486 glycerolipid metabolic process; GO:0006066 alcohol metabolic process; GO:0006643 membrane lipid metabolic process; GO:0008654 phospholipid biosynthetic process; GO:0044699 single-organism process; GO:0009058 biosynthetic process; GO:0044255 cellular lipid metabolic process; GO:0018196 peptidyl-asparagine modification; GO:0044237 cellular metaboli…	GO:0031501 mannosyltransferase complex; GO:0043229 intracellular organelle; GO:0016020 membrane; GO:0042175 nuclear outer membrane-endoplasmic reticulum membrane network; GO:0005783 endoplasmic reticulum; GO:0044446 intracellular organelle part; GO:0005737 cytoplasm; GO:0032991 macromolecular complex; GO:0012505 endomembrane system; GO:0044424 intracellular part; GO:1990234 transferase complex; G…	GO:0004582 dolichyl-phosphate beta-D-mannosyltransferase activity; GO:0016758 transferase activity, transferring hexosyl groups; GO:0000030 mannosyltransferase activity; GO:0003824 catalytic activity; GO:0005488 binding; GO:0004169 dolichyl-phosphate-mannose-protein mannosyltransferase activity; GO:0016757 transferase activity, transferring glycosyl groups; GO:0005515 protein binding; GO:0016740 …	K00721	DPM1; dolichol-phosphate mannosyltransferase [EC:2.4.1.83]	hsa01100 Metabolic pathways - Homo sapiens (human); hsa00510 N-Glycan biosynthesis - Homo sapiens (human);	IPR029044; IPR001173;	Nucleotide-diphospho-sugar transferases; Glycosyltransferase 2-like; _x000D_
O60763	General vesicular transport factor p115 OS=Homo sapiens OX=9606 GN=USO1	USO1	107.89	117.55	22.5	18	26	18	1.026	0.985	1.034	0.997	0.968	0.972	0.965	0.111	cytoplasm_x000D_	GO:0044085 cellular component biogenesis; GO:0051640 organelle localization; GO:0090174 organelle membrane fusion; GO:0016043 cellular component organization; GO:0006901 vesicle coating; GO:0046907 intracellular transport; GO:0010256 endomembrane system organization; GO:0048207 vesicle targeting, rough ER to cis-Golgi; GO:0048208 COPII vesicle coating; GO:0044699 single-organism process; GO:00481…	GO:0030658 transport vesicle membrane; GO:0016020 membrane; GO:0005783 endoplasmic reticulum; GO:0031410 cytoplasmic vesicle; GO:0031090 organelle membrane; GO:0031982 vesicle; GO:0005737 cytoplasm; GO:0044433 cytoplasmic vesicle part; GO:0044424 intracellular part; GO:0005623 cell; GO:0030662 coated vesicle membrane; GO:0044422 organelle part; GO:0043228 non-membrane-bounded organelle; GO:003197…	GO:0097159 organic cyclic compound binding; GO:1901363 heterocyclic compound binding; GO:0050839 cell adhesion molecule binding; GO:0003723 RNA binding; GO:0008565 protein transporter activity; GO:0005488 binding; GO:0045296 cadherin binding; GO:0003676 nucleic acid binding; GO:0022892 substrate-specific transporter activity; GO:0005515 protein binding; GO:0005215 transporter activity;				IPR006955; IPR016024; IPR006953;	"Uso1/p115-like vesicle tethering protein, C-terminal; Armadillo-type fold; Vesicle tethering protein Uso1/P115-like , head domain; "_x000D_
O60784	Target of Myb protein 1 OS=Homo sapiens OX=9606 GN=TOM1	TOM1	53.818	41.1	18.7	6	9	6	0.943	1.034	1.001	0.994	0.934	1.071	1.007	0.904	cytoplasm_x000D_	GO:0046907 intracellular transport; GO:0045321 leukocyte activation; GO:0002283 neutrophil activation involved in immune response; GO:0002252 immune effector process; GO:0044699 single-organism process; GO:0050896 response to stimulus; GO:0015031 protein transport; GO:0051234 establishment of localization; GO:0051649 establishment of localization in cell; GO:1902578 single-organism localization; …	GO:0016020 membrane; GO:0044421 extracellular region part; GO:0031090 organelle membrane; GO:0031410 cytoplasmic vesicle; GO:0071944 cell periphery; GO:0031982 vesicle; GO:0005737 cytoplasm; GO:0044433 cytoplasmic vesicle part; GO:0044424 intracellular part; GO:0005623 cell; GO:0044422 organelle part; GO:0005769 early endosome; GO:0070062 extracellular exosome; GO:0005765 lysosomal membrane; GO:0…	GO:0030276 clathrin binding; GO:0005515 protein binding; GO:0005488 binding;				IPR002014; IPR004152; IPR008942;	VHS domain; GAT domain; ENTH/VHS; _x000D_
O60826	Coiled-coil domain-containing protein 22 OS=Homo sapiens OX=9606 GN=CCDC22	CCDC22	70.755	43.514	15.2	8	9	8	0.952	1.059	0.96	1.014	1.004	1.041	1.03	0.446	cytoplasm_x000D_	GO:0065008 regulation of biological quality; GO:0032270 positive regulation of cellular protein metabolic process; GO:0009968 negative regulation of signal transduction; GO:1903533 regulation of protein targeting; GO:0031331 positive regulation of cellular catabolic process; GO:0023051 regulation of signaling; GO:1902533 positive regulation of intracellular signal transduction; GO:0090317 negativ…	GO:0043226 organelle; GO:0097708 intracellular vesicle; GO:0043229 intracellular organelle; GO:0031410 cytoplasmic vesicle; GO:0044464 cell part; GO:0005622 intracellular; GO:0005737 cytoplasm; GO:0031982 vesicle; GO:0005768 endosome; GO:0012505 endomembrane system; GO:0044424 intracellular part; GO:0005623 cell; GO:0043227 membrane-bounded organelle; GO:0044444 cytoplasmic part;	GO:0005515 protein binding; GO:0097602 cullin family protein binding; GO:0005488 binding;
O60830	Mitochondrial import inner membrane translocase subunit Tim17-B OS=Homo sapiens OX=9606 GN=TIMM17B	TIMM17B	18.273	35.758	12.8	1	1	1	1.044	0.952	0.963	1.072	0.932	1.048	1.031	0.597	plasma membrane_x000D_	GO:0016043 cellular component organization; GO:0046907 intracellular transport; GO:0072594 establishment of protein localization to organelle; GO:0017038 protein import; GO:0006839 mitochondrial transport; GO:0044699 single-organism process; GO:0015031 protein transport; GO:0051234 establishment of localization; GO:0006605 protein targeting; GO:0051649 establishment of localization in cell; GO:19…	GO:0016020 membrane; GO:0098800 inner mitochondrial membrane protein complex; GO:0031090 organelle membrane; GO:0098796 membrane protein complex; GO:0005737 cytoplasm; GO:0031305 integral component of mitochondrial inner membrane; GO:0032991 macromolecular complex; GO:0031224 intrinsic component of membrane; GO:0098798 mitochondrial protein complex; GO:0044424 intracellular part; GO:0005744 mitoc…	GO:0022804 active transmembrane transporter activity; GO:0015405 P-P-bond-hydrolysis-driven transmembrane transporter activity; GO:0008565 protein transporter activity; GO:0022884 macromolecule transmembrane transporter activity; GO:0015399 primary active transmembrane transporter activity; GO:0022892 substrate-specific transporter activity; GO:0008320 protein transmembrane transporter activity; …	K17795
O60832	H/ACA ribonucleoprotein complex subunit 4 OS=Homo sapiens OX=9606 GN=DKC1	DKC1	57.673	13.001	7	3	4	3	0.919	0.991	0.948	1.045	1.059	1.04	1.1	0.0132	cytoplasm_x000D_	GO:0044085 cellular component biogenesis; GO:0065008 regulation of biological quality; GO:0022613 ribonucleoprotein complex biogenesis; GO:0051973 positive regulation of telomerase activity; GO:0010608 posttranscriptional regulation of gene expression; GO:0043489 RNA stabilization; GO:0009891 positive regulation of biosynthetic process; GO:1904816 positive regulation of protein localization to ch…	GO:0005737 cytoplasm; GO:0031429 box H/ACA snoRNP complex; GO:0032991 macromolecular complex; GO:0044424 intracellular part; GO:0016604 nuclear body; GO:0005623 cell; GO:0015030 Cajal body; GO:0044422 organelle part; GO:0043228 non-membrane-bounded organelle; GO:0031974 membrane-enclosed lumen; GO:0005654 nucleoplasm; GO:1902494 catalytic complex; GO:0070013 intracellular organelle lumen; GO:0005…	GO:0003723 RNA binding; GO:0003720 telomerase activity; GO:0003964 RNA-directed DNA polymerase activity; GO:0005515 protein binding; GO:0009982 pseudouridine synthase activity; GO:0070034 telomerase RNA binding; GO:1901363 heterocyclic compound binding; GO:0030515 snoRNA binding; GO:0097159 organic cyclic compound binding; GO:0016853 isomerase activity; GO:0016779 nucleotidyltransferase activity;…	K11131	DKC1; H/ACA ribonucleoprotein complex subunit 4 [EC:5.4.99.-]	hsa03008 Ribosome biogenesis in eukaryotes - Homo sapiens (human);	IPR020103; IPR015947; IPR002478; IPR032819; IPR004521; IPR012960; IPR002501;	"Pseudouridine synthase, catalytic domain; PUA-like domain; PUA domain; tRNA pseudouridylate synthase B, C-terminal; Uncharacterised domain CHP00451; Dyskerin-like; Pseudouridine synthase II, N-terminal; "_x000D_
O60841	Eukaryotic translation initiation factor 5B OS=Homo sapiens OX=9606 GN=EIF5B	EIF5B	138.83	22.095	5.2	7	8	7	0.886	0.911	0.906	1.083	1.086	1.1	1.209	4.05e-05	cytoplasm_x000D_	GO:0050794 regulation of cellular process; GO:0006518 peptide metabolic process; GO:0060255 regulation of macromolecule metabolic process; GO:0010608 posttranscriptional regulation of gene expression; GO:0044267 cellular protein metabolic process; GO:0009058 biosynthetic process; GO:1901566 organonitrogen compound biosynthetic process; GO:0044237 cellular metabolic process; GO:0071704 organic sub…	GO:0044464 cell part; GO:0005622 intracellular; GO:0005737 cytoplasm; GO:0044424 intracellular part; GO:0005623 cell; GO:0005829 cytosol; GO:0044444 cytoplasmic part;	GO:1901265 nucleoside phosphate binding; GO:0003743 translation initiation factor activity; GO:0016817 hydrolase activity, acting on acid anhydrides; GO:0005515 protein binding; GO:0016787 hydrolase activity; GO:1901363 heterocyclic compound binding; GO:0097159 organic cyclic compound binding; GO:0016462 pyrophosphatase activity; GO:0032553 ribonucleotide binding; GO:0003824 catalytic activity; G…	K03243	EIF5B; translation initiation factor 5B	hsa03013 RNA transport - Homo sapiens (human);	IPR023115; IPR005225; IPR004161; IPR027417; IPR000795; IPR009000;	"Translation initiation factor IF- 2, domain 3; Small GTP-binding protein domain; Translation elongation factor EFTu-like, domain 2; P-loop containing nucleoside triphosphate hydrolase; Transcription factor, GTP-binding domain; Translation protein, beta-barrel domain; "_x000D_
O60861	Growth arrest-specific protein 7 OS=Homo sapiens OX=9606 GN=GAS7	GAS7	54.371	7.0717	6.9	3	3	3	0.945	1.017	0.947	1.037	1.082	0.979	1.065	0.172	nucleus_x000D_	GO:0050794 regulation of cellular process; GO:0044707 single-multicellular organism process; GO:0045786 negative regulation of cell cycle; GO:0060255 regulation of macromolecule metabolic process; GO:0019219 regulation of nucleobase-containing compound metabolic process; GO:0048869 cellular developmental process; GO:0044699 single-organism process; GO:0048519 negative regulation of biological pro…	GO:0044424 intracellular part; GO:0005623 cell; GO:0044464 cell part; GO:0005622 intracellular; GO:0005737 cytoplasm;	GO:0005515 protein binding; GO:0003700 transcription factor activity, sequence-specific DNA binding; GO:0005488 binding; GO:0001071 nucleic acid binding transcription factor activity;	K18618			IPR001452; IPR031160; IPR001202; IPR001060;	SH3 domain; F-BAR domain; WW domain; FCH domain; _x000D_
O60879	Protein diaphanous homolog 2 OS=Homo sapiens OX=9606 GN=DIAPH2	DIAPH2	125.57	6.1042	3.2	4	4	4	1.12	0.939	1.025	0.943	1.044	0.939	0.949	0.452	nucleus_x000D_	GO:0000003 reproduction; GO:0044707 single-multicellular organism process; GO:0016043 cellular component organization; GO:0022414 reproductive process; GO:0007292 female gamete generation; GO:0048869 cellular developmental process; GO:0007015 actin filament organization; GO:0044699 single-organism process; GO:0048468 cell development; GO:0030036 actin cytoskeleton organization; GO:0030154 cell di…	GO:0097708 intracellular vesicle; GO:0043229 intracellular organelle; GO:0005783 endoplasmic reticulum; GO:0031410 cytoplasmic vesicle; GO:0043232 intracellular non-membrane-bounded organelle; GO:0031982 vesicle; GO:0044446 intracellular organelle part; GO:0005737 cytoplasm; GO:0031981 nuclear lumen; GO:0012505 endomembrane system; GO:0044424 intracellular part; GO:0005730 nucleolus; GO:0005829 c…	GO:0031267 small GTPase binding; GO:0017048 Rho GTPase binding; GO:0008092 cytoskeletal protein binding; GO:0005102 receptor binding; GO:0017016 Ras GTPase binding; GO:0005488 binding; GO:0003779 actin binding; GO:0005515 protein binding; GO:0051020 GTPase binding; GO:0019899 enzyme binding;	K05741	DIAPH2; diaphanous 2	hsa04810 Regulation of actin cytoskeleton - Homo sapiens (human);	IPR014767; IPR010473; IPR010472; IPR014768; IPR015425; IPR016024; IPR010465;	"Diaphanous autoregulatory (DAD) domain; Formin, GTPase-binding domain; Formin, FH3 domain; Rho GTPase-binding/formin homology 3 (GBD/FH3) domain; Formin, FH2 domain; Armadillo-type fold; DRF autoregulatory; "_x000D_
O60884	DnaJ homolog subfamily A member 2 OS=Homo sapiens OX=9606 GN=DNAJA2	DNAJA2	45.745	29.144	16.5	6	9	6	0.874	0.904	0.889	1.165	1.125	1.04	1.249	0.0032	cytoplasm_x000D_	GO:0050794 regulation of cellular process; GO:0042127 regulation of cell proliferation; GO:0006950 response to stress; GO:0009628 response to abiotic stimulus; GO:0048522 positive regulation of cellular process; GO:0050896 response to stimulus; GO:0048518 positive regulation of biological process; GO:0043085 positive regulation of catalytic activity; GO:0006457 protein folding; GO:0050789 regulat…	GO:0016020 membrane; GO:0044421 extracellular region part; GO:0005737 cytoplasm; GO:0031982 vesicle; GO:0044424 intracellular part; GO:0005623 cell; GO:0005829 cytosol; GO:0005576 extracellular region; GO:0043226 organelle; GO:0070062 extracellular exosome; GO:0005622 intracellular; GO:0044464 cell part; GO:1903561 extracellular vesicle; GO:0043227 membrane-bounded organelle; GO:0043230 extracell…	GO:1901265 nucleoside phosphate binding; GO:0060589 nucleoside-triphosphatase regulator activity; GO:0005515 protein binding; GO:0098772 molecular function regulator; GO:0097159 organic cyclic compound binding; GO:1901363 heterocyclic compound binding; GO:0032553 ribonucleotide binding; GO:0005488 binding; GO:0032550 purine ribonucleoside binding; GO:0043169 cation binding; GO:0043168 anion bindi…	K09503	DNAJA2; DnaJ homolog subfamily A member 2	hsa04141 Protein processing in endoplasmic reticulum - Homo sapiens (human);	IPR008971; IPR002939; IPR001623; IPR001305;	"HSP40/DnaJ peptide-binding; Chaperone DnaJ, C-terminal; DnaJ domain; Heat shock protein DnaJ, cysteine-rich domain; "_x000D_
O60888	Protein CutA OS=Homo sapiens OX=9606 GN=CUTA	CUTA	19.116	10.5	15.6	2	3	2	1.096	1.029	1.044	0.975	0.932	0.941	0.899	0.0105	extracellular_x000D_	GO:0042221 response to chemical; GO:0010035 response to inorganic substance; GO:0033036 macromolecule localization; GO:0051179 localization; GO:0008104 protein localization; GO:0050896 response to stimulus; GO:0010038 response to metal ion;	GO:0016020 membrane; GO:0070062 extracellular exosome; GO:0043226 organelle; GO:0044421 extracellular region part; GO:0031982 vesicle; GO:1903561 extracellular vesicle; GO:0043227 membrane-bounded organelle; GO:0005576 extracellular region; GO:0043230 extracellular organelle;	GO:0046914 transition metal ion binding; GO:0005488 binding; GO:0043167 ion binding; GO:0046872 metal ion binding; GO:0043169 cation binding; GO:0005515 protein binding; GO:0005507 copper ion binding; GO:0019899 enzyme binding;	K03926			IPR011322;	"Nitrogen regulatory PII-like, alpha/beta; "_x000D_
O60911	Cathepsin L2 OS=Homo sapiens OX=9606 GN=CTSV	CTSV	37.329	9.8466	9.3	3	6	3	0.91	0.893	1.011	0.958	1.126	1.094	1.129	0.128	extracellular_x000D_	GO:0010837 regulation of keratinocyte proliferation; GO:0022414 reproductive process; GO:0008584 male gonad development; GO:0009749 response to glucose; GO:0044237 cellular metabolic process; GO:0008285 negative regulation of cell proliferation; GO:0046697 decidualization; GO:0009605 response to external stimulus; GO:0008152 metabolic process; GO:0050678 regulation of epithelial cell proliferatio…	GO:0016020 membrane; GO:0005615 extracellular space; GO:0044421 extracellular region part; GO:0009897 external side of plasma membrane; GO:0031410 cytoplasmic vesicle; GO:0071944 cell periphery; GO:0005737 cytoplasm; GO:0031982 vesicle; GO:0043025 neuronal cell body; GO:0044424 intracellular part; GO:0098858 actin-based cell projection; GO:0005623 cell; GO:0044422 organelle part; GO:0005775 vacuo…	GO:0004180 carboxypeptidase activity; GO:0042393 histone binding; GO:0008238 exopeptidase activity; GO:0008233 peptidase activity; GO:0044877 macromolecular complex binding; GO:0008236 serine-type peptidase activity; GO:0004177 aminopeptidase activity; GO:0016787 hydrolase activity; GO:0008234 cysteine-type peptidase activity; GO:0005515 protein binding; GO:0033218 amide binding; GO:0004252 serin…	K01375	CTSL2; cathepsin V [EC:3.4.22.43]	hsa04142 Lysosome - Homo sapiens (human); hsa04210 Apoptosis - Homo sapiens (human);	IPR013201; IPR000668;	"Cathepsin propeptide inhibitor domain (I29); Peptidase C1A, papain C-terminal; "_x000D_
O60925	Prefoldin subunit 1 OS=Homo sapiens OX=9606 GN=PFDN1	PFDN1	14.21	8.2572	23	3	6	3	1.003	0.973	1.023	0.982	1.002	1.023	1.003	0.891	cytoplasm_x000D_	GO:0050794 regulation of cellular process; GO:0010468 regulation of gene expression; GO:0006355 regulation of transcription, DNA-templated; GO:0031326 regulation of cellular biosynthetic process; GO:0080090 regulation of primary metabolic process; GO:0060255 regulation of macromolecule metabolic process; GO:0019219 regulation of nucleobase-containing compound metabolic process; GO:0044763 single-…	GO:0016272 prefoldin complex; GO:0032991 macromolecular complex; GO:0043234 protein complex;	GO:0005515 protein binding; GO:0051082 unfolded protein binding; GO:0003700 transcription factor activity, sequence-specific DNA binding; GO:0044183 protein binding involved in protein folding; GO:0005488 binding; GO:0001071 nucleic acid binding transcription factor activity;	K09548
O60936	Nucleolar protein 3 OS=Homo sapiens OX=9606 GN=NOL3	NOL3	22.629	7.9334	9.1	1	1	1	0.904	0.96	1.067	1.079	0.984	1.01	1.048	0.429	cyto_nucl_x000D_	GO:0044700 single organism signaling; GO:0044085 cellular component biogenesis; GO:0065008 regulation of biological quality; GO:0010941 regulation of cell death; GO:0022613 ribonucleoprotein complex biogenesis; GO:0014745 negative regulation of muscle adaptation; GO:0022618 ribonucleoprotein complex assembly; GO:1903533 regulation of protein targeting; GO:0090201 negative regulation of release of…	GO:0043229 intracellular organelle; GO:0016020 membrane; GO:0005783 endoplasmic reticulum; GO:0043232 intracellular non-membrane-bounded organelle; GO:0044446 intracellular organelle part; GO:0005737 cytoplasm; GO:0016529 sarcoplasmic reticulum; GO:0031981 nuclear lumen; GO:0012505 endomembrane system; GO:0044424 intracellular part; GO:0005730 nucleolus; GO:0005829 cytosol; GO:0005623 cell; GO:00…	GO:0003723 RNA binding; GO:0043027 cysteine-type endopeptidase inhibitor activity involved in apoptotic process; GO:0032813 tumor necrosis factor receptor superfamily binding; GO:0005102 receptor binding; GO:0005126 cytokine receptor binding; GO:0043167 ion binding; GO:0061134 peptidase regulator activity; GO:0043028 cysteine-type endopeptidase regulator activity involved in apoptotic process; GO…				IPR011029; IPR001315;	Death-like domain; CARD domain; _x000D_
O75027	ATP-binding cassette sub-family B member 7, mitochondrial OS=Homo sapiens OX=9606 GN=ABCB7	ABCB7	82.64	3.0056	1.3	1	1	1	1.109	0.878	0.938	0.93	1.149	0.998	1.052	0.609	plasma membrane_x000D_	GO:0006879 cellular iron ion homeostasis; GO:0065008 regulation of biological quality; GO:0055076 transition metal ion homeostasis; GO:0030003 cellular cation homeostasis; GO:0055072 iron ion homeostasis; GO:0044699 single-organism process; GO:0055082 cellular chemical homeostasis; GO:0051234 establishment of localization; GO:0042592 homeostatic process; GO:1902578 single-organism localization; G…	GO:0043229 intracellular organelle; GO:0016020 membrane; GO:0044429 mitochondrial part; GO:0031090 organelle membrane; GO:0031967 organelle envelope; GO:0044446 intracellular organelle part; GO:0005737 cytoplasm; GO:0031224 intrinsic component of membrane; GO:0044424 intracellular part; GO:0005623 cell; GO:0016021 integral component of membrane; GO:0044422 organelle part; GO:0005739 mitochondrion…	GO:0015232 heme transporter activity; GO:1901265 nucleoside phosphate binding; GO:0015399 primary active transmembrane transporter activity; GO:0016817 hydrolase activity, acting on acid anhydrides; GO:0016787 hydrolase activity; GO:0051184 cofactor transporter activity; GO:0016887 ATPase activity; GO:0097159 organic cyclic compound binding; GO:1901363 heterocyclic compound binding; GO:0016462 py…	K05662	ABCB7; ATP-binding cassette, subfamily B (MDR/TAP), member 7	hsa02010 ABC transporters - Homo sapiens (human);	IPR003593; IPR003439; IPR027417; IPR011527;	"AAA+ ATPase domain; ABC transporter-like; P-loop containing nucleoside triphosphate hydrolase; ABC transporter type 1, transmembrane domain; "_x000D_
O75044	SLIT-ROBO Rho GTPase-activating protein 2 OS=Homo sapiens OX=9606 GN=SRGAP2	SRGAP2	120.87	11.459	4	4	4	4	0.99	1.116	0.987	0.979	0.874	1.068	0.944	0.452	nucleus_x000D_	GO:0044700 single organism signaling; GO:0044085 cellular component biogenesis; GO:0046847 filopodium assembly; GO:0007420 brain development; GO:0032989 cellular component morphogenesis; GO:0021987 cerebral cortex development; GO:0021537 telencephalon development; GO:0022610 biological adhesion; GO:0034446 substrate adhesion-dependent cell spreading; GO:0032879 regulation of localization; GO:0044…	GO:0030425 dendrite; GO:0016020 membrane; GO:0031410 cytoplasmic vesicle; GO:0071944 cell periphery; GO:0030054 cell junction; GO:0005737 cytoplasm; GO:0031982 vesicle; GO:0044424 intracellular part; GO:0005623 cell; GO:0032279 asymmetric synapse; GO:0043197 dendritic spine; GO:0098590 plasma membrane region; GO:0044309 neuron spine; GO:0044425 membrane part; GO:0005622 intracellular; GO:0044464 …	GO:0031267 small GTPase binding; GO:0017048 Rho GTPase binding; GO:0048365 Rac GTPase binding; GO:0060589 nucleoside-triphosphatase regulator activity; GO:0030695 GTPase regulator activity; GO:0046983 protein dimerization activity; GO:0005515 protein binding; GO:0098772 molecular function regulator; GO:0042802 identical protein binding; GO:0030234 enzyme regulator activity; GO:0017016 Ras GTPase …	K07526	SRGAP; SLIT-ROBO Rho GTPase activating protein	hsa04360 Axon guidance - Homo sapiens (human);	IPR001452; IPR031160; IPR001060; IPR008936; IPR000198;	SH3 domain; F-BAR domain; FCH domain; Rho GTPase activation protein; Rho GTPase-activating protein domain; _x000D_
[truncated: 3,371 more rows]
