# Supplementary material for: Quantitative analysis of differentially expressed proteins in psoriasis vulgaris using tandem mass tags and parallel reaction monitoring
Source: Clin Proteomics. 2020 Aug 12;17:30. doi: 10.1186/s12014-020-09293-8 (PMC7425065; doi:10.1186/s12014-020-09293-8)
Supplement: Supplementary file 6 — Additional file 6: Table S3. Venn diagram and same proteins. [file 12014_2020_9293_MOESM6_ESM.xlsx]

## Sheet: Sheet1
Protein accession	Protein description	Gene name	pso/con Ratio	pso/con P value	Subcellular localization_x000D_	Biological Process	Cellular Component	Molecular Function	KEGG KO No.	KEGG Gene	KEGG pathway	IPR ID	Domain description_x000D_
Q5U3C3	Transmembrane protein 164 OS=Homo sapiens OX=9606 GN=TMEM164	TMEM164	0.208	5.96e-05	plasma membrane_x000D_		GO:0031224 intrinsic component of membrane; GO:0016020 membrane; GO:0016021 integral component of membrane; GO:0044425 membrane part;
P30711	Glutathione S-transferase theta-1 OS=Homo sapiens OX=9606 GN=GSTT1	GSTT1	0.411	0.000215	cytoplasm_x000D_	GO:0006790 sulfur compound metabolic process; GO:0006518 peptide metabolic process; GO:0044711 single-organism biosynthetic process; GO:0009636 response to toxic substance; GO:0044763 single-organism cellular process; GO:0044699 single-organism process; GO:0006807 nitrogen compound metabolic process; GO:0009058 biosynthetic process; GO:0043603 cellular amide metabolic process; GO:1901566 organoni…	GO:0070062 extracellular exosome; GO:0043226 organelle; GO:0044421 extracellular region part; GO:0044464 cell part; GO:0005622 intracellular; GO:0005737 cytoplasm; GO:0031982 vesicle; GO:1903561 extracellular vesicle; GO:0044424 intracellular part; GO:0005829 cytosol; GO:0005623 cell; GO:0043227 membrane-bounded organelle; GO:0005576 extracellular region; GO:0043230 extracellular organelle; GO:00…	GO:0004364 glutathione transferase activity; GO:0004602 glutathione peroxidase activity; GO:0003824 catalytic activity; GO:0005488 binding; GO:0016765 transferase activity, transferring alkyl or aryl (other than methyl) groups; GO:0016209 antioxidant activity; GO:0005515 protein binding; GO:0004601 peroxidase activity; GO:0016740 transferase activity; GO:0016684 oxidoreductase activity, acting on…	K00799	GST; glutathione S-transferase [EC:2.5.1.18]	hsa01524 Platinum drug resistance - Homo sapiens (human); hsa00480 Glutathione metabolism - Homo sapiens (human); hsa05200 Pathways in cancer - Homo sapiens (human); hsa05204 Chemical carcinogenesis - Homo sapiens (human); hsa00980 Metabolism of xenobiotics by cytochrome P450 - Homo sapiens (human); hsa05225 Hepatocellular carcinoma - Homo sapiens (human); hsa00983 Drug metabolism - other enzymes…	IPR004046; IPR010987; IPR012336; IPR004045;	"Glutathione S-transferase, C-terminal; Glutathione S-transferase, C-terminal-like; Thioredoxin-like fold; Glutathione S-transferase, N-terminal; "_x000D_
O95864	Fatty acid desaturase 2 OS=Homo sapiens OX=9606 GN=FADS2	FADS2	0.478	2.26e-05	plasma membrane_x000D_	GO:0033559 unsaturated fatty acid metabolic process; GO:0016053 organic acid biosynthetic process; GO:0036109 alpha-linolenic acid metabolic process; GO:0044699 single-organism process; GO:0009058 biosynthetic process; GO:0044255 cellular lipid metabolic process; GO:0044237 cellular metabolic process; GO:0008610 lipid biosynthetic process; GO:0071704 organic substance metabolic process; GO:000815…	GO:0043229 intracellular organelle; GO:0016020 membrane; GO:0042175 nuclear outer membrane-endoplasmic reticulum membrane network; GO:0031226 intrinsic component of plasma membrane; GO:0005783 endoplasmic reticulum; GO:0071944 cell periphery; GO:0044446 intracellular organelle part; GO:0005737 cytoplasm; GO:0031224 intrinsic component of membrane; GO:0012505 endomembrane system; GO:0044424 intrac…	GO:0016213 linoleoyl-CoA desaturase activity; GO:0004768 stearoyl-CoA 9-desaturase activity; GO:0003824 catalytic activity; GO:0016215 acyl-CoA desaturase activity; GO:0016717 oxidoreductase activity, acting on paired donors, with oxidation of a pair of donors resulting in the reduction of molecular oxygen to two molecules of water; GO:0016705 oxidoreductase activity, acting on paired donors, wit…	K10226	FADS2; acyl-CoA 6-desaturase (Delta-6 desaturase) [EC:1.14.19.3]	hsa03320 PPAR signaling pathway - Homo sapiens (human); hsa01040 Biosynthesis of unsaturated fatty acids - Homo sapiens (human); hsa01212 Fatty acid metabolism - Homo sapiens (human); hsa00592 alpha-Linolenic acid metabolism - Homo sapiens (human);	IPR005804; IPR001199;	Fatty acid desaturase domain; Cytochrome b5-like heme/steroid binding domain; _x000D_
Q96MV1	Transmembrane protein 56 OS=Homo sapiens OX=9606 GN=TMEM56	TMEM56	0.493	3.86e-05	plasma membrane_x000D_		GO:0031224 intrinsic component of membrane; GO:0016020 membrane; GO:0016021 integral component of membrane; GO:0044425 membrane part;					IPR006634;	TRAM/LAG1/CLN8 homology domain; _x000D_
P00813	Adenosine deaminase OS=Homo sapiens OX=9606 GN=ADA	ADA	0.504	1.02e-06	cytoplasm_x000D_	GO:0002694 regulation of leukocyte activation; GO:0010941 regulation of cell death; GO:0048732 gland development; GO:0022414 reproductive process; GO:0043009 chordate embryonic development; GO:0030323 respiratory tube development; GO:0031347 regulation of defense response; GO:0044237 cellular metabolic process; GO:0030888 regulation of B cell proliferation; GO:0042110 T cell activation; GO:000815…	GO:0030425 dendrite; GO:0016020 membrane; GO:0005615 extracellular space; GO:0044421 extracellular region part; GO:0009897 external side of plasma membrane; GO:0031410 cytoplasmic vesicle; GO:0030054 cell junction; GO:0071944 cell periphery; GO:0031982 vesicle; GO:0099568 cytoplasmic region; GO:0005737 cytoplasm; GO:0044433 cytoplasmic vesicle part; GO:0032838 cell projection cytoplasm; GO:004302…	GO:0004000 adenosine deaminase activity; GO:0001882 nucleoside binding; GO:0043167 ion binding; GO:0005515 protein binding; GO:0016787 hydrolase activity; GO:0008270 zinc ion binding; GO:1901363 heterocyclic compound binding; GO:0097159 organic cyclic compound binding; GO:0097367 carbohydrate derivative binding; GO:0016814 hydrolase activity, acting on carbon-nitrogen (but not peptide) bonds, in …	K01488	add; adenosine deaminase [EC:3.5.4.4]	hsa00230 Purine metabolism - Homo sapiens (human); hsa01100 Metabolic pathways - Homo sapiens (human); hsa05340 Primary immunodeficiency - Homo sapiens (human);	IPR001365; IPR032466;	Adenosine/AMP deaminase domain; Metal-dependent hydrolase; _x000D_
Q6GTS8	N-fatty-acyl-amino acid synthase/hydrolase PM20D1 OS=Homo sapiens OX=9606 GN=PM20D1	PM20D1	0.509	2.14e-05	endoplasmic reticulum_x000D_	GO:0050794 regulation of cellular process; GO:0044707 single-multicellular organism process; GO:0065008 regulation of biological quality; GO:0010941 regulation of cell death; GO:0097009 energy homeostasis; GO:0044236 multicellular organism metabolic process; GO:0044699 single-organism process; GO:0009058 biosynthetic process; GO:0044255 cellular lipid metabolic process; GO:0048523 negative regula…	GO:0070062 extracellular exosome; GO:0043226 organelle; GO:0005615 extracellular space; GO:0044421 extracellular region part; GO:0031982 vesicle; GO:1903561 extracellular vesicle; GO:0043227 membrane-bounded organelle; GO:0005576 extracellular region; GO:0043230 extracellular organelle;	GO:0008233 peptidase activity; GO:0003824 catalytic activity; GO:0005488 binding; GO:0043167 ion binding; GO:0016829 lyase activity; GO:0043169 cation binding; GO:0046872 metal ion binding; GO:0016787 hydrolase activity; GO:0016811 hydrolase activity, acting on carbon-nitrogen (but not peptide) bonds, in linear amides; GO:0016810 hydrolase activity, acting on carbon-nitrogen (but not peptide) bon…	K13049			IPR011650;	"Peptidase M20, dimerisation domain; "_x000D_
O15540	Fatty acid-binding protein, brain OS=Homo sapiens OX=9606 GN=FABP7	FABP7	0.52	0.000118	cytoplasm_x000D_	GO:0046486 glycerolipid metabolic process; GO:0007420 brain development; GO:0048869 cellular developmental process; GO:0022008 neurogenesis; GO:0044699 single-organism process; GO:0044255 cellular lipid metabolic process; GO:0044237 cellular metabolic process; GO:0050877 neurological system process; GO:0051234 establishment of localization; GO:0008285 negative regulation of cell proliferation; GO…	GO:0043229 intracellular organelle; GO:0042995 cell projection; GO:0030054 cell junction; GO:0071944 cell periphery; GO:0044446 intracellular organelle part; GO:0005737 cytoplasm; GO:0043025 neuronal cell body; GO:0031981 nuclear lumen; GO:0044424 intracellular part; GO:0005911 cell-cell junction; GO:0005829 cytosol; GO:0005623 cell; GO:0044422 organelle part; GO:0031974 membrane-enclosed lumen; …	GO:0008289 lipid binding; GO:0005488 binding; GO:0005215 transporter activity;	K08756	FABP7; fatty acid-binding protein 7, brain	hsa03320 PPAR signaling pathway - Homo sapiens (human);	IPR000463; IPR000566; IPR012674; IPR011038;	Cytosolic fatty-acid binding; Lipocalin/cytosolic fatty-acid binding domain; Calycin; Calycin-like; _x000D_
P18405	3-oxo-5-alpha-steroid 4-dehydrogenase 1 OS=Homo sapiens OX=9606 GN=SRD5A1	SRD5A1	0.522	0.00442	extracellular_x000D_	GO:0042446 hormone biosynthetic process; GO:0065008 regulation of biological quality; GO:0048732 gland development; GO:0021766 hippocampus development; GO:0022414 reproductive process; GO:0007420 brain development; GO:0008584 male gonad development; GO:0071384 cellular response to corticosteroid stimulus; GO:0046683 response to organophosphorus; GO:0044255 cellular lipid metabolic process; GO:002…	GO:0043229 intracellular organelle; GO:0016020 membrane; GO:0042175 nuclear outer membrane-endoplasmic reticulum membrane network; GO:0042995 cell projection; GO:0005783 endoplasmic reticulum; GO:0031090 organelle membrane; GO:0044446 intracellular organelle part; GO:0005737 cytoplasm; GO:0043025 neuronal cell body; GO:0031224 intrinsic component of membrane; GO:0012505 endomembrane system; GO:00…	GO:1901265 nucleoside phosphate binding; GO:0016628 oxidoreductase activity, acting on the CH-CH group of donors, NAD or NADP as acceptor; GO:0070402 NADPH binding; GO:0043167 ion binding; GO:0033218 amide binding; GO:0000166 nucleotide binding; GO:0048037 cofactor binding; GO:0035671 enone reductase activity; GO:0016491 oxidoreductase activity; GO:1901363 heterocyclic compound binding; GO:009715…	K12343	SRD5A1; 3-oxo-5-alpha-steroid 4-dehydrogenase 1 [EC:1.3.1.22]	hsa00140 Steroid hormone biosynthesis - Homo sapiens (human);	IPR001104;	"3-oxo-5-alpha-steroid 4-dehydrogenase, C-terminal; "_x000D_
Q6UXB8	Peptidase inhibitor 16 OS=Homo sapiens OX=9606 GN=PI16	PI16	0.525	3.75e-05	extracellular_x000D_	GO:0050794 regulation of cellular process; GO:0045861 negative regulation of proteolysis; GO:0080090 regulation of primary metabolic process; GO:0060255 regulation of macromolecule metabolic process; GO:0048523 negative regulation of cellular process; GO:0048519 negative regulation of biological process; GO:0031324 negative regulation of cellular metabolic process; GO:0030162 regulation of proteo…	GO:0070062 extracellular exosome; GO:0043226 organelle; GO:0044421 extracellular region part; GO:0031982 vesicle; GO:1903561 extracellular vesicle; GO:0043227 membrane-bounded organelle; GO:0005576 extracellular region; GO:0043230 extracellular organelle;	GO:0098772 molecular function regulator; GO:0030234 enzyme regulator activity; GO:0004857 enzyme inhibitor activity; GO:0030414 peptidase inhibitor activity; GO:0061134 peptidase regulator activity;	K20412			IPR034124; IPR014044;	"Peptidase inhibitor 16-like, SCP domain; CAP domain; "_x000D_
O00764	Pyridoxal kinase OS=Homo sapiens OX=9606 GN=PDXK	PDXK	0.534	0.000241	cytoplasm_x000D_	GO:0051188 cofactor biosynthetic process; GO:0045321 leukocyte activation; GO:0042822 pyridoxal phosphate metabolic process; GO:0044699 single-organism process; GO:0009058 biosynthetic process; GO:0044237 cellular metabolic process; GO:0072524 pyridine-containing compound metabolic process; GO:0006796 phosphate-containing compound metabolic process; GO:0051234 establishment of localization; GO:00…	GO:0034774 secretory granule lumen; GO:0044421 extracellular region part; GO:0031410 cytoplasmic vesicle; GO:0031982 vesicle; GO:0005737 cytoplasm; GO:0044433 cytoplasmic vesicle part; GO:0044424 intracellular part; GO:0005623 cell; GO:0044422 organelle part; GO:0070062 extracellular exosome; GO:0031974 membrane-enclosed lumen; GO:0031983 vesicle lumen; GO:0070013 intracellular organelle lumen; G…	GO:0008478 pyridoxal kinase activity; GO:1901265 nucleoside phosphate binding; GO:0016773 phosphotransferase activity, alcohol group as acceptor; GO:0031402 sodium ion binding; GO:0046983 protein dimerization activity; GO:0030955 potassium ion binding; GO:0005515 protein binding; GO:0030170 pyridoxal phosphate binding; GO:1901363 heterocyclic compound binding; GO:0097159 organic cyclic compound b…	K00868	pdxK; pyridoxine kinase [EC:2.7.1.35]	hsa00750 Vitamin B6 metabolism - Homo sapiens (human); hsa01100 Metabolic pathways - Homo sapiens (human);	IPR013749; IPR029056;	Pyridoxamine kinase/Phosphomethylpyrimidine kinase; Ribokinase-like; _x000D_
P28906	Hematopoietic progenitor cell antigen CD34 OS=Homo sapiens OX=9606 GN=CD34	CD34	0.534	5.79e-05	mitochondria_x000D_	GO:1904238 pericyte cell differentiation; GO:0044700 single organism signaling; GO:0044085 cellular component biogenesis; GO:0010941 regulation of cell death; GO:0072109 glomerular mesangium development; GO:0065008 regulation of biological quality; GO:0045428 regulation of nitric oxide biosynthetic process; GO:0060055 angiogenesis involved in wound healing; GO:0032680 regulation of tumor necrosis…	GO:0016323 basolateral plasma membrane; GO:0016020 membrane; GO:0044421 extracellular region part; GO:0009897 external side of plasma membrane; GO:0016324 apical plasma membrane; GO:0098796 membrane protein complex; GO:0071944 cell periphery; GO:0005737 cytoplasm; GO:0032991 macromolecular complex; GO:0031224 intrinsic component of membrane; GO:0044424 intracellular part; GO:0005887 integral comp…	GO:0043199 sulfate binding; GO:0005488 binding; GO:0043167 ion binding; GO:0030246 carbohydrate binding; GO:0043168 anion binding; GO:0005515 protein binding; GO:1901681 sulfur compound binding; GO:0008134 transcription factor binding;	K06474	CD34; CD34 antigen	hsa04640 Hematopoietic cell lineage - Homo sapiens (human); hsa04514 Cell adhesion molecules (CAMs) - Homo sapiens (human);
P10620	Microsomal glutathione S-transferase 1 OS=Homo sapiens OX=9606 GN=MGST1	MGST1	0.537	6.15e-05	cyto_nucl_x000D_	GO:0044085 cellular component biogenesis; GO:0045321 leukocyte activation; GO:0006518 peptide metabolic process; GO:0033194 response to hydroperoxide; GO:0022414 reproductive process; GO:0048869 cellular developmental process; GO:0008584 male gonad development; GO:0044699 single-organism process; GO:0009058 biosynthetic process; GO:0044237 cellular metabolic process; GO:0044272 sulfur compound bi…	GO:0016020 membrane; GO:0019867 outer membrane; GO:0031090 organelle membrane; GO:0005737 cytoplasm; GO:0044433 cytoplasmic vesicle part; GO:0044438 microbody part; GO:0005623 cell; GO:0044422 organelle part; GO:0005778 peroxisomal membrane; GO:0005765 lysosomal membrane; GO:0005622 intracellular; GO:0005764 lysosome; GO:0099503 secretory vesicle; GO:0043227 membrane-bounded organelle; GO:0005743…	GO:0004602 glutathione peroxidase activity; GO:0046983 protein dimerization activity; GO:0043167 ion binding; GO:0016209 antioxidant activity; GO:0005515 protein binding; GO:0033218 amide binding; GO:0043295 glutathione binding; GO:1900750 oligopeptide binding; GO:1901681 sulfur compound binding; GO:0016491 oxidoreductase activity; GO:0004364 glutathione transferase activity; GO:0042802 identical…	K00799	GST; glutathione S-transferase [EC:2.5.1.18]	hsa01524 Platinum drug resistance - Homo sapiens (human); hsa00480 Glutathione metabolism - Homo sapiens (human); hsa05200 Pathways in cancer - Homo sapiens (human); hsa05204 Chemical carcinogenesis - Homo sapiens (human); hsa00980 Metabolism of xenobiotics by cytochrome P450 - Homo sapiens (human); hsa05225 Hepatocellular carcinoma - Homo sapiens (human); hsa00983 Drug metabolism - other enzymes…	IPR023352;	Membrane associated eicosanoid/glutathione metabolism-like domain; _x000D_
Q5SYB0	FERM and PDZ domain-containing protein 1 OS=Homo sapiens OX=9606 GN=FRMPD1	FRMPD1	0.541	0.00132	nucleus_x000D_		GO:0043229 intracellular organelle; GO:0016020 membrane; GO:0044421 extracellular region part; GO:0043232 intracellular non-membrane-bounded organelle; GO:0071944 cell periphery; GO:0005737 cytoplasm; GO:0031982 vesicle; GO:0044424 intracellular part; GO:0005829 cytosol; GO:0005623 cell; GO:0005576 extracellular region; GO:0005886 plasma membrane; GO:0043228 non-membrane-bounded organelle; GO:004…	GO:0005515 protein binding; GO:0005488 binding;				IPR019748; IPR019749; IPR011993; IPR029071; IPR001478; IPR014352; IPR000299;	"FERM central domain; Band 4.1 domain; PH domain-like; Ubiquitin-related domain; PDZ domain; FERM/acyl-CoA-binding protein, 3-helical bundle; FERM domain; "_x000D_
Q96Q06	Perilipin-4 OS=Homo sapiens OX=9606 GN=PLIN4	PLIN4	0.545	3.85e-06	mitochondria_x000D_		GO:0016020 membrane; GO:0043229 intracellular organelle; GO:0043232 intracellular non-membrane-bounded organelle; GO:0071944 cell periphery; GO:0005737 cytoplasm; GO:0044424 intracellular part; GO:0005829 cytosol; GO:0005623 cell; GO:0005886 plasma membrane; GO:0043228 non-membrane-bounded organelle; GO:0043226 organelle; GO:0043231 intracellular membrane-bounded organelle; GO:0005622 intracellul…		K20254	PLIN4; perilipin-4	hsa03320 PPAR signaling pathway - Homo sapiens (human);
Q05707	Collagen alpha-1(XIV) chain OS=Homo sapiens OX=9606 GN=COL14A1	COL14A1	0.547	3.3e-07	Golgi apparatus_x000D_	GO:0016043 cellular component organization; GO:0071822 protein complex subunit organization; GO:0030199 collagen fibril organization; GO:0098609 cell-cell adhesion; GO:0044763 single-organism cellular process; GO:0044699 single-organism process; GO:0043933 macromolecular complex subunit organization; GO:0022610 biological adhesion; GO:0016337 single organismal cell-cell adhesion; GO:0043062 extra…	GO:0005615 extracellular space; GO:0044421 extracellular region part; GO:0005783 endoplasmic reticulum; GO:0031982 vesicle; GO:0005737 cytoplasm; GO:0032991 macromolecular complex; GO:0044424 intracellular part; GO:0005593 FACIT collagen trimer; GO:0005623 cell; GO:0044420 extracellular matrix component; GO:0005581 collagen trimer; GO:0044422 organelle part; GO:0070062 extracellular exosome; GO:0…	GO:0097159 organic cyclic compound binding; GO:1901363 heterocyclic compound binding; GO:0005201 extracellular matrix structural constituent; GO:0003723 RNA binding; GO:0030674 protein binding, bridging; GO:0005488 binding; GO:0044877 macromolecular complex binding; GO:0003676 nucleic acid binding; GO:0005518 collagen binding; GO:0060090 binding, bridging; GO:0005515 protein binding; GO:0005198 s…	K08133	COL14A; collagen, type XIV, alpha	hsa04974 Protein digestion and absorption - Homo sapiens (human);	IPR013783; IPR003961; IPR013320; IPR001791; IPR002035;	"Immunoglobulin-like fold; Fibronectin type III; Concanavalin A-like lectin/glucanase domain; Laminin G domain; von Willebrand factor, type A; "_x000D_
Q15113	Procollagen C-endopeptidase enhancer 1 OS=Homo sapiens OX=9606 GN=PCOLCE	PCOLCE	0.554	1.53e-05	nucleus_x000D_	GO:0050794 regulation of cellular process; GO:0044707 single-multicellular organism process; GO:0032270 positive regulation of cellular protein metabolic process; GO:0060255 regulation of macromolecule metabolic process; GO:0044699 single-organism process; GO:0071704 organic substance metabolic process; GO:0008152 metabolic process; GO:0045862 positive regulation of proteolysis; GO:0009893 positi…	GO:0070062 extracellular exosome; GO:0043226 organelle; GO:0005615 extracellular space; GO:0044421 extracellular region part; GO:0031982 vesicle; GO:1903561 extracellular vesicle; GO:0043227 membrane-bounded organelle; GO:0005576 extracellular region; GO:0043230 extracellular organelle;	GO:0043167 ion binding; GO:0044877 macromolecular complex binding; GO:0061134 peptidase regulator activity; GO:0016504 peptidase activator activity; GO:0005515 protein binding; GO:0008201 heparin binding; GO:0098772 molecular function regulator; GO:1901681 sulfur compound binding; GO:0097367 carbohydrate derivative binding; GO:0030234 enzyme regulator activity; GO:0005488 binding; GO:0005518 coll…				IPR000859; IPR008993; IPR001134; IPR018933;	"CUB domain; Tissue inhibitor of metalloproteinases-like, OB-fold; Netrin domain; Netrin module, non-TIMP type; "_x000D_
P36955	Pigment epithelium-derived factor OS=Homo sapiens OX=9606 GN=SERPINF1	SERPINF1	0.562	1.93e-05	plasma membrane_x000D_	GO:0010941 regulation of cell death; GO:0065008 regulation of biological quality; GO:0022414 reproductive process; GO:0042593 glucose homeostasis; GO:0071384 cellular response to corticosteroid stimulus; GO:0009749 response to glucose; GO:0046685 response to arsenic-containing substance; GO:0031347 regulation of defense response; GO:0010594 regulation of endothelial cell migration; GO:0050877 neu…	GO:0005615 extracellular space; GO:0044421 extracellular region part; GO:0031410 cytoplasmic vesicle; GO:0005737 cytoplasm; GO:0031982 vesicle; GO:0043025 neuronal cell body; GO:0044424 intracellular part; GO:0005623 cell; GO:0044420 extracellular matrix component; GO:0048770 pigment granule; GO:0005604 basement membrane; GO:0070062 extracellular exosome; GO:0043203 axon hillock; GO:0005622 intra…	GO:0004867 serine-type endopeptidase inhibitor activity; GO:0030234 enzyme regulator activity; GO:0005488 binding; GO:0030414 peptidase inhibitor activity; GO:0061134 peptidase regulator activity; GO:0005515 protein binding; GO:0061135 endopeptidase regulator activity; GO:0004857 enzyme inhibitor activity; GO:0098772 molecular function regulator; GO:0004866 endopeptidase inhibitor activity;	K19614	SERPINF1; pigment epithelium-derived factor	hsa04310 Wnt signaling pathway - Homo sapiens (human);	IPR033832; IPR023796;	Pigment epithelium derived factor; Serpin domain; _x000D_
P81605	Dermcidin OS=Homo sapiens OX=9606 GN=DCD	DCD	0.563	4.03e-05	extracellular_x000D_	GO:0065008 regulation of biological quality; GO:0009620 response to fungus; GO:0006950 response to stress; GO:0042742 defense response to bacterium; GO:0019730 antimicrobial humoral response; GO:0098542 defense response to other organism; GO:0006959 humoral immune response; GO:0002376 immune system process; GO:0043207 response to external biotic stimulus; GO:0044238 primary metabolic process; GO:…	GO:0031012 extracellular matrix; GO:0070062 extracellular exosome; GO:0043226 organelle; GO:0005615 extracellular space; GO:0044421 extracellular region part; GO:0031982 vesicle; GO:1903561 extracellular vesicle; GO:0043227 membrane-bounded organelle; GO:0005576 extracellular region; GO:0043230 extracellular organelle;	GO:0097159 organic cyclic compound binding; GO:1901363 heterocyclic compound binding; GO:0003723 RNA binding; GO:0008233 peptidase activity; GO:0003824 catalytic activity; GO:0005488 binding; GO:0003676 nucleic acid binding; GO:0005515 protein binding; GO:0016787 hydrolase activity;
Q96D15	Reticulocalbin-3 OS=Homo sapiens OX=9606 GN=RCN3	RCN3	0.565	0.000177	extracellular_x000D_		GO:0005788 endoplasmic reticulum lumen; GO:0043229 intracellular organelle; GO:0005783 endoplasmic reticulum; GO:0005737 cytoplasm; GO:0044446 intracellular organelle part; GO:0012505 endomembrane system; GO:0044424 intracellular part; GO:0005623 cell; GO:0044422 organelle part; GO:0043226 organelle; GO:0043231 intracellular membrane-bounded organelle; GO:0031974 membrane-enclosed lumen; GO:00700…	GO:0046872 metal ion binding; GO:0043169 cation binding; GO:0005515 protein binding; GO:0005509 calcium ion binding; GO:0005488 binding; GO:0043167 ion binding;				IPR011992; IPR002048;	EF-hand domain pair; EF-hand domain; _x000D_
Q9NR19	Acetyl-coenzyme A synthetase, cytoplasmic OS=Homo sapiens OX=9606 GN=ACSS2	ACSS2	0.574	6.29e-05	cytoplasm_x000D_	GO:0019427 acetyl-CoA biosynthetic process from acetate; GO:0051188 cofactor biosynthetic process; GO:0006069 ethanol oxidation; GO:0019413 acetate biosynthetic process; GO:1901615 organic hydroxy compound metabolic process; GO:0016053 organic acid biosynthetic process; GO:0006066 alcohol metabolic process; GO:0051790 short-chain fatty acid biosynthetic process; GO:0044699 single-organism process…	GO:0043229 intracellular organelle; GO:0044446 intracellular organelle part; GO:0005737 cytoplasm; GO:0031981 nuclear lumen; GO:0044424 intracellular part; GO:0005623 cell; GO:0005829 cytosol; GO:0044422 organelle part; GO:0043226 organelle; GO:0043231 intracellular membrane-bounded organelle; GO:0031974 membrane-enclosed lumen; GO:0005634 nucleus; GO:0005654 nucleoplasm; GO:0070013 intracellular…	GO:0005524 ATP binding; GO:1901265 nucleoside phosphate binding; GO:0016405 CoA-ligase activity; GO:0016874 ligase activity; GO:0001882 nucleoside binding; GO:0043167 ion binding; GO:0016877 ligase activity, forming carbon-sulfur bonds; GO:0000166 nucleotide binding; GO:0097159 organic cyclic compound binding; GO:1901363 heterocyclic compound binding; GO:0003987 acetate-CoA ligase activity; GO:00…	K01895	ACSS; acetyl-CoA synthetase [EC:6.2.1.1]	hsa00640 Propanoate metabolism - Homo sapiens (human); hsa00620 Pyruvate metabolism - Homo sapiens (human); hsa01100 Metabolic pathways - Homo sapiens (human); hsa00010 Glycolysis / Gluconeogenesis - Homo sapiens (human); hsa01200 Carbon metabolism - Homo sapiens (human);	IPR032387; IPR025110; IPR000873;	"Acetyl-coenzyme A synthetase, N-terminal domain; AMP-binding enzyme C-terminal domain; AMP-dependent synthetase/ligase; "_x000D_
Q6EMK4	Vasorin OS=Homo sapiens OX=9606 GN=VASN	VASN	0.582	3.67e-05	extracellular_x000D_	GO:0050794 regulation of cellular process; GO:0051093 negative regulation of developmental process; GO:0033554 cellular response to stress; GO:0010717 regulation of epithelial to mesenchymal transition; GO:0009968 negative regulation of signal transduction; GO:0009628 response to abiotic stimulus; GO:0017015 regulation of transforming growth factor beta receptor signaling pathway; GO:0023051 regu…	GO:0016020 membrane; GO:0005615 extracellular space; GO:0044421 extracellular region part; GO:0031090 organelle membrane; GO:0071944 cell periphery; GO:0031982 vesicle; GO:0005737 cytoplasm; GO:0031224 intrinsic component of membrane; GO:0044424 intracellular part; GO:0005623 cell; GO:0044422 organelle part; GO:0070062 extracellular exosome; GO:0005765 lysosomal membrane; GO:0044425 membrane part…	GO:0050839 cell adhesion molecule binding; GO:0019955 cytokine binding; GO:0005515 protein binding; GO:0019838 growth factor binding; GO:0050431 transforming growth factor beta binding; GO:0005488 binding; GO:0045296 cadherin binding;				IPR013783; IPR000483; IPR000372; IPR032675; IPR003961; IPR000742;	"Immunoglobulin-like fold; Cysteine-rich flanking region, C-terminal; Leucine-rich repeat N-terminal domain; Leucine-rich repeat domain, L domain-like; Fibronectin type III; EGF-like domain; "_x000D_
P23141	Liver carboxylesterase 1 OS=Homo sapiens OX=9606 GN=CES1	CES1	0.585	5.8e-07	extracellular_x000D_	GO:0015850 organic hydroxy compound transport; GO:0006066 alcohol metabolic process; GO:0030301 cholesterol transport; GO:0048869 cellular developmental process; GO:0044699 single-organism process; GO:0044255 cellular lipid metabolic process; GO:0009058 biosynthetic process; GO:0044237 cellular metabolic process; GO:0090119 vesicle-mediated cholesterol transport; GO:0008610 lipid biosynthetic pro…	GO:0005788 endoplasmic reticulum lumen; GO:0043229 intracellular organelle; GO:0005783 endoplasmic reticulum; GO:0005737 cytoplasm; GO:0044446 intracellular organelle part; GO:0012505 endomembrane system; GO:0044424 intracellular part; GO:0005829 cytosol; GO:0005623 cell; GO:0044422 organelle part; GO:0043226 organelle; GO:0043231 intracellular membrane-bounded organelle; GO:0031974 membrane-encl…	GO:0047374 methylumbelliferyl-acetate deacetylase activity; GO:0016787 hydrolase activity; GO:0019213 deacetylase activity; GO:0052689 carboxylic ester hydrolase activity; GO:0016298 lipase activity; GO:0003824 catalytic activity; GO:0004771 sterol esterase activity; GO:0016788 hydrolase activity, acting on ester bonds;	K01044	CES1; carboxylesterase 1 [EC:3.1.1.1]	hsa00983 Drug metabolism - other enzymes - Homo sapiens (human); hsa01100 Metabolic pathways - Homo sapiens (human);	IPR029058; IPR002018;	"Alpha/Beta hydrolase fold; Carboxylesterase, type B; "_x000D_
P22676	Calretinin OS=Homo sapiens OX=9606 GN=CALB2	CALB2	0.586	0.0069	cytoplasm_x000D_	GO:0065008 regulation of biological quality; GO:0072503 cellular divalent inorganic cation homeostasis; GO:0050801 ion homeostasis; GO:0055074 calcium ion homeostasis; GO:0051480 regulation of cytosolic calcium ion concentration; GO:0030003 cellular cation homeostasis; GO:0098771 inorganic ion homeostasis; GO:0044763 single-organism cellular process; GO:0019725 cellular homeostasis; GO:0044699 si…	GO:0043229 intracellular organelle; GO:0042995 cell projection; GO:0005921 gap junction; GO:0030054 cell junction; GO:0005737 cytoplasm; GO:0044424 intracellular part; GO:0005829 cytosol; GO:0044463 cell projection part; GO:0005623 cell; GO:0005911 cell-cell junction; GO:0033267 axon part; GO:0043679 axon terminus; GO:0045202 synapse; GO:0043231 intracellular membrane-bounded organelle; GO:004322…	GO:0046872 metal ion binding; GO:0043169 cation binding; GO:0005509 calcium ion binding; GO:0005488 binding; GO:0043167 ion binding;				IPR002048; IPR011992;	EF-hand domain; EF-hand domain pair; _x000D_
P15559	NAD(P)H dehydrogenase [quinone] 1 OS=Homo sapiens OX=9606 GN=NQO1	NQO1	0.588	4.44e-06	cytoplasm_x000D_	GO:0044700 single organism signaling; GO:0006801 superoxide metabolic process; GO:0010941 regulation of cell death; GO:0000303 response to superoxide; GO:0043523 regulation of neuron apoptotic process; GO:0044699 single-organism process; GO:0009058 biosynthetic process; GO:0044237 cellular metabolic process; GO:0019430 removal of superoxide radicals; GO:0009605 response to external stimulus; GO:0…	GO:0044421 extracellular region part; GO:0031982 vesicle; GO:0005737 cytoplasm; GO:0043025 neuronal cell body; GO:0044424 intracellular part; GO:0005829 cytosol; GO:0005623 cell; GO:0005576 extracellular region; GO:0043226 organelle; GO:0070062 extracellular exosome; GO:0036477 somatodendritic compartment; GO:0005622 intracellular; GO:0044464 cell part; GO:1903561 extracellular vesicle; GO:004429…	GO:0004784 superoxide dismutase activity; GO:0016651 oxidoreductase activity, acting on NAD(P)H; GO:0003723 RNA binding; GO:0016653 oxidoreductase activity, acting on NAD(P)H, heme protein as acceptor; GO:0016721 oxidoreductase activity, acting on superoxide radicals as acceptor; GO:0003955 NAD(P)H dehydrogenase (quinone) activity; GO:0016209 antioxidant activity; GO:0005515 protein binding; GO:0…	K00355	NQO1; NAD(P)H dehydrogenase (quinone) [EC:1.6.5.2]	hsa05225 Hepatocellular carcinoma - Homo sapiens (human); hsa05200 Pathways in cancer - Homo sapiens (human); hsa00130 Ubiquinone and other terpenoid-quinone biosynthesis - Homo sapiens (human); hsa05418 Fluid shear stress and atherosclerosis - Homo sapiens (human);	IPR003680; IPR029039;	Flavodoxin-like fold; Flavoprotein-like domain; _x000D_
P15090	Fatty acid-binding protein, adipocyte OS=Homo sapiens OX=9606 GN=FABP4	FABP4	0.599	0.000323	cytoplasm_x000D_	GO:0065008 regulation of biological quality; GO:0046486 glycerolipid metabolic process; GO:0048869 cellular developmental process; GO:0044699 single-organism process; GO:0044255 cellular lipid metabolic process; GO:0031347 regulation of defense response; GO:0051253 negative regulation of RNA metabolic process; GO:0071345 cellular response to cytokine stimulus; GO:0044237 cellular metabolic proces…	GO:0043229 intracellular organelle; GO:0044421 extracellular region part; GO:0043232 intracellular non-membrane-bounded organelle; GO:0031982 vesicle; GO:0005737 cytoplasm; GO:0044424 intracellular part; GO:0005623 cell; GO:0005829 cytosol; GO:0005576 extracellular region; GO:0043228 non-membrane-bounded organelle; GO:0043231 intracellular membrane-bounded organelle; GO:0043226 organelle; GO:0070…	GO:0031406 carboxylic acid binding; GO:0005488 binding; GO:0043167 ion binding; GO:0008289 lipid binding; GO:0043177 organic acid binding; GO:0043168 anion binding; GO:0005504 fatty acid binding; GO:0033293 monocarboxylic acid binding; GO:0005215 transporter activity; GO:0036094 small molecule binding;	K08753	FABP4; fatty acid-binding protein 4, adipocyte	hsa04923 Regulation of lipolysis in adipocytes - Homo sapiens (human); hsa03320 PPAR signaling pathway - Homo sapiens (human);	IPR000463; IPR000566; IPR012674; IPR011038;	Cytosolic fatty-acid binding; Lipocalin/cytosolic fatty-acid binding domain; Calycin; Calycin-like; _x000D_
Q3SY69	Mitochondrial 10-formyltetrahydrofolate dehydrogenase OS=Homo sapiens OX=9606 GN=ALDH1L2	ALDH1L2	0.599	0.00192	mitochondria_x000D_	GO:0043648 dicarboxylic acid metabolic process; GO:0006725 cellular aromatic compound metabolic process; GO:0009258 10-formyltetrahydrofolate catabolic process; GO:0044699 single-organism process; GO:0009058 biosynthetic process; GO:0044237 cellular metabolic process; GO:0046655 folic acid metabolic process; GO:0071704 organic substance metabolic process; GO:0044270 cellular nitrogen compound cat…	GO:0005759 mitochondrial matrix; GO:0043229 intracellular organelle; GO:0044421 extracellular region part; GO:0044429 mitochondrial part; GO:0031982 vesicle; GO:0005737 cytoplasm; GO:0044446 intracellular organelle part; GO:0044424 intracellular part; GO:0005623 cell; GO:0005576 extracellular region; GO:0005739 mitochondrion; GO:0044422 organelle part; GO:0070062 extracellular exosome; GO:0031974…	GO:0016620 oxidoreductase activity, acting on the aldehyde or oxo group of donors, NAD or NADP as acceptor; GO:0016645 oxidoreductase activity, acting on the CH-NH group of donors; GO:0016646 oxidoreductase activity, acting on the CH-NH group of donors, NAD or NADP as acceptor; GO:0003824 catalytic activity; GO:0016903 oxidoreductase activity, acting on the aldehyde or oxo group of donors; GO:001…	K00289	ALDH1L; formyltetrahydrofolate dehydrogenase [EC:1.5.1.6]	hsa00670 One carbon pool by folate - Homo sapiens (human);	IPR005793; IPR016161; IPR015590; IPR016162; IPR009081; IPR016163; IPR011034; IPR002376;	"Formyl transferase, C-terminal; Aldehyde/histidinol dehydrogenase; Aldehyde dehydrogenase domain; Aldehyde dehydrogenase N-terminal domain; Phosphopantetheine binding ACP domain; Aldehyde dehydrogenase, C-terminal; Formyl transferase, C-terminal-like; Formyl transferase, N-terminal; "_x000D_
Q96HF1	Secreted frizzled-related protein 2 OS=Homo sapiens OX=9606 GN=SFRP2	SFRP2	0.599	0.000176	extracellular_x000D_	GO:0044700 single organism signaling; GO:0010941 regulation of cell death; GO:0032872 regulation of stress-activated MAPK cascade; GO:0030199 collagen fibril organization; GO:0022414 reproductive process; GO:0035148 tube formation; GO:0035282 segmentation; GO:0043009 chordate embryonic development; GO:1905770 regulation of mesodermal cell differentiation; GO:0009891 positive regulation of biosynt…	GO:0031012 extracellular matrix; GO:0005615 extracellular space; GO:0044421 extracellular region part; GO:0005576 extracellular region;	GO:0030546 receptor activator activity; GO:0048018 receptor agonist activity; GO:0001968 fibronectin binding; GO:0005102 receptor binding; GO:0017147 Wnt-protein binding; GO:0061134 peptidase regulator activity; GO:0044877 macromolecular complex binding; GO:0016504 peptidase activator activity; GO:0061133 endopeptidase activator activity; GO:0005515 protein binding; GO:0005178 integrin binding; G…	K02176	SFRP2; secreted frizzled-related protein 2	hsa04310 Wnt signaling pathway - Homo sapiens (human);	IPR020067; IPR008993; IPR001134; IPR018933;	"Frizzled domain; Tissue inhibitor of metalloproteinases-like, OB-fold; Netrin domain; Netrin module, non-TIMP type; "_x000D_
P05026	Sodium/potassium-transporting ATPase subunit beta-1 OS=Homo sapiens OX=9606 GN=ATP1B1	ATP1B1	0.604	0.000263	plasma membrane_x000D_	GO:0044700 single organism signaling; GO:0009116 nucleoside metabolic process; GO:0065008 regulation of biological quality; GO:0055075 potassium ion homeostasis; GO:0030004 cellular monovalent inorganic cation homeostasis; GO:1904427 positive regulation of calcium ion transmembrane transport; GO:0044237 cellular metabolic process; GO:0015031 protein transport; GO:0061337 cardiac conduction; GO:00…	GO:0016323 basolateral plasma membrane; GO:0016020 membrane; GO:0044421 extracellular region part; GO:0016324 apical plasma membrane; GO:0098857 membrane microdomain; GO:0030054 cell junction; GO:0044291 cell-cell contact zone; GO:0071944 cell periphery; GO:0031982 vesicle; GO:0032991 macromolecular complex; GO:0031224 intrinsic component of membrane; GO:0005887 integral component of plasma membr…	GO:0042625 ATPase coupled ion transmembrane transporter activity; GO:0008556 potassium-transporting ATPase activity; GO:0060589 nucleoside-triphosphatase regulator activity; GO:0015399 primary active transmembrane transporter activity; GO:0019901 protein kinase binding; GO:0005391 sodium:potassium-exchanging ATPase activity; GO:0022892 substrate-specific transporter activity; GO:0016817 hydrolase…	K01540	ATP1B; sodium/potassium-transporting ATPase subunit beta	hsa04260 Cardiac muscle contraction - Homo sapiens (human); hsa04978 Mineral absorption - Homo sapiens (human); hsa04964 Proximal tubule bicarbonate reclamation - Homo sapiens (human); hsa04973 Carbohydrate digestion and absorption - Homo sapiens (human); hsa04022 cGMP-PKG signaling pathway - Homo sapiens (human); hsa04024 cAMP signaling pathway - Homo sapiens (human); hsa04919 Thyroid hormone si…
O15296	Arachidonate 15-lipoxygenase B OS=Homo sapiens OX=9606 GN=ALOX15B	ALOX15B	0.607	7.84e-05	nucleus_x000D_	GO:0010744 positive regulation of macrophage derived foam cell differentiation; GO:0048732 gland development; GO:0022414 reproductive process; GO:0035360 positive regulation of peroxisome proliferator activated receptor signaling pathway; GO:0035358 regulation of peroxisome proliferator activated receptor signaling pathway; GO:0044255 cellular lipid metabolic process; GO:0030858 positive regulati…	GO:0043229 intracellular organelle; GO:0016020 membrane; GO:0044421 extracellular region part; GO:0043232 intracellular non-membrane-bounded organelle; GO:0019898 extrinsic component of membrane; GO:0071944 cell periphery; GO:0031982 vesicle; GO:0005737 cytoplasm; GO:0044424 intracellular part; GO:0005829 cytosol; GO:0005623 cell; GO:0005576 extracellular region; GO:0005886 plasma membrane; GO:00…	GO:0005506 iron ion binding; GO:0043167 ion binding; GO:0005515 protein binding; GO:0016165 linoleate 13S-lipoxygenase activity; GO:0016491 oxidoreductase activity; GO:0016702 oxidoreductase activity, acting on single donors with incorporation of molecular oxygen, incorporation of two atoms of oxygen; GO:0036403 arachidonate 8(S)-lipoxygenase activity; GO:0016701 oxidoreductase activity, acting o…	K08022	ALOX15B; arachidonate 15-lipoxygenase (second type) / 8-lipoxygenase (S-type) [EC:1.13.11.33 1.13.11.-]	hsa01100 Metabolic pathways - Homo sapiens (human); hsa04726 Serotonergic synapse - Homo sapiens (human); hsa00590 Arachidonic acid metabolism - Homo sapiens (human);	IPR001024; IPR013819;	"PLAT/LH2 domain; Lipoxygenase, C-terminal; "_x000D_
P19075	Tetraspanin-8 OS=Homo sapiens OX=9606 GN=TSPAN8	TSPAN8	0.607	0.00152	plasma membrane_x000D_	GO:0050794 regulation of cellular process; GO:0044700 single organism signaling; GO:0065008 regulation of biological quality; GO:0007166 cell surface receptor signaling pathway; GO:0030193 regulation of blood coagulation; GO:0044699 single-organism process; GO:0051241 negative regulation of multicellular organismal process; GO:0048519 negative regulation of biological process; GO:0080134 regulati…	GO:0016020 membrane; GO:0031226 intrinsic component of plasma membrane; GO:0044421 extracellular region part; GO:0071944 cell periphery; GO:0031982 vesicle; GO:0031224 intrinsic component of membrane; GO:0005887 integral component of plasma membrane; GO:0005623 cell; GO:0016021 integral component of membrane; GO:0005576 extracellular region; GO:0005886 plasma membrane; GO:0043226 organelle; GO:00…	GO:0050839 cell adhesion molecule binding; GO:0005102 receptor binding; GO:0005488 binding; GO:0044877 macromolecular complex binding; GO:0005515 protein binding; GO:0005178 integrin binding; GO:0032403 protein complex binding;	K17349			IPR008952;	"Tetraspanin, EC2 domain; "_x000D_
P49327	Fatty acid synthase OS=Homo sapiens OX=9606 GN=FASN	FASN	0.61	5.9e-08	cytoplasm_x000D_	GO:0051188 cofactor biosynthetic process; GO:0001649 osteoblast differentiation; GO:0048732 gland development; GO:0016053 organic acid biosynthetic process; GO:0035337 fatty-acyl-CoA metabolic process; GO:0048869 cellular developmental process; GO:0044699 single-organism process; GO:0044255 cellular lipid metabolic process; GO:0009058 biosynthetic process; GO:0071345 cellular response to cytokine…	GO:0097708 intracellular vesicle; GO:0043229 intracellular organelle; GO:0016020 membrane; GO:0044421 extracellular region part; GO:0031410 cytoplasmic vesicle; GO:0071944 cell periphery; GO:0042470 melanosome; GO:0031982 vesicle; GO:0005737 cytoplasm; GO:0012505 endomembrane system; GO:0044424 intracellular part; GO:0005829 cytosol; GO:0005623 cell; GO:0005576 extracellular region; GO:0005739 mi…	GO:0016417 S-acyltransferase activity; GO:1901265 nucleoside phosphate binding; GO:0004319 enoyl-[acyl-carrier-protein] reductase (NADPH, B-specific) activity; GO:0016628 oxidoreductase activity, acting on the CH-CH group of donors, NAD or NADP as acceptor; GO:0046983 protein dimerization activity; GO:0070402 NADPH binding; GO:0005515 protein binding; GO:0016787 hydrolase activity; GO:0047117 eno…	K00665	FASN; fatty acid synthase, animal type [EC:2.3.1.85]	hsa00061 Fatty acid biosynthesis - Homo sapiens (human); hsa01100 Metabolic pathways - Homo sapiens (human); hsa01212 Fatty acid metabolism - Homo sapiens (human); hsa04910 Insulin signaling pathway - Homo sapiens (human); hsa04152 AMPK signaling pathway - Homo sapiens (human);	IPR016035; IPR020807; IPR013149; IPR020841; IPR011032; IPR020843; IPR013217; IPR013968; IPR016036; IPR032821; IPR029058; IPR014031; IPR029063; IPR014043; IPR014030; IPR020801; IPR016039; IPR020806; IPR023102; IPR001031; IPR009081; IPR016040; IPR001227;	"Acyl transferase/acyl hydrolase/lysophospholipase; Polyketide synthase, dehydratase domain; Alcohol dehydrogenase, C-terminal; Polyketide synthase, beta-ketoacyl synthase domain; GroES-like; Polyketide synthase, enoylreductase domain; Methyltransferase type 12; Polyketide synthase, ketoreductase domain; Malonyl-CoA ACP transacylase, ACP-binding; Ketoacyl-synthetase, C-terminal extension; Alpha/B…
P55001	Microfibrillar-associated protein 2 OS=Homo sapiens OX=9606 GN=MFAP2	MFAP2	0.61	0.000278	extracellular_x000D_	GO:0032502 developmental process; GO:0048569 post-embryonic animal organ development; GO:0016043 cellular component organization; GO:0044707 single-multicellular organism process; GO:0048568 embryonic organ development; GO:0048731 system development; GO:0048592 eye morphogenesis; GO:0044763 single-organism cellular process; GO:0044699 single-organism process; GO:0009791 post-embryonic development…	GO:0031012 extracellular matrix; GO:0044421 extracellular region part; GO:0005578 proteinaceous extracellular matrix; GO:0099512 supramolecular fiber; GO:0001527 microfibril; GO:0099080 supramolecular complex; GO:0044420 extracellular matrix component; GO:0005576 extracellular region; GO:0099081 supramolecular polymer;					IPR003582;	ShKT domain; _x000D_
Q5KU26	Collectin-12 OS=Homo sapiens OX=9606 GN=COLEC12	COLEC12	0.611	0.00114	plasma membrane_x000D_	GO:0044700 single organism signaling; GO:0044085 cellular component biogenesis; GO:0044699 single-organism process; GO:0031347 regulation of defense response; GO:0051234 establishment of localization; GO:0006909 phagocytosis; GO:0007165 signal transduction; GO:0007154 cell communication; GO:0045088 regulation of innate immune response; GO:0022607 cellular component assembly; GO:0065003 macromolec…	GO:0016020 membrane; GO:0044421 extracellular region part; GO:0031090 organelle membrane; GO:0031410 cytoplasmic vesicle; GO:0071944 cell periphery; GO:0031982 vesicle; GO:0005737 cytoplasm; GO:0044433 cytoplasmic vesicle part; GO:0032991 macromolecular complex; GO:0031224 intrinsic component of membrane; GO:0044424 intracellular part; GO:0005623 cell; GO:0005581 collagen trimer; GO:0044422 organ…	GO:0038023 signaling receptor activity; GO:0043167 ion binding; GO:0044877 macromolecular complex binding; GO:0038024 cargo receptor activity; GO:0005044 scavenger receptor activity; GO:0071813 lipoprotein particle binding; GO:0048029 monosaccharide binding; GO:0004871 signal transducer activity; GO:0060089 molecular transducer activity; GO:0004872 receptor activity; GO:0030169 low-density lipopr…	K10062	COLEC12; collectin sub-family member 12	hsa04145 Phagosome - Homo sapiens (human);	IPR001304; IPR016187; IPR033989; IPR016186;	"C-type lectin-like; C-type lectin fold; CD209-like, C-type lectin-like domain; C-type lectin-like/link domain; "_x000D_
P53814	Smoothelin OS=Homo sapiens OX=9606 GN=SMTN	SMTN	0.612	0.00112	nucleus_x000D_	GO:0032502 developmental process; GO:0044707 single-multicellular organism process; GO:0003012 muscle system process; GO:0003008 system process; GO:0048731 system development; GO:0044699 single-organism process; GO:0032501 multicellular organismal process; GO:0048513 animal organ development; GO:0006936 muscle contraction; GO:0006939 smooth muscle contraction; GO:0007517 muscle organ development;…	GO:0005856 cytoskeleton; GO:0043226 organelle; GO:0043229 intracellular organelle; GO:0043232 intracellular non-membrane-bounded organelle; GO:0044464 cell part; GO:0005622 intracellular; GO:0005737 cytoplasm; GO:0044424 intracellular part; GO:0005623 cell; GO:0015629 actin cytoskeleton; GO:0043228 non-membrane-bounded organelle;	GO:0003779 actin binding; GO:0005515 protein binding; GO:0008092 cytoskeletal protein binding; GO:0008307 structural constituent of muscle; GO:0005198 structural molecule activity; GO:0005488 binding;				IPR001715; IPR022189;	Calponin homology domain; Smoothelin; _x000D_
Q9UBG0	C-type mannose receptor 2 OS=Homo sapiens OX=9606 GN=MRC2	MRC2	0.612	2e-05	peroxisome_x000D_	GO:0050794 regulation of cellular process; GO:0044700 single organism signaling; GO:0001649 osteoblast differentiation; GO:0044707 single-multicellular organism process; GO:0048869 cellular developmental process; GO:0044236 multicellular organism metabolic process; GO:0044699 single-organism process; GO:0050896 response to stimulus; GO:0071704 organic substance metabolic process; GO:0051234 estab…	GO:0016020 membrane; GO:0031226 intrinsic component of plasma membrane; GO:0071944 cell periphery; GO:0030054 cell junction; GO:0070161 anchoring junction; GO:0031224 intrinsic component of membrane; GO:0005887 integral component of plasma membrane; GO:0005623 cell; GO:0016021 integral component of membrane; GO:0005886 plasma membrane; GO:0005925 focal adhesion; GO:0044459 plasma membrane part; G…	GO:0038023 signaling receptor activity; GO:0060089 molecular transducer activity; GO:0004872 receptor activity; GO:0005488 binding; GO:0044877 macromolecular complex binding; GO:0030246 carbohydrate binding; GO:0005515 protein binding; GO:0005518 collagen binding; GO:0004888 transmembrane signaling receptor activity; GO:0004871 signal transducer activity; GO:0099600 transmembrane receptor activit…	K06560	MRC; mannose receptor, C type	hsa05152 Tuberculosis - Homo sapiens (human); hsa04145 Phagosome - Homo sapiens (human);	IPR001304; IPR016187; IPR033989; IPR000772; IPR013806; IPR000562; IPR016186;	"C-type lectin-like; C-type lectin fold; CD209-like, C-type lectin-like domain; Ricin B, lectin domain; Kringle-like fold; Fibronectin, type II, collagen-binding; C-type lectin-like/link domain; "_x000D_
Q96CG8	Collagen triple helix repeat-containing protein 1 OS=Homo sapiens OX=9606 GN=CTHRC1	CTHRC1	0.614	0.000157	extracellular_x000D_	GO:0044700 single organism signaling; GO:0001738 morphogenesis of a polarized epithelium; GO:0007166 cell surface receptor signaling pathway; GO:0035148 tube formation; GO:0043009 chordate embryonic development; GO:0048562 embryonic organ morphogenesis; GO:0051240 positive regulation of multicellular organismal process; GO:0044093 positive regulation of molecular function; GO:0016055 Wnt signalin…	GO:0031012 extracellular matrix; GO:0005615 extracellular space; GO:0044421 extracellular region part; GO:0044464 cell part; GO:0005622 intracellular; GO:0005737 cytoplasm; GO:0005578 proteinaceous extracellular matrix; GO:0032991 macromolecular complex; GO:0044424 intracellular part; GO:0043234 protein complex; GO:0005623 cell; GO:0005576 extracellular region; GO:0005581 collagen trimer;	GO:0001664 G-protein coupled receptor binding; GO:0005515 protein binding; GO:0005102 receptor binding; GO:0017147 Wnt-protein binding; GO:0005488 binding; GO:0005109 frizzled binding;
Q96AY3	Peptidyl-prolyl cis-trans isomerase FKBP10 OS=Homo sapiens OX=9606 GN=FKBP10	FKBP10	0.615	0.000204	extracellular_x000D_	GO:0061077 chaperone-mediated protein folding; GO:0044267 cellular protein metabolic process; GO:0044238 primary metabolic process; GO:0018208 peptidyl-proline modification; GO:0000413 protein peptidyl-prolyl isomerization; GO:0044237 cellular metabolic process; GO:0071704 organic substance metabolic process; GO:0006457 protein folding; GO:0018193 peptidyl-amino acid modification; GO:0008152 meta…	GO:0005788 endoplasmic reticulum lumen; GO:0043229 intracellular organelle; GO:0005783 endoplasmic reticulum; GO:0005737 cytoplasm; GO:0044446 intracellular organelle part; GO:0012505 endomembrane system; GO:0044424 intracellular part; GO:0005623 cell; GO:0044422 organelle part; GO:0043226 organelle; GO:0043231 intracellular membrane-bounded organelle; GO:0031974 membrane-enclosed lumen; GO:00700…	GO:0097159 organic cyclic compound binding; GO:1901363 heterocyclic compound binding; GO:0003755 peptidyl-prolyl cis-trans isomerase activity; GO:0016853 isomerase activity; GO:0003824 catalytic activity; GO:0005488 binding; GO:0043167 ion binding; GO:0043169 cation binding; GO:0046872 metal ion binding; GO:0008144 drug binding; GO:0005509 calcium ion binding; GO:0005528 FK506 binding; GO:0005527…	K09575			IPR002048; IPR011992; IPR001179;	EF-hand domain; EF-hand domain pair; FKBP-type peptidyl-prolyl cis-trans isomerase domain; _x000D_
P16050	Arachidonate 15-lipoxygenase OS=Homo sapiens OX=9606 GN=ALOX15	ALOX15	0.617	0.011	cytoplasm_x000D_	GO:0060627 regulation of vesicle-mediated transport; GO:0006646 phosphatidylethanolamine biosynthetic process; GO:1901074 regulation of engulfment of apoptotic cell; GO:0065008 regulation of biological quality; GO:0032270 positive regulation of cellular protein metabolic process; GO:2001300 lipoxin metabolic process; GO:0035358 regulation of peroxisome proliferator activated receptor signaling pa…	GO:0043229 intracellular organelle; GO:0016020 membrane; GO:0043232 intracellular non-membrane-bounded organelle; GO:0019898 extrinsic component of membrane; GO:0071944 cell periphery; GO:0005737 cytoplasm; GO:0019897 extrinsic component of plasma membrane; GO:0044424 intracellular part; GO:0005829 cytosol; GO:0031234 extrinsic component of cytoplasmic side of plasma membrane; GO:0005623 cell; GO…	GO:0004052 arachidonate 12-lipoxygenase activity; GO:1901981 phosphatidylinositol phosphate binding; GO:0016801 hydrolase activity, acting on ether bonds; GO:0005506 iron ion binding; GO:0043167 ion binding; GO:0016787 hydrolase activity; GO:0005515 protein binding; GO:1902936 phosphatidylinositol bisphosphate binding; GO:0016491 oxidoreductase activity; GO:0097260 eoxin A4 synthase activity; GO:…	K00460	ALOX15; arachidonate 15-lipoxygenase [EC:1.13.11.33]	hsa00591 Linoleic acid metabolism - Homo sapiens (human); hsa01100 Metabolic pathways - Homo sapiens (human); hsa04726 Serotonergic synapse - Homo sapiens (human); hsa04216 Ferroptosis - Homo sapiens (human); hsa00590 Arachidonic acid metabolism - Homo sapiens (human); hsa04217 Necroptosis - Homo sapiens (human);	IPR001024; IPR013819;	"PLAT/LH2 domain; Lipoxygenase, C-terminal; "_x000D_
Q86SQ9	Dehydrodolichyl diphosphate synthase complex subunit DHDDS OS=Homo sapiens OX=9606 GN=DHDDS	DHDDS	0.617	0.0281	cytoplasm_x000D_	GO:0043413 macromolecule glycosylation; GO:1901615 organic hydroxy compound metabolic process; GO:0006066 alcohol metabolic process; GO:0008654 phospholipid biosynthetic process; GO:0044267 cellular protein metabolic process; GO:0044699 single-organism process; GO:0044255 cellular lipid metabolic process; GO:0009058 biosynthetic process; GO:0006489 dolichyl diphosphate biosynthetic process; GO:00…	GO:0043229 intracellular organelle; GO:0016020 membrane; GO:0042175 nuclear outer membrane-endoplasmic reticulum membrane network; GO:0005783 endoplasmic reticulum; GO:0044446 intracellular organelle part; GO:0005737 cytoplasm; GO:0012505 endomembrane system; GO:0044424 intracellular part; GO:0005623 cell; GO:0044422 organelle part; GO:0043231 intracellular membrane-bounded organelle; GO:0043226 …	GO:0016765 transferase activity, transferring alkyl or aryl (other than methyl) groups; GO:0005515 protein binding; GO:0003824 catalytic activity; GO:0016740 transferase activity; GO:0005488 binding;	K11778	DHDDS; ditrans,polycis-polyprenyl diphosphate synthase [EC:2.5.1.87]	hsa00900 Terpenoid backbone biosynthesis - Homo sapiens (human);
Q9NPH2	Inositol-3-phosphate synthase 1 OS=Homo sapiens OX=9606 GN=ISYNA1	ISYNA1	0.618	0.0154	nucleus_x000D_	GO:0016051 carbohydrate biosynthetic process; GO:1901615 organic hydroxy compound metabolic process; GO:0006066 alcohol metabolic process; GO:0006020 inositol metabolic process; GO:0008654 phospholipid biosynthetic process; GO:0006021 inositol biosynthetic process; GO:0044699 single-organism process; GO:0044255 cellular lipid metabolic process; GO:0009058 biosynthetic process; GO:0044237 cellular…	GO:0044464 cell part; GO:0005622 intracellular; GO:0005737 cytoplasm; GO:0044424 intracellular part; GO:0005623 cell; GO:0005829 cytosol; GO:0044444 cytoplasmic part;	GO:0016872 intramolecular lyase activity; GO:0005515 protein binding; GO:0004512 inositol-3-phosphate synthase activity; GO:0016853 isomerase activity; GO:0003824 catalytic activity; GO:0005488 binding;	K01858	INO1; myo-inositol-1-phosphate synthase [EC:5.5.1.4]	hsa00562 Inositol phosphate metabolism - Homo sapiens (human); hsa01100 Metabolic pathways - Homo sapiens (human);	IPR013021; IPR016040;	"Myo-inositol-1-phosphate synthase, GAPDH-like; NAD(P)-binding domain; "_x000D_
P05452	Tetranectin OS=Homo sapiens OX=9606 GN=CLEC3B	CLEC3B	0.619	1.56e-05	extracellular_x000D_	GO:0032270 positive regulation of cellular protein metabolic process; GO:0071560 cellular response to transforming growth factor beta stimulus; GO:0044699 single-organism process; GO:0071363 cellular response to growth factor stimulus; GO:0051234 establishment of localization; GO:0009893 positive regulation of metabolic process; GO:0009719 response to endogenous stimulus; GO:0070848 response to g…	GO:0034774 secretory granule lumen; GO:0042827 platelet dense granule; GO:0005615 extracellular space; GO:0044421 extracellular region part; GO:0031410 cytoplasmic vesicle; GO:0005737 cytoplasm; GO:0031982 vesicle; GO:0044433 cytoplasmic vesicle part; GO:0044424 intracellular part; GO:0005623 cell; GO:0044422 organelle part; GO:0043228 non-membrane-bounded organelle; GO:0031974 membrane-enclosed …	GO:0036143 kringle domain binding; GO:0097367 carbohydrate derivative binding; GO:0005488 binding; GO:0043167 ion binding; GO:0030246 carbohydrate binding; GO:0046872 metal ion binding; GO:0043169 cation binding; GO:0043168 anion binding; GO:0019904 protein domain specific binding; GO:0005515 protein binding; GO:0005509 calcium ion binding; GO:0008201 heparin binding; GO:0005539 glycosaminoglycan…	K17520			IPR001304; IPR016187; IPR016186;	C-type lectin-like; C-type lectin fold; C-type lectin-like/link domain; _x000D_
P21695	Glycerol-3-phosphate dehydrogenase [NAD(+)], cytoplasmic OS=Homo sapiens OX=9606 GN=GPD1	GPD1	0.627	4.03e-05	cytoplasm_x000D_	GO:0019362 pyridine nucleotide metabolic process; GO:0046683 response to organophosphorus; GO:0044255 cellular lipid metabolic process; GO:0051194 positive regulation of cofactor metabolic process; GO:0071345 cellular response to cytokine stimulus; GO:0044237 cellular metabolic process; GO:0019432 triglyceride biosynthetic process; GO:0008610 lipid biosynthetic process; GO:0006006 glucose metabol…	GO:0043229 intracellular organelle; GO:0044421 extracellular region part; GO:0031982 vesicle; GO:0005737 cytoplasm; GO:0032991 macromolecular complex; GO:0044424 intracellular part; GO:0005623 cell; GO:0005829 cytosol; GO:0005576 extracellular region; GO:0005739 mitochondrion; GO:0043231 intracellular membrane-bounded organelle; GO:0043226 organelle; GO:0070062 extracellular exosome; GO:1902494 c…	GO:1901265 nucleoside phosphate binding; GO:0046983 protein dimerization activity; GO:0005515 protein binding; GO:0000166 nucleotide binding; GO:0048037 cofactor binding; GO:0004368 glycerol-3-phosphate dehydrogenase activity; GO:0016491 oxidoreductase activity; GO:0016614 oxidoreductase activity, acting on CH-OH group of donors; GO:1901363 heterocyclic compound binding; GO:0097159 organic cyclic…	K00006	GPD1; glycerol-3-phosphate dehydrogenase (NAD+) [EC:1.1.1.8]	hsa00564 Glycerophospholipid metabolism - Homo sapiens (human);	IPR008927; IPR013328; IPR016040; IPR006109; IPR011128;	"6-phosphogluconate dehydrogenase C-terminal domain-like; 6-phosphogluconate dehydrogenase, domain 2; NAD(P)-binding domain; Glycerol-3-phosphate dehydrogenase, NAD-dependent, C-terminal; Glycerol-3-phosphate dehydrogenase, NAD-dependent, N-terminal; "_x000D_
Q96MM6	Heat shock 70 kDa protein 12B OS=Homo sapiens OX=9606 GN=HSPA12B	HSPA12B	0.627	0.00214	cyto_nucl_x000D_			GO:0005524 ATP binding; GO:1901265 nucleoside phosphate binding; GO:0001882 nucleoside binding; GO:0043167 ion binding; GO:0005515 protein binding; GO:0000166 nucleotide binding; GO:0097159 organic cyclic compound binding; GO:1901363 heterocyclic compound binding; GO:0032549 ribonucleoside binding; GO:0097367 carbohydrate derivative binding; GO:0032553 ribonucleotide binding; GO:0005488 binding; …
P11310	Medium-chain specific acyl-CoA dehydrogenase, mitochondrial OS=Homo sapiens OX=9606 GN=ACADM	ACADM	0.629	2.32e-05	mitochondria_x000D_	GO:0034440 lipid oxidation; GO:0051793 medium-chain fatty acid catabolic process; GO:0097164 ammonium ion metabolic process; GO:0044699 single-organism process; GO:0009058 biosynthetic process; GO:0044255 cellular lipid metabolic process; GO:0045329 carnitine biosynthetic process; GO:1901566 organonitrogen compound biosynthetic process; GO:0044237 cellular metabolic process; GO:0071704 organic su…	GO:0044421 extracellular region part; GO:0031982 vesicle; GO:0005737 cytoplasm; GO:0044424 intracellular part; GO:0016604 nuclear body; GO:0005623 cell; GO:0044422 organelle part; GO:0070062 extracellular exosome; GO:0031974 membrane-enclosed lumen; GO:0005654 nucleoplasm; GO:0070013 intracellular organelle lumen; GO:0016607 nuclear speck; GO:0044464 cell part; GO:0005622 intracellular; GO:190356…	GO:1901265 nucleoside phosphate binding; GO:0050660 flavin adenine dinucleotide binding; GO:0043167 ion binding; GO:0005515 protein binding; GO:0000166 nucleotide binding; GO:0048037 cofactor binding; GO:0016491 oxidoreductase activity; GO:1901363 heterocyclic compound binding; GO:0097159 organic cyclic compound binding; GO:0016627 oxidoreductase activity, acting on the CH-CH group of donors; GO:…	K00249	ACADM; acyl-CoA dehydrogenase [EC:1.3.8.7]	hsa00280 Valine, leucine and isoleucine degradation - Homo sapiens (human); hsa03320 PPAR signaling pathway - Homo sapiens (human); hsa00640 Propanoate metabolism - Homo sapiens (human); hsa01100 Metabolic pathways - Homo sapiens (human); hsa01212 Fatty acid metabolism - Homo sapiens (human); hsa01200 Carbon metabolism - Homo sapiens (human); hsa00071 Fatty acid degradation - Homo sapiens (human)…	IPR013786; IPR009100; IPR006091; IPR009075;	"Acyl-CoA dehydrogenase/oxidase, N-terminal; Acyl-CoA dehydrogenase/oxidase, N-terminal and middle domain; Acyl-CoA oxidase/dehydrogenase, central domain; Acyl-CoA dehydrogenase/oxidase C-terminal; "_x000D_
Q5TGY3	AT-hook DNA-binding motif-containing protein 1 OS=Homo sapiens OX=9606 GN=AHDC1	AHDC1	0.629	0.0023	nucleus_x000D_			GO:0097159 organic cyclic compound binding; GO:1901363 heterocyclic compound binding; GO:0003677 DNA binding; GO:0005488 binding; GO:0003676 nucleic acid binding;				IPR032757;	Domain of unknown function DUF4683; _x000D_
P33121	Long-chain-fatty-acid--CoA ligase 1 OS=Homo sapiens OX=9606 GN=ACSL1	ACSL1	0.631	1.64e-05	cytoplasm_x000D_	GO:0044700 single organism signaling; GO:0032270 positive regulation of cellular protein metabolic process; GO:0007166 cell surface receptor signaling pathway; GO:0035337 fatty-acyl-CoA metabolic process; GO:0044255 cellular lipid metabolic process; GO:0071345 cellular response to cytokine stimulus; GO:0044237 cellular metabolic process; GO:0044272 sulfur compound biosynthetic process; GO:0008610…	GO:0016020 membrane; GO:0019867 outer membrane; GO:0042175 nuclear outer membrane-endoplasmic reticulum membrane network; GO:0005783 endoplasmic reticulum; GO:0031090 organelle membrane; GO:0071944 cell periphery; GO:0005737 cytoplasm; GO:0031224 intrinsic component of membrane; GO:0044438 microbody part; GO:0044424 intracellular part; GO:0005623 cell; GO:0044422 organelle part; GO:0005778 peroxi…	GO:0005524 ATP binding; GO:1901265 nucleoside phosphate binding; GO:0004467 long-chain fatty acid-CoA ligase activity; GO:0001882 nucleoside binding; GO:0043167 ion binding; GO:0016874 ligase activity; GO:0016877 ligase activity, forming carbon-sulfur bonds; GO:0000166 nucleotide binding; GO:0097159 organic cyclic compound binding; GO:1901363 heterocyclic compound binding; GO:0032549 ribonucleosi…	K01897	ACSL; long-chain acyl-CoA synthetase [EC:6.2.1.3]	hsa00061 Fatty acid biosynthesis - Homo sapiens (human); hsa04920 Adipocytokine signaling pathway - Homo sapiens (human); hsa03320 PPAR signaling pathway - Homo sapiens (human); hsa00071 Fatty acid degradation - Homo sapiens (human); hsa04714 Thermogenesis - Homo sapiens (human); hsa01100 Metabolic pathways - Homo sapiens (human); hsa01212 Fatty acid metabolism - Homo sapiens (human); hsa04216 Fe…	IPR000873;	AMP-dependent synthetase/ligase; _x000D_
P09467	Fructose-1,6-bisphosphatase 1 OS=Homo sapiens OX=9606 GN=FBP1	FBP1	0.632	0.00328	cytoplasm_x000D_	GO:0044085 cellular component biogenesis; GO:0071286 cellular response to magnesium ion; GO:0045980 negative regulation of nucleotide metabolic process; GO:0006002 fructose 6-phosphate metabolic process; GO:0044237 cellular metabolic process; GO:0006006 glucose metabolic process; GO:0001558 regulation of cell growth; GO:0045978 negative regulation of nucleoside metabolic process; GO:0008152 metab…	GO:0044421 extracellular region part; GO:0031982 vesicle; GO:0005737 cytoplasm; GO:0044424 intracellular part; GO:0005623 cell; GO:0005829 cytosol; GO:0005576 extracellular region; GO:0043226 organelle; GO:0070062 extracellular exosome; GO:0005622 intracellular; GO:0044464 cell part; GO:1903561 extracellular vesicle; GO:0043227 membrane-bounded organelle; GO:0043230 extracellular organelle; GO:00…	GO:1901265 nucleoside phosphate binding; GO:0016791 phosphatase activity; GO:0016787 hydrolase activity; GO:0005515 protein binding; GO:0048029 monosaccharide binding; GO:1901363 heterocyclic compound binding; GO:0097159 organic cyclic compound binding; GO:0016208 AMP binding; GO:0042802 identical protein binding; GO:0032553 ribonucleotide binding; GO:0003824 catalytic activity; GO:0005488 bindin…	K03841	FBP; fructose-1,6-bisphosphatase I [EC:3.1.3.11]	hsa00051 Fructose and mannose metabolism - Homo sapiens (human); hsa01100 Metabolic pathways - Homo sapiens (human); hsa04922 Glucagon signaling pathway - Homo sapiens (human); hsa04910 Insulin signaling pathway - Homo sapiens (human); hsa01200 Carbon metabolism - Homo sapiens (human); hsa04152 AMPK signaling pathway - Homo sapiens (human); hsa00010 Glycolysis / Gluconeogenesis - Homo sapiens (hu…	IPR033391;	"Fructose-1-6-bisphosphatase class I, N-terminal; "_x000D_
Q99685	Monoglyceride lipase OS=Homo sapiens OX=9606 GN=MGLL	MGLL	0.632	0.00277	cytoplasm_x000D_	GO:0036155 acylglycerol acyl-chain remodeling; GO:0046486 glycerolipid metabolic process; GO:0016053 organic acid biosynthetic process; GO:0023051 regulation of signaling; GO:1901568 fatty acid derivative metabolic process; GO:0044699 single-organism process; GO:0009058 biosynthetic process; GO:0044255 cellular lipid metabolic process; GO:0031347 regulation of defense response; GO:0044237 cellula…	GO:0043229 intracellular organelle; GO:0016020 membrane; GO:0005783 endoplasmic reticulum; GO:0042175 nuclear outer membrane-endoplasmic reticulum membrane network; GO:0019898 extrinsic component of membrane; GO:0071944 cell periphery; GO:0044446 intracellular organelle part; GO:0005737 cytoplasm; GO:0012505 endomembrane system; GO:0031981 nuclear lumen; GO:0044424 intracellular part; GO:0005829 …	GO:0042802 identical protein binding; GO:0052689 carboxylic ester hydrolase activity; GO:0003824 catalytic activity; GO:0042803 protein homodimerization activity; GO:0005488 binding; GO:0046983 protein dimerization activity; GO:0016788 hydrolase activity, acting on ester bonds; GO:0004622 lysophospholipase activity; GO:0004620 phospholipase activity; GO:0016787 hydrolase activity; GO:0005515 prot…	K01054	MGLL; acylglycerol lipase [EC:3.1.1.23]	hsa04923 Regulation of lipolysis in adipocytes - Homo sapiens (human); hsa04714 Thermogenesis - Homo sapiens (human); hsa04723 Retrograde endocannabinoid signaling - Homo sapiens (human); hsa01100 Metabolic pathways - Homo sapiens (human); hsa00561 Glycerolipid metabolism - Homo sapiens (human);	IPR029058; IPR000073; IPR022742;	"Alpha/Beta hydrolase fold; Alpha/beta hydrolase fold-1; Serine aminopeptidase, S33; "_x000D_
P61601	Neurocalcin-delta OS=Homo sapiens OX=9606 GN=NCALD	NCALD	0.636	4.43e-05	cytoplasm_x000D_	GO:0008217 regulation of blood pressure; GO:0050794 regulation of cellular process; GO:0044700 single organism signaling; GO:0051716 cellular response to stimulus; GO:0065008 regulation of biological quality; GO:0003008 system process; GO:0034220 ion transmembrane transport; GO:0035556 intracellular signal transduction; GO:0016192 vesicle-mediated transport; GO:0044699 single-organism process; GO…	GO:0016020 membrane; GO:0030658 transport vesicle membrane; GO:0044421 extracellular region part; GO:0030130 clathrin coat of trans-Golgi network vesicle; GO:0031410 cytoplasmic vesicle; GO:0031090 organelle membrane; GO:0098796 membrane protein complex; GO:0005737 cytoplasm; GO:0031982 vesicle; GO:0030660 Golgi-associated vesicle membrane; GO:0044433 cytoplasmic vesicle part; GO:0032991 macromol…	GO:0015276 ligand-gated ion channel activity; GO:0022834 ligand-gated channel activity; GO:0015075 ion transmembrane transporter activity; GO:0043167 ion binding; GO:0022803 passive transmembrane transporter activity; GO:0015631 tubulin binding; GO:0022892 substrate-specific transporter activity; GO:0005515 protein binding; GO:0043014 alpha-tubulin binding; GO:0015267 channel activity; GO:0022891…	K19695	NCALD; neurocalcin delta	hsa04740 Olfactory transduction - Homo sapiens (human);	IPR011992; IPR002048;	EF-hand domain pair; EF-hand domain; _x000D_
Q15031	Probable leucine--tRNA ligase, mitochondrial OS=Homo sapiens OX=9606 GN=LARS2	LARS2	0.637	0.000584	mitochondria_x000D_	GO:0065008 regulation of biological quality; GO:0006518 peptide metabolic process; GO:0010608 posttranscriptional regulation of gene expression; GO:0044699 single-organism process; GO:0009058 biosynthetic process; GO:0044237 cellular metabolic process; GO:0008152 metabolic process; GO:0006520 cellular amino acid metabolic process; GO:0006418 tRNA aminoacylation for protein translation; GO:0019538…	GO:0005759 mitochondrial matrix; GO:0043229 intracellular organelle; GO:0044429 mitochondrial part; GO:0005737 cytoplasm; GO:0044446 intracellular organelle part; GO:0044424 intracellular part; GO:0005623 cell; GO:0005739 mitochondrion; GO:0044422 organelle part; GO:0031974 membrane-enclosed lumen; GO:0043226 organelle; GO:0043231 intracellular membrane-bounded organelle; GO:0070013 intracellular…	GO:0016876 ligase activity, forming aminoacyl-tRNA and related compounds; GO:0002161 aminoacyl-tRNA editing activity; GO:0005524 ATP binding; GO:0052689 carboxylic ester hydrolase activity; GO:1901265 nucleoside phosphate binding; GO:0016875 ligase activity, forming carbon-oxygen bonds; GO:0001882 nucleoside binding; GO:0043167 ion binding; GO:0016874 ligase activity; GO:0016787 hydrolase activit…	K01869	LARS; leucyl-tRNA synthetase [EC:6.1.1.4]	hsa00970 Aminoacyl-tRNA biosynthesis - Homo sapiens (human);	IPR014729; IPR009008; IPR013155; IPR002300; IPR009080;	"Rossmann-like alpha/beta/alpha sandwich fold; Valyl/Leucyl/Isoleucyl-tRNA synthetase, editing domain; Methionyl/Valyl/Leucyl/Isoleucyl-tRNA synthetase, anticodon-binding; Aminoacyl-tRNA synthetase, class Ia; Aminoacyl-tRNA synthetase, class Ia, anticodon-binding; "_x000D_
Q01581	Hydroxymethylglutaryl-CoA synthase, cytoplasmic OS=Homo sapiens OX=9606 GN=HMGCS1	HMGCS1	0.638	4.23e-05	cytoplasm_x000D_	GO:0048732 gland development; GO:0022414 reproductive process; GO:0006066 alcohol metabolic process; GO:0007420 brain development; GO:0008584 male gonad development; GO:0044699 single-organism process; GO:0044255 cellular lipid metabolic process; GO:0009058 biosynthetic process; GO:0033197 response to vitamin E; GO:0044237 cellular metabolic process; GO:0008610 lipid biosynthetic process; GO:0008…	GO:0044464 cell part; GO:0005622 intracellular; GO:0005737 cytoplasm; GO:0044424 intracellular part; GO:0005623 cell; GO:0005829 cytosol; GO:0044444 cytoplasmic part;	GO:0004421 hydroxymethylglutaryl-CoA synthase activity; GO:0016746 transferase activity, transferring acyl groups; GO:0042802 identical protein binding; GO:0016853 isomerase activity; GO:0003824 catalytic activity; GO:0046912 transferase activity, transferring acyl groups, acyl groups converted into alkyl on transfer; GO:0042803 protein homodimerization activity; GO:0005488 binding; GO:0046983 pr…	K01641	E2.3.3.10; hydroxymethylglutaryl-CoA synthase [EC:2.3.3.10]	hsa00280 Valine, leucine and isoleucine degradation - Homo sapiens (human); hsa03320 PPAR signaling pathway - Homo sapiens (human); hsa00650 Butanoate metabolism - Homo sapiens (human); hsa01100 Metabolic pathways - Homo sapiens (human); hsa00900 Terpenoid backbone biosynthesis - Homo sapiens (human); hsa00072 Synthesis and degradation of ketone bodies - Homo sapiens (human);	IPR016039; IPR013746; IPR013528;	"Thiolase-like; Hydroxymethylglutaryl-coenzyme A synthase C-terminal domain; Hydroxymethylglutaryl-coenzyme A synthase, N-terminal; "_x000D_
Q8N6Y2	Leucine-rich repeat-containing protein 17 OS=Homo sapiens OX=9606 GN=LRRC17	LRRC17	0.638	0.00132	endoplasmic reticulum_x000D_	GO:0050794 regulation of cellular process; GO:0051093 negative regulation of developmental process; GO:0044707 single-multicellular organism process; GO:0002762 negative regulation of myeloid leukocyte differentiation; GO:0045637 regulation of myeloid cell differentiation; GO:0051241 negative regulation of multicellular organismal process; GO:0044699 single-organism process; GO:0048519 negative r…	GO:0005615 extracellular space; GO:0044421 extracellular region part; GO:0005576 extracellular region;	GO:0005515 protein binding; GO:0005488 binding;				IPR000483; IPR032675;	"Cysteine-rich flanking region, C-terminal; Leucine-rich repeat domain, L domain-like; "_x000D_
P50454	Serpin H1 OS=Homo sapiens OX=9606 GN=SERPINH1	SERPINH1	0.639	2.2e-05	extracellular_x000D_	GO:0030199 collagen fibril organization; GO:0051216 cartilage development; GO:0048869 cellular developmental process; GO:0032964 collagen biosynthetic process; GO:0044236 multicellular organism metabolic process; GO:0044699 single-organism process; GO:0009058 biosynthetic process; GO:0010466 negative regulation of peptidase activity; GO:0008152 metabolic process; GO:0035966 response to topologica…	GO:0016020 membrane; GO:0044421 extracellular region part; GO:0005783 endoplasmic reticulum; GO:0098857 membrane microdomain; GO:0031982 vesicle; GO:0005737 cytoplasm; GO:0044424 intracellular part; GO:0005623 cell; GO:0044422 organelle part; GO:0070062 extracellular exosome; GO:0031974 membrane-enclosed lumen; GO:0070013 intracellular organelle lumen; GO:0044425 membrane part; GO:0044464 cell pa…	GO:0003723 RNA binding; GO:0044877 macromolecular complex binding; GO:0061134 peptidase regulator activity; GO:0005515 protein binding; GO:0004857 enzyme inhibitor activity; GO:0098772 molecular function regulator; GO:0004866 endopeptidase inhibitor activity; GO:1901363 heterocyclic compound binding; GO:0097159 organic cyclic compound binding; GO:0004867 serine-type endopeptidase inhibitor activi…	K09501			IPR033830; IPR023796;	Serpin H1 inhibitory domain; Serpin domain; _x000D_
P55064	Aquaporin-5 OS=Homo sapiens OX=9606 GN=AQP5	AQP5	0.641	0.0004	plasma membrane_x000D_	GO:0044707 single-multicellular organism process; GO:0015669 gas transport; GO:0043010 camera-type eye development; GO:0046541 saliva secretion; GO:0065008 regulation of biological quality; GO:0034220 ion transmembrane transport; GO:0007586 digestion; GO:0044699 single-organism process; GO:0042044 fluid transport; GO:0051234 establishment of localization; GO:0009653 anatomical structure morphogen…	GO:0016323 basolateral plasma membrane; GO:0016020 membrane; GO:0044421 extracellular region part; GO:0005783 endoplasmic reticulum; GO:0016324 apical plasma membrane; GO:0071944 cell periphery; GO:0031982 vesicle; GO:0005737 cytoplasm; GO:0031224 intrinsic component of membrane; GO:0044424 intracellular part; GO:0005887 integral component of plasma membrane; GO:0098858 actin-based cell projectio…	GO:0022838 substrate-specific channel activity; GO:0005488 binding; GO:0022803 passive transmembrane transporter activity; GO:0015250 water channel activity; GO:0022892 substrate-specific transporter activity; GO:0005515 protein binding; GO:0005372 water transmembrane transporter activity; GO:0015267 channel activity; GO:0022891 substrate-specific transmembrane transporter activity; GO:0022857 tr…	K09867	AQP5; aquaporin-5	hsa04970 Salivary secretion - Homo sapiens (human);	IPR023271;	Aquaporin-like; _x000D_
O95816	BAG family molecular chaperone regulator 2 OS=Homo sapiens OX=9606 GN=BAG2	BAG2	0.646	3.27e-06	cytoplasm_x000D_	GO:0050794 regulation of cellular process; GO:0080134 regulation of response to stress; GO:0044238 primary metabolic process; GO:0071704 organic substance metabolic process; GO:0006457 protein folding; GO:0008152 metabolic process; GO:0050789 regulation of biological process; GO:0080135 regulation of cellular response to stress; GO:0050790 regulation of catalytic activity; GO:0048583 regulation o…	GO:0044464 cell part; GO:0005622 intracellular; GO:0005737 cytoplasm; GO:0044424 intracellular part; GO:0005829 cytosol; GO:0005623 cell; GO:0044444 cytoplasmic part;	GO:1901265 nucleoside phosphate binding; GO:0051087 chaperone binding; GO:0060589 nucleoside-triphosphatase regulator activity; GO:0005515 protein binding; GO:0000166 nucleotide binding; GO:0098772 molecular function regulator; GO:1901363 heterocyclic compound binding; GO:0097159 organic cyclic compound binding; GO:0042802 identical protein binding; GO:0030234 enzyme regulator activity; GO:000548…	K09556	BAG2; BCL2-associated athanogene 2	hsa04141 Protein processing in endoplasmic reticulum - Homo sapiens (human);	IPR003103;	BAG domain; _x000D_
P26439	3 beta-hydroxysteroid dehydrogenase/Delta 5-->4-isomerase type 2 OS=Homo sapiens OX=9606 GN=HSD3B2	HSD3B2	0.646	0.000239	plasma membrane_x000D_	GO:0042446 hormone biosynthetic process; GO:0006704 glucocorticoid biosynthetic process; GO:0008211 glucocorticoid metabolic process; GO:0042445 hormone metabolic process; GO:0065008 regulation of biological quality; GO:0044711 single-organism biosynthetic process; GO:0055114 oxidation-reduction process; GO:0006702 androgen biosynthetic process; GO:0044763 single-organism cellular process; GO:000…	GO:0005790 smooth endoplasmic reticulum; GO:0016020 membrane; GO:0042175 nuclear outer membrane-endoplasmic reticulum membrane network; GO:0005783 endoplasmic reticulum; GO:0031090 organelle membrane; GO:0005737 cytoplasm; GO:0031224 intrinsic component of membrane; GO:0044424 intracellular part; GO:0005623 cell; GO:0044422 organelle part; GO:0031974 membrane-enclosed lumen; GO:0005740 mitochondr…	GO:0016229 steroid dehydrogenase activity; GO:0016614 oxidoreductase activity, acting on CH-OH group of donors; GO:0016616 oxidoreductase activity, acting on the CH-OH group of donors, NAD or NADP as acceptor; GO:0004769 steroid delta-isomerase activity; GO:0016853 isomerase activity; GO:0033764 steroid dehydrogenase activity, acting on the CH-OH group of donors, NAD or NADP as acceptor; GO:00038…	K00070	HSD3B; 3beta-hydroxy-Delta5-steroid dehydrogenase / steroid Delta-isomerase [EC:1.1.1.145 5.3.3.1]	hsa04925 Aldosterone synthesis and secretion - Homo sapiens (human); hsa00140 Steroid hormone biosynthesis - Homo sapiens (human); hsa04934 Cushing's syndrome - Homo sapiens (human); hsa04913 Ovarian steroidogenesis - Homo sapiens (human); hsa04927 Cortisol synthesis and secretion - Homo sapiens (human); hsa01100 Metabolic pathways - Homo sapiens (human);	IPR016040; IPR002225;	NAD(P)-binding domain; 3-beta hydroxysteroid dehydrogenase/isomerase; _x000D_
Q8IXB3	Tumor suppressor candidate 5 OS=Homo sapiens OX=9606 GN=TUSC5	TUSC5	0.65	0.0433	plasma membrane_x000D_	GO:0010256 endomembrane system organization; GO:0090002 establishment of protein localization to plasma membrane; GO:0044699 single-organism process; GO:0015031 protein transport; GO:0009607 response to biotic stimulus; GO:0051234 establishment of localization; GO:1901653 cellular response to peptide; GO:0015758 glucose transport; GO:0009719 response to endogenous stimulus; GO:1990126 retrograde …	GO:0043229 intracellular organelle; GO:0097708 intracellular vesicle; GO:0016020 membrane; GO:0031090 organelle membrane; GO:0031410 cytoplasmic vesicle; GO:0071944 cell periphery; GO:0031982 vesicle; GO:0005737 cytoplasm; GO:0044446 intracellular organelle part; GO:0044433 cytoplasmic vesicle part; GO:0012506 vesicle membrane; GO:0031224 intrinsic component of membrane; GO:0044424 intracellular …
P12273	Prolactin-inducible protein OS=Homo sapiens OX=9606 GN=PIP	PIP	0.651	0.00792	extracellular_x000D_	GO:0050794 regulation of cellular process; GO:0009593 detection of chemical stimulus; GO:0044707 single-multicellular organism process; GO:0070228 regulation of lymphocyte apoptotic process; GO:0065008 regulation of biological quality; GO:0010941 regulation of cell death; GO:0043069 negative regulation of programmed cell death; GO:0060255 regulation of macromolecule metabolic process; GO:0043067 …	GO:0043229 intracellular organelle; GO:0016020 membrane; GO:0005615 extracellular space; GO:0044421 extracellular region part; GO:0016324 apical plasma membrane; GO:0071944 cell periphery; GO:0031982 vesicle; GO:0044424 intracellular part; GO:0005623 cell; GO:0005576 extracellular region; GO:0005886 plasma membrane; GO:0043231 intracellular membrane-bounded organelle; GO:0043226 organelle; GO:007…	GO:0008233 peptidase activity; GO:0019865 immunoglobulin binding; GO:0044877 macromolecular complex binding; GO:0046983 protein dimerization activity; GO:0016787 hydrolase activity; GO:0005515 protein binding; GO:0004175 endopeptidase activity; GO:0097367 carbohydrate derivative binding; GO:0008092 cytoskeletal protein binding; GO:0003824 catalytic activity; GO:0005488 binding; GO:0004190 asparti…				IPR014756;	Immunoglobulin E-set; _x000D_
P16422	Epithelial cell adhesion molecule OS=Homo sapiens OX=9606 GN=EPCAM	EPCAM	0.651	0.017	extracellular_x000D_	GO:0044700 single organism signaling; GO:0010941 regulation of cell death; GO:0051674 localization of cell; GO:0040017 positive regulation of locomotion; GO:0048869 cellular developmental process; GO:0009891 positive regulation of biosynthetic process; GO:2000648 positive regulation of stem cell proliferation; GO:0044699 single-organism process; GO:0001823 mesonephros development; GO:2001141 regu…	GO:0016323 basolateral plasma membrane; GO:0016020 membrane; GO:0044421 extracellular region part; GO:0031226 intrinsic component of plasma membrane; GO:0016324 apical plasma membrane; GO:0030054 cell junction; GO:0071944 cell periphery; GO:0031982 vesicle; GO:0031224 intrinsic component of membrane; GO:0005887 integral component of plasma membrane; GO:0005911 cell-cell junction; GO:0005623 cell;…	GO:0098641 cadherin binding involved in cell-cell adhesion; GO:0050839 cell adhesion molecule binding; GO:0098631 protein binding involved in cell adhesion; GO:0005488 binding; GO:0044877 macromolecular complex binding; GO:0045296 cadherin binding; GO:0005515 protein binding; GO:0098632 protein binding involved in cell-cell adhesion; GO:0032403 protein complex binding;	K06737			IPR000716;	Thyroglobulin type-1; _x000D_
P24310	Cytochrome c oxidase subunit 7A1, mitochondrial OS=Homo sapiens OX=9606 GN=COX7A1	COX7A1	0.653	0.00148	mitochondria_x000D_	GO:0098655 cation transmembrane transport; GO:0034220 ion transmembrane transport; GO:0098660 inorganic ion transmembrane transport; GO:0044699 single-organism process; GO:0044237 cellular metabolic process; GO:0015992 proton transport; GO:0006818 hydrogen transport; GO:0051234 establishment of localization; GO:0006810 transport; GO:0055085 transmembrane transport; GO:0008152 metabolic process; G…	GO:0043229 intracellular organelle; GO:0016020 membrane; GO:0044429 mitochondrial part; GO:0031090 organelle membrane; GO:0031967 organelle envelope; GO:0044446 intracellular organelle part; GO:0005737 cytoplasm; GO:0031224 intrinsic component of membrane; GO:0044424 intracellular part; GO:0044455 mitochondrial membrane part; GO:0005623 cell; GO:0016021 integral component of membrane; GO:0044422 …	GO:0015075 ion transmembrane transporter activity; GO:0022892 substrate-specific transporter activity; GO:0015077 monovalent inorganic cation transmembrane transporter activity; GO:0016676 oxidoreductase activity, acting on a heme group of donors, oxygen as acceptor; GO:0016675 oxidoreductase activity, acting on a heme group of donors; GO:0015078 hydrogen ion transmembrane transporter activity; G…	K02270	COX7A; cytochrome c oxidase subunit 7a	hsa04260 Cardiac muscle contraction - Homo sapiens (human); hsa05010 Alzheimer's disease - Homo sapiens (human); hsa05016 Huntington's disease - Homo sapiens (human); hsa04714 Thermogenesis - Homo sapiens (human); hsa04932 Non-alcoholic fatty liver disease (NAFLD) - Homo sapiens (human); hsa00190 Oxidative phosphorylation - Homo sapiens (human); hsa05012 Parkinson's disease - Homo sapiens (human);
Q9Y4F1	FERM, ARHGEF and pleckstrin domain-containing protein 1 OS=Homo sapiens OX=9606 GN=FARP1	FARP1	0.654	0.0462	nucleus_x000D_	GO:0044085 cellular component biogenesis; GO:0023051 regulation of signaling; GO:0048869 cellular developmental process; GO:0048666 neuron development; GO:0032989 cellular component morphogenesis; GO:0022008 neurogenesis; GO:0044699 single-organism process; GO:0010923 negative regulation of phosphatase activity; GO:0010646 regulation of cell communication; GO:0032990 cell part morphogenesis; GO:0…	GO:0016020 membrane; GO:0030425 dendrite; GO:0019898 extrinsic component of membrane; GO:0071944 cell periphery; GO:0030054 cell junction; GO:0005737 cytoplasm; GO:0044424 intracellular part; GO:0098858 actin-based cell projection; GO:0031234 extrinsic component of cytoplasmic side of plasma membrane; GO:0005623 cell; GO:0009898 cytoplasmic side of plasma membrane; GO:0098562 cytoplasmic side of …	GO:0008092 cytoskeletal protein binding; GO:0030676 Rac guanyl-nucleotide exchange factor activity; GO:0005085 guanyl-nucleotide exchange factor activity; GO:0005488 binding; GO:0005515 protein binding; GO:0005088 Ras guanyl-nucleotide exchange factor activity; GO:0098772 molecular function regulator; GO:0005089 Rho guanyl-nucleotide exchange factor activity;	K17477			IPR019748; IPR018980; IPR000219; IPR001849; IPR019749; IPR018979; IPR011993; IPR029071; IPR014847; IPR014352; IPR000299;	"FERM central domain; FERM, C-terminal PH-like domain; Dbl homology (DH) domain; Pleckstrin homology domain; Band 4.1 domain; FERM, N-terminal; PH domain-like; Ubiquitin-related domain; FERM adjacent (FA); FERM/acyl-CoA-binding protein, 3-helical bundle; FERM domain; "_x000D_
Q76M96	Coiled-coil domain-containing protein 80 OS=Homo sapiens OX=9606 GN=CCDC80	CCDC80	0.655	0.000284	mitochondria_x000D_	GO:0016043 cellular component organization; GO:0050789 regulation of biological process; GO:0045785 positive regulation of cell adhesion; GO:0043062 extracellular structure organization; GO:0044763 single-organism cellular process; GO:0044699 single-organism process; GO:0030198 extracellular matrix organization; GO:0010810 regulation of cell-substrate adhesion; GO:0048518 positive regulation of b…	GO:0031012 extracellular matrix; GO:0005615 extracellular space; GO:0044421 extracellular region part; GO:0005578 proteinaceous extracellular matrix; GO:0005576 extracellular region; GO:0005614 interstitial matrix; GO:0044420 extracellular matrix component; GO:0005604 basement membrane;	GO:0097367 carbohydrate derivative binding; GO:0001968 fibronectin binding; GO:0005488 binding; GO:0043167 ion binding; GO:0005515 protein binding; GO:0043168 anion binding; GO:0005539 glycosaminoglycan binding; GO:0008201 heparin binding; GO:1901681 sulfur compound binding;				IPR025232;	Domain of unknown function DUF4174; _x000D_
P08311	Cathepsin G OS=Homo sapiens OX=9606 GN=CTSG	CTSG	0.656	0.00448	extracellular_x000D_	GO:0065008 regulation of biological quality; GO:0045321 leukocyte activation; GO:0006518 peptide metabolic process; GO:0070946 neutrophil mediated killing of gram-positive bacterium; GO:0098542 defense response to other organism; GO:0016486 peptide hormone processing; GO:0060177 regulation of angiotensin metabolic process; GO:0044237 cellular metabolic process; GO:0009607 response to biotic stimu…	GO:0016020 membrane; GO:0034774 secretory granule lumen; GO:0005615 extracellular space; GO:0044421 extracellular region part; GO:0031410 cytoplasmic vesicle; GO:0071944 cell periphery; GO:0005737 cytoplasm; GO:0031982 vesicle; GO:0044433 cytoplasmic vesicle part; GO:0032991 macromolecular complex; GO:0044424 intracellular part; GO:0035578 azurophil granule lumen; GO:0005623 cell; GO:0036464 cyto…	GO:0008233 peptidase activity; GO:0043167 ion binding; GO:0008236 serine-type peptidase activity; GO:0016787 hydrolase activity; GO:0005515 protein binding; GO:0008201 heparin binding; GO:1901681 sulfur compound binding; GO:0004175 endopeptidase activity; GO:0004252 serine-type endopeptidase activity; GO:0097367 carbohydrate derivative binding; GO:0003824 catalytic activity; GO:0017171 serine hyd…	K01319	CTSG; cathepsin G [EC:3.4.21.20]	hsa04142 Lysosome - Homo sapiens (human); hsa05322 Systemic lupus erythematosus - Homo sapiens (human); hsa04614 Renin-angiotensin system - Homo sapiens (human); hsa05146 Amoebiasis - Homo sapiens (human); hsa04080 Neuroactive ligand-receptor interaction - Homo sapiens (human);	IPR009003; IPR001254;	"Peptidase S1, PA clan; Serine proteases, trypsin domain; "_x000D_
Q9Y646	Carboxypeptidase Q OS=Homo sapiens OX=9606 GN=CPQ	CPQ	0.656	0.00018	plasma membrane_x000D_	GO:0065008 regulation of biological quality; GO:0006518 peptide metabolic process; GO:0006725 cellular aromatic compound metabolic process; GO:1901615 organic hydroxy compound metabolic process; GO:0044699 single-organism process; GO:0050896 response to stimulus; GO:0044237 cellular metabolic process; GO:0071704 organic substance metabolic process; GO:0009611 response to wounding; GO:0008152 meta…	GO:0043229 intracellular organelle; GO:0005615 extracellular space; GO:0044421 extracellular region part; GO:0005783 endoplasmic reticulum; GO:0031982 vesicle; GO:0005737 cytoplasm; GO:0012505 endomembrane system; GO:0044424 intracellular part; GO:0005623 cell; GO:0005576 extracellular region; GO:0043231 intracellular membrane-bounded organelle; GO:0043226 organelle; GO:0070062 extracellular exos…	GO:0004180 carboxypeptidase activity; GO:0008233 peptidase activity; GO:0008238 exopeptidase activity; GO:0043167 ion binding; GO:0008235 metalloexopeptidase activity; GO:0046983 protein dimerization activity; GO:0005515 protein binding; GO:0016787 hydrolase activity; GO:0008237 metallopeptidase activity; GO:0042802 identical protein binding; GO:0003824 catalytic activity; GO:0005488 binding; GO:…	K01302			IPR007484;	Peptidase M28; _x000D_
Q15147	1-phosphatidylinositol 4,5-bisphosphate phosphodiesterase beta-4 OS=Homo sapiens OX=9606 GN=PLCB4	PLCB4	0.657	0.0115	nucleus_x000D_	GO:0050794 regulation of cellular process; GO:0044700 single organism signaling; GO:0051716 cellular response to stimulus; GO:0016042 lipid catabolic process; GO:1901615 organic hydroxy compound metabolic process; GO:0035556 intracellular signal transduction; GO:0006066 alcohol metabolic process; GO:0044712 single-organism catabolic process; GO:0044281 small molecule metabolic process; GO:0044763…	GO:0005790 smooth endoplasmic reticulum; GO:0043229 intracellular organelle; GO:0030425 dendrite; GO:0005783 endoplasmic reticulum; GO:0042995 cell projection; GO:0005737 cytoplasm; GO:0012505 endomembrane system; GO:0044424 intracellular part; GO:0005829 cytosol; GO:0005623 cell; GO:0032279 asymmetric synapse; GO:0045202 synapse; GO:0043231 intracellular membrane-bounded organelle; GO:0043226 or…	GO:0004629 phospholipase C activity; GO:0043167 ion binding; GO:0005515 protein binding; GO:0016787 hydrolase activity; GO:0016298 lipase activity; GO:0004871 signal transducer activity; GO:0004435 phosphatidylinositol phospholipase C activity; GO:0042578 phosphoric ester hydrolase activity; GO:0003824 catalytic activity; GO:0005488 binding; GO:0016788 hydrolase activity, acting on ester bonds; G…	K05858	PLCB; phosphatidylinositol phospholipase C, beta [EC:3.1.4.11]	hsa04072 Phospholipase D signaling pathway - Homo sapiens (human); hsa04015 Rap1 signaling pathway - Homo sapiens (human); hsa04723 Retrograde endocannabinoid signaling - Homo sapiens (human); hsa01100 Metabolic pathways - Homo sapiens (human); hsa04022 cGMP-PKG signaling pathway - Homo sapiens (human); hsa04924 Renin secretion - Homo sapiens (human); hsa04911 Insulin secretion - Homo sapiens (hu…	IPR015359; IPR000909; IPR017946; IPR011993; IPR011992; IPR000008; IPR001711;	"Phosphoinositide-specific phospholipase C, EF-hand-like domain; Phosphatidylinositol-specific phospholipase C, X domain; PLC-like phosphodiesterase, TIM beta/alpha-barrel domain; PH domain-like; EF-hand domain pair; C2 domain; Phospholipase C, phosphatidylinositol-specific, Y domain; "_x000D_
Q15661	Tryptase alpha/beta-1 OS=Homo sapiens OX=9606 GN=TPSAB1	TPSAB1	0.657	6.18e-05	extracellular_x000D_	GO:0016043 cellular component organization; GO:0006950 response to stress; GO:0044763 single-organism cellular process; GO:0044699 single-organism process; GO:0050896 response to stimulus; GO:0044238 primary metabolic process; GO:0071704 organic substance metabolic process; GO:0008152 metabolic process; GO:0043062 extracellular structure organization; GO:0022617 extracellular matrix disassembly; …	GO:0005615 extracellular space; GO:0044421 extracellular region part; GO:0005576 extracellular region;	GO:0004252 serine-type endopeptidase activity; GO:0004175 endopeptidase activity; GO:0008233 peptidase activity; GO:0003824 catalytic activity; GO:0017171 serine hydrolase activity; GO:0005488 binding; GO:0008236 serine-type peptidase activity; GO:0070011 peptidase activity, acting on L-amino acid peptides; GO:0005515 protein binding; GO:0016787 hydrolase activity;	K01340			IPR009003; IPR001254;	"Peptidase S1, PA clan; Serine proteases, trypsin domain; "_x000D_
Q99584	Protein S100-A13 OS=Homo sapiens OX=9606 GN=S100A13	S100A13	0.657	1.98e-05	cytoplasm_x000D_	GO:0002279 mast cell activation involved in immune response; GO:0065008 regulation of biological quality; GO:0045321 leukocyte activation; GO:0023051 regulation of signaling; GO:1902533 positive regulation of intracellular signal transduction; GO:0044699 single-organism process; GO:0045576 mast cell activation; GO:0015031 protein transport; GO:0051234 establishment of localization; GO:0010646 reg…	GO:0016020 membrane; GO:0005615 extracellular space; GO:0044421 extracellular region part; GO:0071944 cell periphery; GO:0031982 vesicle; GO:0005737 cytoplasm; GO:0044424 intracellular part; GO:0005623 cell; GO:0044422 organelle part; GO:0043228 non-membrane-bounded organelle; GO:0070062 extracellular exosome; GO:0031974 membrane-enclosed lumen; GO:0070013 intracellular organelle lumen; GO:000562…	GO:0019838 growth factor binding; GO:0005102 receptor binding; GO:0046983 protein dimerization activity; GO:0043167 ion binding; GO:0005515 protein binding; GO:0005507 copper ion binding; GO:0008270 zinc ion binding; GO:0050786 RAGE receptor binding; GO:0042802 identical protein binding; GO:0046914 transition metal ion binding; GO:0005488 binding; GO:0042803 protein homodimerization activity; GO:…				IPR011992; IPR013787;	"EF-hand domain pair; S100/CaBP-9k-type, calcium binding, subdomain; "_x000D_
P84157	Matrix-remodeling-associated protein 7 OS=Homo sapiens OX=9606 GN=MXRA7	MXRA7	0.659	4.43e-05	extracellular_x000D_		GO:0031224 intrinsic component of membrane; GO:0016020 membrane; GO:0016021 integral component of membrane; GO:0044425 membrane part;
O14807	Ras-related protein M-Ras OS=Homo sapiens OX=9606 GN=MRAS	MRAS	0.661	0.0387	cyto_nucl_x000D_	GO:0050794 regulation of cellular process; GO:0044700 single organism signaling; GO:0044707 single-multicellular organism process; GO:0016043 cellular component organization; GO:0044699 single-organism process; GO:0050896 response to stimulus; GO:0030036 actin cytoskeleton organization; GO:0007165 signal transduction; GO:0007154 cell communication; GO:0061061 muscle structure development; GO:0007…	GO:0016020 membrane; GO:0070062 extracellular exosome; GO:0043226 organelle; GO:0044421 extracellular region part; GO:0071944 cell periphery; GO:0005622 intracellular; GO:0044464 cell part; GO:0031982 vesicle; GO:1903561 extracellular vesicle; GO:0005623 cell; GO:0043227 membrane-bounded organelle; GO:0005576 extracellular region; GO:0043230 extracellular organelle; GO:0005886 plasma membrane;	GO:1901265 nucleoside phosphate binding; GO:0030742 GTP-dependent protein binding; GO:0001882 nucleoside binding; GO:0043167 ion binding; GO:0016817 hydrolase activity, acting on acid anhydrides; GO:0005515 protein binding; GO:0016787 hydrolase activity; GO:0000166 nucleotide binding; GO:0017111 nucleoside-triphosphatase activity; GO:1901363 heterocyclic compound binding; GO:0097159 organic cycli…	K07831	MRAS; Ras-related protein M-Ras	hsa04072 Phospholipase D signaling pathway - Homo sapiens (human); hsa04015 Rap1 signaling pathway - Homo sapiens (human); hsa04218 Cellular senescence - Homo sapiens (human); hsa04625 C-type lectin receptor signaling pathway - Homo sapiens (human); hsa04371 Apelin signaling pathway - Homo sapiens (human); hsa04137 Mitophagy - animal - Homo sapiens (human); hsa04014 Ras signaling pathway - Homo s…	IPR005225; IPR027417;	Small GTP-binding protein domain; P-loop containing nucleoside triphosphate hydrolase; _x000D_
O95460	Matrilin-4 OS=Homo sapiens OX=9606 GN=MATN4	MATN4	0.662	0.0102	extracellular_x000D_	GO:0044763 single-organism cellular process; GO:0044699 single-organism process; GO:0016043 cellular component organization; GO:0030198 extracellular matrix organization; GO:0009987 cellular process; GO:0043062 extracellular structure organization; GO:0071840 cellular component organization or biogenesis;	GO:0005576 extracellular region;	GO:0043169 cation binding; GO:0046872 metal ion binding; GO:0005515 protein binding; GO:0005509 calcium ion binding; GO:0005488 binding; GO:0043167 ion binding;				IPR026823; IPR019466; IPR001881; IPR000742; IPR009030; IPR002035;	"Complement Clr-like EGF domain; Matrilin, coiled-coil trimerisation domain; EGF-like calcium-binding domain; EGF-like domain; Growth factor receptor cysteine-rich domain; von Willebrand factor, type A; "_x000D_
P01714	Immunoglobulin lambda variable 3-19 OS=Homo sapiens OX=9606 GN=IGLV3-19	IGLV3-19	0.662	0.00836	extracellular_x000D_	GO:0044700 single organism signaling; GO:0016064 immunoglobulin mediated immune response; GO:0051674 localization of cell; GO:0007166 cell surface receptor signaling pathway; GO:0038094 Fc-gamma receptor signaling pathway; GO:0044699 single-organism process; GO:0006909 phagocytosis; GO:0051234 establishment of localization; GO:0006956 complement activation; GO:0007165 signal transduction; GO:0008…	GO:0070062 extracellular exosome; GO:0043226 organelle; GO:0016020 membrane; GO:0044421 extracellular region part; GO:0044464 cell part; GO:0071944 cell periphery; GO:0031982 vesicle; GO:1903561 extracellular vesicle; GO:0043227 membrane-bounded organelle; GO:0005623 cell; GO:0005576 extracellular region; GO:0043230 extracellular organelle; GO:0005886 plasma membrane;	GO:0004252 serine-type endopeptidase activity; GO:0004175 endopeptidase activity; GO:0008233 peptidase activity; GO:0003824 catalytic activity; GO:0017171 serine hydrolase activity; GO:0005488 binding; GO:0008236 serine-type peptidase activity; GO:0070011 peptidase activity, acting on L-amino acid peptides; GO:0016787 hydrolase activity; GO:0005515 protein binding; GO:0003823 antigen binding;				IPR007110; IPR013783; IPR003599; IPR013106;	Immunoglobulin-like domain; Immunoglobulin-like fold; Immunoglobulin subtype; Immunoglobulin V-set domain; _x000D_
P51857	3-oxo-5-beta-steroid 4-dehydrogenase OS=Homo sapiens OX=9606 GN=AKR1D1	AKR1D1	0.665	0.000981	cytoplasm_x000D_	GO:0044707 single-multicellular organism process; GO:0065008 regulation of biological quality; GO:0007586 digestion; GO:0016053 organic acid biosynthetic process; GO:1901615 organic hydroxy compound metabolic process; GO:1902652 secondary alcohol metabolic process; GO:0006066 alcohol metabolic process; GO:0044699 single-organism process; GO:0009058 biosynthetic process; GO:0046164 alcohol catabol…	GO:0044421 extracellular region part; GO:0031982 vesicle; GO:0005737 cytoplasm; GO:0044424 intracellular part; GO:0005623 cell; GO:0005829 cytosol; GO:0005576 extracellular region; GO:0043226 organelle; GO:0070062 extracellular exosome; GO:0005622 intracellular; GO:0044464 cell part; GO:1903561 extracellular vesicle; GO:0043227 membrane-bounded organelle; GO:0043230 extracellular organelle; GO:00…	GO:0016614 oxidoreductase activity, acting on CH-OH group of donors; GO:0097159 organic cyclic compound binding; GO:0016627 oxidoreductase activity, acting on the CH-CH group of donors; GO:0016616 oxidoreductase activity, acting on the CH-OH group of donors, NAD or NADP as acceptor; GO:0016628 oxidoreductase activity, acting on the CH-CH group of donors, NAD or NADP as acceptor; GO:0003824 cataly…	K00251	AKR1D1; 3-oxo-5-beta-steroid 4-dehydrogenase [EC:1.3.1.3]	hsa00120 Primary bile acid biosynthesis - Homo sapiens (human); hsa00140 Steroid hormone biosynthesis - Homo sapiens (human); hsa01100 Metabolic pathways - Homo sapiens (human);	IPR023210;	NADP-dependent oxidoreductase domain; _x000D_
P07585	Decorin OS=Homo sapiens OX=9606 GN=DCN	DCN	0.672	7.85e-07	extracellular_x000D_	GO:0044700 single organism signaling; GO:0022414 reproductive process; GO:0009891 positive regulation of biosynthetic process; GO:0010821 regulation of mitochondrion organization; GO:0044237 cellular metabolic process; GO:0010594 regulation of endothelial cell migration; GO:1904181 positive regulation of membrane depolarization; GO:0009607 response to biotic stimulus; GO:0030203 glycosaminoglycan…	GO:0005615 extracellular space; GO:0044421 extracellular region part; GO:0005737 cytoplasm; GO:0032991 macromolecular complex; GO:0099512 supramolecular fiber; GO:0044424 intracellular part; GO:0099080 supramolecular complex; GO:0005623 cell; GO:0005581 collagen trimer; GO:0044422 organelle part; GO:0005775 vacuolar lumen; GO:0031974 membrane-enclosed lumen; GO:0070013 intracellular organelle lum…	GO:0003723 RNA binding; GO:0047485 protein N-terminus binding; GO:0044877 macromolecular complex binding; GO:0005515 protein binding; GO:0004860 protein kinase inhibitor activity; GO:0019887 protein kinase regulator activity; GO:0019207 kinase regulator activity; GO:0004857 enzyme inhibitor activity; GO:0098772 molecular function regulator; GO:0050840 extracellular matrix binding; GO:0097159 orga…	K04660	DCN; decorin	hsa04350 TGF-beta signaling pathway - Homo sapiens (human); hsa05205 Proteoglycans in cancer - Homo sapiens (human);	IPR000372; IPR032675;	"Leucine-rich repeat N-terminal domain; Leucine-rich repeat domain, L domain-like; "_x000D_
P29762	Cellular retinoic acid-binding protein 1 OS=Homo sapiens OX=9606 GN=CRABP1	CRABP1	0.672	0.000725	cytoplasm_x000D_	GO:0050794 regulation of cellular process; GO:0044700 single organism signaling; GO:0044707 single-multicellular organism process; GO:0065008 regulation of biological quality; GO:0042573 retinoic acid metabolic process; GO:0044699 single-organism process; GO:0044255 cellular lipid metabolic process; GO:0016115 terpenoid catabolic process; GO:0050896 response to stimulus; GO:0044237 cellular metab…	GO:0044464 cell part; GO:0005622 intracellular; GO:0005737 cytoplasm; GO:0044424 intracellular part; GO:0005623 cell; GO:0005829 cytosol; GO:0044444 cytoplasmic part;	GO:0019842 vitamin binding; GO:0043167 ion binding; GO:0019841 retinol binding; GO:0005501 retinoid binding; GO:0043177 organic acid binding; GO:0005515 protein binding; GO:0019840 isoprenoid binding; GO:0033293 monocarboxylic acid binding; GO:0031406 carboxylic acid binding; GO:0043178 alcohol binding; GO:0005488 binding; GO:0008289 lipid binding; GO:0043168 anion binding; GO:0016918 retinal bin…	K17337			IPR000463; IPR000566; IPR012674; IPR011038;	Cytosolic fatty-acid binding; Lipocalin/cytosolic fatty-acid binding domain; Calycin; Calycin-like; _x000D_
Q9NRZ7	1-acyl-sn-glycerol-3-phosphate acyltransferase gamma OS=Homo sapiens OX=9606 GN=AGPAT3	AGPAT3	0.673	0.004	extracellular_x000D_	GO:0046486 glycerolipid metabolic process; GO:0006654 phosphatidic acid biosynthetic process; GO:0008654 phospholipid biosynthetic process; GO:0044699 single-organism process; GO:0046463 acylglycerol biosynthetic process; GO:0009058 biosynthetic process; GO:0044255 cellular lipid metabolic process; GO:0044237 cellular metabolic process; GO:0019432 triglyceride biosynthetic process; GO:0006796 pho…	GO:0016020 membrane; GO:0042175 nuclear outer membrane-endoplasmic reticulum membrane network; GO:0005783 endoplasmic reticulum; GO:0031090 organelle membrane; GO:0071944 cell periphery; GO:0005737 cytoplasm; GO:0031224 intrinsic component of membrane; GO:0044424 intracellular part; GO:0005623 cell; GO:0044422 organelle part; GO:0044425 membrane part; GO:0005622 intracellular; GO:0044464 cell par…	GO:0016746 transferase activity, transferring acyl groups; GO:0003841 1-acylglycerol-3-phosphate O-acyltransferase activity; GO:0003824 catalytic activity; GO:0016411 acylglycerol O-acyltransferase activity; GO:0042171 lysophosphatidic acid acyltransferase activity; GO:0071617 lysophospholipid acyltransferase activity; GO:0016747 transferase activity, transferring acyl groups other than amino-acy…	K13523	AGPAT3_4; lysophosphatidic acid acyltransferase / lysophosphatidylinositol acyltransferase [EC:2.3.1.51 2.3.1.-]	hsa04072 Phospholipase D signaling pathway - Homo sapiens (human); hsa00564 Glycerophospholipid metabolism - Homo sapiens (human); hsa01100 Metabolic pathways - Homo sapiens (human); hsa00561 Glycerolipid metabolism - Homo sapiens (human);	IPR002123; IPR032098;	"Phospholipid/glycerol acyltransferase; Acyltransferase, C-terminal domain; "_x000D_
Q9HDC9	Adipocyte plasma membrane-associated protein OS=Homo sapiens OX=9606 GN=APMAP	APMAP	0.675	0.00272	plasma membrane_x000D_	GO:0009058 biosynthetic process; GO:0008152 metabolic process;	GO:0043229 intracellular organelle; GO:0016020 membrane; GO:0005783 endoplasmic reticulum; GO:0044421 extracellular region part; GO:0005737 cytoplasm; GO:0031982 vesicle; GO:0031224 intrinsic component of membrane; GO:0012505 endomembrane system; GO:0044424 intracellular part; GO:0005623 cell; GO:0016021 integral component of membrane; GO:0005576 extracellular region; GO:0043226 organelle; GO:007…	GO:0016840 carbon-nitrogen lyase activity; GO:0052689 carboxylic ester hydrolase activity; GO:0004064 arylesterase activity; GO:0003824 catalytic activity; GO:0016788 hydrolase activity, acting on ester bonds; GO:0016844 strictosidine synthase activity; GO:0016829 lyase activity; GO:0016787 hydrolase activity; GO:0016843 amine-lyase activity;				IPR018119; IPR011042;	"Strictosidine synthase, conserved region; Six-bladed beta-propeller, TolB-like; "_x000D_
Q14240	Eukaryotic initiation factor 4A-II OS=Homo sapiens OX=9606 GN=EIF4A2	EIF4A2	0.677	0.000117	nucleus_x000D_	GO:0006518 peptide metabolic process; GO:0010608 posttranscriptional regulation of gene expression; GO:0009058 biosynthetic process; GO:0044764 multi-organism cellular process; GO:0044237 cellular metabolic process; GO:0051253 negative regulation of RNA metabolic process; GO:2001141 regulation of RNA biosynthetic process; GO:0008152 metabolic process; GO:0006413 translational initiation; GO:19013…	GO:0044464 cell part; GO:0005622 intracellular; GO:0005737 cytoplasm; GO:0048471 perinuclear region of cytoplasm; GO:0032991 macromolecular complex; GO:0044424 intracellular part; GO:0043234 protein complex; GO:0005829 cytosol; GO:0005623 cell; GO:0044444 cytoplasmic part; GO:0016281 eukaryotic translation initiation factor 4F complex;	GO:1901265 nucleoside phosphate binding; GO:0008026 ATP-dependent helicase activity; GO:0003743 translation initiation factor activity; GO:0016817 hydrolase activity, acting on acid anhydrides; GO:0005515 protein binding; GO:0016787 hydrolase activity; GO:0016887 ATPase activity; GO:1901363 heterocyclic compound binding; GO:0097159 organic cyclic compound binding; GO:0016462 pyrophosphatase activ…	K03257	EIF4A; translation initiation factor 4A	hsa03013 RNA transport - Homo sapiens (human);	IPR014014; IPR011545; IPR014001; IPR027417; IPR001650;	"RNA helicase, DEAD-box type, Q motif; DEAD/DEAH box helicase domain; Helicase superfamily 1/2, ATP-binding domain; P-loop containing nucleoside triphosphate hydrolase; Helicase, C-terminal; "_x000D_
P15941	Mucin-1 OS=Homo sapiens OX=9606 GN=MUC1	MUC1	0.681	0.000878	extracellular_x000D_	GO:0044700 single organism signaling; GO:0043413 macromolecule glycosylation; GO:1902807 negative regulation of cell cycle G1/S phase transition; GO:0010941 regulation of cell death; GO:0032270 positive regulation of cellular protein metabolic process; GO:0002220 innate immune response activating cell surface receptor signaling pathway; GO:0007166 cell surface receptor signaling pathway; GO:00098…	GO:0016020 membrane; GO:0005615 extracellular space; GO:0044421 extracellular region part; GO:0016324 apical plasma membrane; GO:0071944 cell periphery; GO:0005737 cytoplasm; GO:0031982 vesicle; GO:0031224 intrinsic component of membrane; GO:0044424 intracellular part; GO:0005887 integral component of plasma membrane; GO:0005623 cell; GO:0044422 organelle part; GO:0044427 chromosomal part; GO:004…	GO:0003677 DNA binding; GO:0000976 transcription regulatory region sequence-specific DNA binding; GO:0003690 double-stranded DNA binding; GO:1990837 sequence-specific double-stranded DNA binding; GO:0001012 RNA polymerase II regulatory region DNA binding; GO:0005515 protein binding; GO:0043565 sequence-specific DNA binding; GO:0003712 transcription cofactor activity; GO:0000987 core promoter prox…	K06568			IPR000082;	SEA domain; _x000D_
Q12860	Contactin-1 OS=Homo sapiens OX=9606 GN=CNTN1	CNTN1	0.684	0.00232	plasma membrane_x000D_	GO:0044700 single organism signaling; GO:0045666 positive regulation of neuron differentiation; GO:0032270 positive regulation of cellular protein metabolic process; GO:0007166 cell surface receptor signaling pathway; GO:0007420 brain development; GO:0048666 neuron development; GO:0048869 cellular developmental process; GO:0022008 neurogenesis; GO:0044699 single-organism process; GO:0051130 posit…	GO:0016020 membrane; GO:0044421 extracellular region part; GO:0098857 membrane microdomain; GO:0071944 cell periphery; GO:0031982 vesicle; GO:0031225 anchored component of membrane; GO:0031224 intrinsic component of membrane; GO:0005623 cell; GO:0005576 extracellular region; GO:0005886 plasma membrane; GO:0043226 organelle; GO:0070062 extracellular exosome; GO:0043209 myelin sheath; GO:0044425 me…	GO:0030246 carbohydrate binding; GO:0097367 carbohydrate derivative binding; GO:0005515 protein binding; GO:0001948 glycoprotein binding; GO:0005488 binding;	K06759	CNTN1; contactin 1	hsa04514 Cell adhesion molecules (CAMs) - Homo sapiens (human);	IPR003598; IPR007110; IPR013783; IPR003599; IPR003961; IPR013098;	Immunoglobulin subtype 2; Immunoglobulin-like domain; Immunoglobulin-like fold; Immunoglobulin subtype; Fibronectin type III; Immunoglobulin I-set; _x000D_
P17661	Desmin OS=Homo sapiens OX=9606 GN=DES	DES	0.685	2.07e-05	mitochondria_x000D_	GO:0030048 actin filament-based movement; GO:0016043 cellular component organization; GO:0030049 muscle filament sliding; GO:0070252 actin-mediated cell contraction; GO:0003012 muscle system process; GO:0045109 intermediate filament organization; GO:0003008 system process; GO:0045104 intermediate filament cytoskeleton organization; GO:0033275 actin-myosin filament sliding; GO:1903522 regulation o…	GO:0016020 membrane; GO:0044421 extracellular region part; GO:0071944 cell periphery; GO:0044291 cell-cell contact zone; GO:0030054 cell junction; GO:0030016 myofibril; GO:0031982 vesicle; GO:0005737 cytoplasm; GO:0099512 supramolecular fiber; GO:0044424 intracellular part; GO:0005913 cell-cell adherens junction; GO:0030018 Z disc; GO:0005911 cell-cell junction; GO:0099080 supramolecular complex;…	GO:0005515 protein binding; GO:0008092 cytoskeletal protein binding; GO:0042802 identical protein binding; GO:0005200 structural constituent of cytoskeleton; GO:0005198 structural molecule activity; GO:0005488 binding;	K07610	DES; desmin	hsa05414 Dilated cardiomyopathy (DCM) - Homo sapiens (human); hsa05412 Arrhythmogenic right ventricular cardiomyopathy (ARVC) - Homo sapiens (human); hsa05410 Hypertrophic cardiomyopathy (HCM) - Homo sapiens (human);	IPR006821;	"Intermediate filament head, DNA-binding domain; "_x000D_
P62805	Histone H4 OS=Homo sapiens OX=9606 GN=HIST1H4A	HIST1H4A	0.685	2.86e-06	nucleus_x000D_	GO:0044085 cellular component biogenesis; GO:0065008 regulation of biological quality; GO:0097659 nucleic acid-templated transcription; GO:0016233 telomere capping; GO:0044237 cellular metabolic process; GO:0008152 metabolic process; GO:0034724 DNA replication-independent nucleosome organization; GO:0006334 nucleosome assembly; GO:0065003 macromolecular complex assembly; GO:1904837 beta-catenin-T…	GO:0016020 membrane; GO:0044421 extracellular region part; GO:0000784 nuclear chromosome, telomeric region; GO:0000781 chromosome, telomeric region; GO:0031982 vesicle; GO:0032991 macromolecular complex; GO:0044424 intracellular part; GO:0005623 cell; GO:0044422 organelle part; GO:0044427 chromosomal part; GO:0043228 non-membrane-bounded organelle; GO:0070062 extracellular exosome; GO:0031974 mem…	GO:0097159 organic cyclic compound binding; GO:1901363 heterocyclic compound binding; GO:0042393 histone binding; GO:0003723 RNA binding; GO:0003677 DNA binding; GO:0046982 protein heterodimerization activity; GO:0005488 binding; GO:0046983 protein dimerization activity; GO:0003676 nucleic acid binding; GO:0019904 protein domain specific binding; GO:0005515 protein binding;	K11254	H4; histone H4	hsa05322 Systemic lupus erythematosus - Homo sapiens (human); hsa05034 Alcoholism - Homo sapiens (human); hsa05203 Viral carcinogenesis - Homo sapiens (human);	IPR009072; IPR004823;	Histone-fold; TATA box binding protein associated factor (TAF); _x000D_
Q14554	Protein disulfide-isomerase A5 OS=Homo sapiens OX=9606 GN=PDIA5	PDIA5	0.687	0.0133	extracellular_x000D_	GO:0044700 single organism signaling; GO:0050794 regulation of cellular process; GO:0033554 cellular response to stress; GO:0065008 regulation of biological quality; GO:0035967 cellular response to topologically incorrect protein; GO:0034976 response to endoplasmic reticulum stress; GO:0071310 cellular response to organic substance; GO:0045454 cell redox homeostasis; GO:0044699 single-organism pr…	GO:0016020 membrane; GO:0005788 endoplasmic reticulum lumen; GO:0043229 intracellular organelle; GO:0042175 nuclear outer membrane-endoplasmic reticulum membrane network; GO:0005783 endoplasmic reticulum; GO:0005737 cytoplasm; GO:0044446 intracellular organelle part; GO:0012505 endomembrane system; GO:0044424 intracellular part; GO:0005623 cell; GO:0044422 organelle part; GO:0043226 organelle; GO…	GO:0016864 intramolecular oxidoreductase activity, transposing S-S bonds; GO:0005515 protein binding; GO:0016860 intramolecular oxidoreductase activity; GO:0016853 isomerase activity; GO:0003756 protein disulfide isomerase activity; GO:0003824 catalytic activity; GO:0005488 binding; GO:0016491 oxidoreductase activity;	K09583			IPR013766; IPR012336;	Thioredoxin domain; Thioredoxin-like fold; _x000D_
Q8N2S1	Latent-transforming growth factor beta-binding protein 4 OS=Homo sapiens OX=9606 GN=LTBP4	LTBP4	0.688	0.00412	extracellular_x000D_	GO:0044700 single organism signaling; GO:0065008 regulation of biological quality; GO:0009914 hormone transport; GO:0007166 cell surface receptor signaling pathway; GO:0023051 regulation of signaling; GO:0071560 cellular response to transforming growth factor beta stimulus; GO:0044699 single-organism process; GO:0071363 cellular response to growth factor stimulus; GO:0051234 establishment of loca…	GO:0031012 extracellular matrix; GO:0070062 extracellular exosome; GO:0043226 organelle; GO:0005615 extracellular space; GO:0044421 extracellular region part; GO:0031982 vesicle; GO:1903561 extracellular vesicle; GO:0005578 proteinaceous extracellular matrix; GO:0043227 membrane-bounded organelle; GO:0005576 extracellular region; GO:0043230 extracellular organelle;	GO:0016773 phosphotransferase activity, alcohol group as acceptor; GO:0005102 receptor binding; GO:0019838 growth factor binding; GO:0005515 protein binding; GO:0005178 integrin binding; GO:0004672 protein kinase activity; GO:0004888 transmembrane signaling receptor activity; GO:0004871 signal transducer activity; GO:0016301 kinase activity; GO:0003824 catalytic activity; GO:0005488 binding; GO:0…	K08023			IPR017878; IPR001881; IPR000742; IPR009030;	TB domain; EGF-like calcium-binding domain; EGF-like domain; Growth factor receptor cysteine-rich domain; _x000D_
Q9NTG7	NAD-dependent protein deacetylase sirtuin-3, mitochondrial OS=Homo sapiens OX=9606 GN=SIRT3	SIRT3	0.688	0.0059	mitochondria_x000D_	GO:0043413 macromolecule glycosylation; GO:0065008 regulation of biological quality; GO:0009968 negative regulation of signal transduction; GO:0050796 regulation of insulin secretion; GO:0023051 regulation of signaling; GO:0044699 single-organism process; GO:0051046 regulation of secretion; GO:0009058 biosynthetic process; GO:0002793 positive regulation of peptide secretion; GO:0044237 cellular m…	GO:0005759 mitochondrial matrix; GO:0043229 intracellular organelle; GO:0044429 mitochondrial part; GO:0005737 cytoplasm; GO:0044446 intracellular organelle part; GO:0044424 intracellular part; GO:0005623 cell; GO:0005739 mitochondrion; GO:0044422 organelle part; GO:0031974 membrane-enclosed lumen; GO:0043226 organelle; GO:0043231 intracellular membrane-bounded organelle; GO:0070013 intracellular…	GO:0016763 transferase activity, transferring pentosyl groups; GO:1901265 nucleoside phosphate binding; GO:0003950 NAD+ ADP-ribosyltransferase activity; GO:0043167 ion binding; GO:0005515 protein binding; GO:0016787 hydrolase activity; GO:0070403 NAD+ binding; GO:0000166 nucleotide binding; GO:0008270 zinc ion binding; GO:0048037 cofactor binding; GO:1901363 heterocyclic compound binding; GO:0097…	K11413	SIRT3; NAD-dependent deacetylase sirtuin 3 [EC:3.5.1.-]	hsa05230 Central carbon metabolism in cancer - Homo sapiens (human);	IPR029035; IPR026590; IPR026591;	"DHS-like NAD/FAD-binding domain; Sirtuin family, catalytic core domain; Sirtuin family, catalytic core small domain; "_x000D_
Q99943	1-acyl-sn-glycerol-3-phosphate acyltransferase alpha OS=Homo sapiens OX=9606 GN=AGPAT1	AGPAT1	0.689	0.0017	endoplasmic reticulum_x000D_	GO:0050794 regulation of cellular process; GO:0046486 glycerolipid metabolic process; GO:0001819 positive regulation of cytokine production; GO:0023051 regulation of signaling; GO:0006654 phosphatidic acid biosynthetic process; GO:0001959 regulation of cytokine-mediated signaling pathway; GO:0008654 phospholipid biosynthetic process; GO:0044699 single-organism process; GO:0046463 acylglycerol bio…	GO:0043229 intracellular organelle; GO:0016020 membrane; GO:0042175 nuclear outer membrane-endoplasmic reticulum membrane network; GO:0005783 endoplasmic reticulum; GO:0044446 intracellular organelle part; GO:0005737 cytoplasm; GO:0031224 intrinsic component of membrane; GO:0012505 endomembrane system; GO:0044424 intracellular part; GO:0005623 cell; GO:0016021 integral component of membrane; GO:0…	GO:0016746 transferase activity, transferring acyl groups; GO:0003841 1-acylglycerol-3-phosphate O-acyltransferase activity; GO:0003824 catalytic activity; GO:0005488 binding; GO:0016411 acylglycerol O-acyltransferase activity; GO:0042171 lysophosphatidic acid acyltransferase activity; GO:0005515 protein binding; GO:0071617 lysophospholipid acyltransferase activity; GO:0016747 transferase activit…	K13509	AGPAT1_2; lysophosphatidate acyltransferase [EC:2.3.1.51]	hsa04975 Fat digestion and absorption - Homo sapiens (human); hsa04072 Phospholipase D signaling pathway - Homo sapiens (human); hsa00564 Glycerophospholipid metabolism - Homo sapiens (human); hsa01100 Metabolic pathways - Homo sapiens (human); hsa00561 Glycerolipid metabolism - Homo sapiens (human);	IPR002123; IPR004552;	Phospholipid/glycerol acyltransferase; 1-acyl-sn-glycerol-3-phosphate acyltransferase; _x000D_
P23142	Fibulin-1 OS=Homo sapiens OX=9606 GN=FBLN1	FBLN1	0.691	2.72e-06	extracellular_x000D_	GO:0030335 positive regulation of cell migration; GO:0065008 regulation of biological quality; GO:0007596 blood coagulation; GO:0032270 positive regulation of cellular protein metabolic process; GO:0022414 reproductive process; GO:0007566 embryo implantation; GO:0008285 negative regulation of cell proliferation; GO:0048145 regulation of fibroblast proliferation; GO:0008152 metabolic process; GO:0…	GO:0070062 extracellular exosome; GO:0043226 organelle; GO:0031012 extracellular matrix; GO:0005615 extracellular space; GO:0044421 extracellular region part; GO:0031982 vesicle; GO:1903561 extracellular vesicle; GO:0005578 proteinaceous extracellular matrix; GO:0071953 elastic fiber; GO:0043227 membrane-bounded organelle; GO:0005576 extracellular region; GO:0044420 extracellular matrix component…	GO:0001968 fibronectin binding; GO:0005102 receptor binding; GO:0043167 ion binding; GO:0044877 macromolecular complex binding; GO:0061134 peptidase regulator activity; GO:0016504 peptidase activator activity; GO:0005515 protein binding; GO:0005178 integrin binding; GO:0098772 molecular function regulator; GO:0070051 fibrinogen binding; GO:0005201 extracellular matrix structural constituent; GO:0…	K17307			IPR026823; IPR001881; IPR000742; IPR009030; IPR000020;	Complement Clr-like EGF domain; EGF-like calcium-binding domain; EGF-like domain; Growth factor receptor cysteine-rich domain; Anaphylatoxin/fibulin; _x000D_
P16035	Metalloproteinase inhibitor 2 OS=Homo sapiens OX=9606 GN=TIMP2	TIMP2	0.693	0.000382	extracellular_x000D_	GO:0051349 positive regulation of lyase activity; GO:0032270 positive regulation of cellular protein metabolic process; GO:0045321 leukocyte activation; GO:0009891 positive regulation of biosynthetic process; GO:0008285 negative regulation of cell proliferation; GO:0010466 negative regulation of peptidase activity; GO:0030810 positive regulation of nucleotide biosynthetic process; GO:0051240 posi…	GO:0034774 secretory granule lumen; GO:1904724 tertiary granule lumen; GO:0005615 extracellular space; GO:0044421 extracellular region part; GO:0031410 cytoplasmic vesicle; GO:0005737 cytoplasm; GO:0031982 vesicle; GO:0043025 neuronal cell body; GO:0044433 cytoplasmic vesicle part; GO:0030426 growth cone; GO:0044424 intracellular part; GO:0005623 cell; GO:1904813 ficolin-1-rich granule lumen; GO:…	GO:0005102 receptor binding; GO:0043167 ion binding; GO:0061134 peptidase regulator activity; GO:0044877 macromolecular complex binding; GO:0005515 protein binding; GO:0005178 integrin binding; GO:0004857 enzyme inhibitor activity; GO:0098772 molecular function regulator; GO:0004866 endopeptidase inhibitor activity; GO:0002020 protease binding; GO:0050839 cell adhesion molecule binding; GO:003023…				IPR008993; IPR001134; IPR027465;	"Tissue inhibitor of metalloproteinases-like, OB-fold; Netrin domain; Proteinase inhibitor I35b (TIMP), C-terminal; "_x000D_
P09493	Tropomyosin alpha-1 chain OS=Homo sapiens OX=9606 GN=TPM1	TPM1	0.695	9.82e-05	cytoplasm_x000D_	GO:0044085 cellular component biogenesis; GO:0065008 regulation of biological quality; GO:0045777 positive regulation of blood pressure; GO:0003065 positive regulation of heart rate by epinephrine; GO:0043009 chordate embryonic development; GO:0060415 muscle tissue morphogenesis; GO:0032989 cellular component morphogenesis; GO:0008285 negative regulation of cell proliferation; GO:0030036 actin cy…	GO:0016020 membrane; GO:0071944 cell periphery; GO:0030016 myofibril; GO:0032587 ruffle membrane; GO:0005737 cytoplasm; GO:0032991 macromolecular complex; GO:0044424 intracellular part; GO:0099512 supramolecular fiber; GO:0032059 bleb; GO:0099080 supramolecular complex; GO:0005623 cell; GO:0032432 actin filament bundle; GO:0044422 organelle part; GO:0005862 muscle thin filament tropomyosin; GO:00…	GO:0051015 actin filament binding; GO:0008092 cytoskeletal protein binding; GO:0005200 structural constituent of cytoskeleton; GO:0005488 binding; GO:0044877 macromolecular complex binding; GO:0003779 actin binding; GO:0005515 protein binding; GO:0008307 structural constituent of muscle; GO:0005198 structural molecule activity; GO:0032403 protein complex binding;	K10373	TPM1; tropomyosin 1	hsa04260 Cardiac muscle contraction - Homo sapiens (human); hsa05414 Dilated cardiomyopathy (DCM) - Homo sapiens (human); hsa04261 Adrenergic signaling in cardiomyocytes - Homo sapiens (human); hsa05206 MicroRNAs in cancer - Homo sapiens (human); hsa05410 Hypertrophic cardiomyopathy (HCM) - Homo sapiens (human);
Q12805	EGF-containing fibulin-like extracellular matrix protein 1 OS=Homo sapiens OX=9606 GN=EFEMP1	EFEMP1	0.696	0.000396	extracellular_x000D_	GO:0048569 post-embryonic animal organ development; GO:0044700 single organism signaling; GO:0051093 negative regulation of developmental process; GO:0007166 cell surface receptor signaling pathway; GO:0007601 visual perception; GO:0051241 negative regulation of multicellular organismal process; GO:0018212 peptidyl-tyrosine modification; GO:0044699 single-organism process; GO:0044237 cellular met…	GO:0031012 extracellular matrix; GO:0070062 extracellular exosome; GO:0043226 organelle; GO:0005615 extracellular space; GO:0044421 extracellular region part; GO:0031982 vesicle; GO:1903561 extracellular vesicle; GO:0005578 proteinaceous extracellular matrix; GO:0043227 membrane-bounded organelle; GO:0005576 extracellular region; GO:0043230 extracellular organelle;	GO:0038023 signaling receptor activity; GO:0008083 growth factor activity; GO:0016773 phosphotransferase activity, alcohol group as acceptor; GO:0005102 receptor binding; GO:0043167 ion binding; GO:0004713 protein tyrosine kinase activity; GO:0070851 growth factor receptor binding; GO:0005515 protein binding; GO:0004672 protein kinase activity; GO:0004888 transmembrane signaling receptor activity…	K18262			IPR026823; IPR001881; IPR000742; IPR009030;	Complement Clr-like EGF domain; EGF-like calcium-binding domain; EGF-like domain; Growth factor receptor cysteine-rich domain; _x000D_
A1L4H1	Soluble scavenger receptor cysteine-rich domain-containing protein SSC5D OS=Homo sapiens OX=9606 GN=SSC5D	SSC5D	0.697	0.00372	extracellular_x000D_	GO:0009593 detection of chemical stimulus; GO:0098542 defense response to other organism; GO:0044699 single-organism process; GO:0051241 negative regulation of multicellular organismal process; GO:0051046 regulation of secretion; GO:0098581 detection of external biotic stimulus; GO:0001818 negative regulation of cytokine production; GO:0050710 negative regulation of cytokine secretion; GO:0051234…	GO:0031012 extracellular matrix; GO:0016020 membrane; GO:0005615 extracellular space; GO:0044421 extracellular region part; GO:0044464 cell part; GO:0005622 intracellular; GO:0005737 cytoplasm; GO:0044424 intracellular part; GO:0005623 cell; GO:0005576 extracellular region;	GO:0060089 molecular transducer activity; GO:0004872 receptor activity; GO:0001968 fibronectin binding; GO:0043236 laminin binding; GO:0005488 binding; GO:0038024 cargo receptor activity; GO:0005515 protein binding; GO:0005044 scavenger receptor activity; GO:0050840 extracellular matrix binding;				IPR001190; IPR017448;	SRCR domain; SRCR-like domain; _x000D_
P08758	Annexin A5 OS=Homo sapiens OX=9606 GN=ANXA5	ANXA5	0.698	2.32e-05	cytoplasm_x000D_	GO:0050794 regulation of cellular process; GO:0044700 single organism signaling; GO:0044707 single-multicellular organism process; GO:0010941 regulation of cell death; GO:0007596 blood coagulation; GO:0065008 regulation of biological quality; GO:0043069 negative regulation of programmed cell death; GO:0043067 regulation of programmed cell death; GO:0051241 negative regulation of multicellular org…	GO:0016020 membrane; GO:0044421 extracellular region part; GO:0005615 extracellular space; GO:0009897 external side of plasma membrane; GO:0030054 cell junction; GO:0071944 cell periphery; GO:0031982 vesicle; GO:0005737 cytoplasm; GO:0044424 intracellular part; GO:0005623 cell; GO:0070062 extracellular exosome; GO:0005925 focal adhesion; GO:0044464 cell part; GO:0044425 membrane part; GO:0005622 …	GO:0005544 calcium-dependent phospholipid binding; GO:0055102 lipase inhibitor activity; GO:0030234 enzyme regulator activity; GO:0005488 binding; GO:0005543 phospholipid binding; GO:0043167 ion binding; GO:0008289 lipid binding; GO:0004859 phospholipase inhibitor activity; GO:0043169 cation binding; GO:0046872 metal ion binding; GO:0005515 protein binding; GO:0043168 anion binding; GO:0005509 ca…	K16646
Q12884	Prolyl endopeptidase FAP OS=Homo sapiens OX=9606 GN=FAP	FAP	0.698	0.00202	endoplasmic reticulum_x000D_	GO:0065008 regulation of biological quality; GO:0090130 tissue migration; GO:0010941 regulation of cell death; GO:0044246 regulation of multicellular organismal metabolic process; GO:0051674 localization of cell; GO:0001568 blood vessel development; GO:0051129 negative regulation of cellular component organization; GO:0044699 single-organism process; GO:0010716 negative regulation of extracellula…	GO:0016020 membrane; GO:0005615 extracellular space; GO:0044421 extracellular region part; GO:0071437 invadopodium; GO:0071944 cell periphery; GO:0030054 cell junction; GO:0032587 ruffle membrane; GO:0005737 cytoplasm; GO:0031224 intrinsic component of membrane; GO:0071438 invadopodium membrane; GO:0044424 intracellular part; GO:0005623 cell; GO:0005925 focal adhesion; GO:0098590 plasma membrane …	GO:0004222 metalloendopeptidase activity; GO:0008238 exopeptidase activity; GO:0008233 peptidase activity; GO:0005102 receptor binding; GO:0044877 macromolecular complex binding; GO:0008236 serine-type peptidase activity; GO:0008239 dipeptidyl-peptidase activity; GO:0046983 protein dimerization activity; GO:0008237 metallopeptidase activity; GO:0005178 integrin binding; GO:0004177 aminopeptidase …	K08674			IPR001375; IPR029058; IPR002469;	"Peptidase S9, prolyl oligopeptidase, catalytic domain; Alpha/Beta hydrolase fold; Dipeptidylpeptidase IV, N-terminal domain; "_x000D_
P02511	Alpha-crystallin B chain OS=Homo sapiens OX=9606 GN=CRYAB	CRYAB	0.7	0.000178	mitochondria_x000D_	GO:0044700 single organism signaling; GO:0044085 cellular component biogenesis; GO:0003012 muscle system process; GO:0010941 regulation of cell death; GO:0031109 microtubule polymerization or depolymerization; GO:0051129 negative regulation of cellular component organization; GO:0044699 single-organism process; GO:0032459 regulation of protein oligomerization; GO:0044237 cellular metabolic proces…	GO:0016020 membrane; GO:0030425 dendrite; GO:0044421 extracellular region part; GO:0005737 cytoplasm; GO:0043025 neuronal cell body; GO:0099080 supramolecular complex; GO:0005623 cell; GO:0031674 I band; GO:0043197 dendritic spine; GO:0044422 organelle part; GO:0043228 non-membrane-bounded organelle; GO:0070062 extracellular exosome; GO:0005654 nucleoplasm; GO:0098590 plasma membrane region; GO:0…	GO:0005212 structural constituent of eye lens; GO:0008092 cytoskeletal protein binding; GO:0042802 identical protein binding; GO:0042803 protein homodimerization activity; GO:0008017 microtubule binding; GO:0005488 binding; GO:0043167 ion binding; GO:0046983 protein dimerization activity; GO:0015631 tubulin binding; GO:0046872 metal ion binding; GO:0043169 cation binding; GO:0005515 protein bindi…	K09542	CRYAB; crystallin, alpha B	hsa04141 Protein processing in endoplasmic reticulum - Homo sapiens (human); hsa04213 Longevity regulating pathway - multiple species - Homo sapiens (human);	IPR002068; IPR003090; IPR008978;	"Alpha crystallin/Hsp20 domain; Alpha-crystallin, N-terminal; HSP20-like chaperone; "_x000D_
Q969X5	Endoplasmic reticulum-Golgi intermediate compartment protein 1 OS=Homo sapiens OX=9606 GN=ERGIC1	ERGIC1	0.7	0.000584	plasma membrane_x000D_	GO:0006810 transport; GO:0046907 intracellular transport; GO:0051649 establishment of localization in cell; GO:0016192 vesicle-mediated transport; GO:0048193 Golgi vesicle transport; GO:0051179 localization; GO:0006888 ER to Golgi vesicle-mediated transport; GO:0051641 cellular localization; GO:0051234 establishment of localization;	GO:0016020 membrane; GO:0042175 nuclear outer membrane-endoplasmic reticulum membrane network; GO:0005783 endoplasmic reticulum; GO:0031090 organelle membrane; GO:0005737 cytoplasm; GO:0031224 intrinsic component of membrane; GO:0044424 intracellular part; GO:0005623 cell; GO:0044422 organelle part; GO:0031974 membrane-enclosed lumen; GO:0005654 nucleoplasm; GO:0070013 intracellular organelle lum…	GO:0005515 protein binding; GO:0005488 binding;	K20365			IPR012936;	"Endoplasmic reticulum vesicle transporter, C-terminal; "_x000D_
O95967	EGF-containing fibulin-like extracellular matrix protein 2 OS=Homo sapiens OX=9606 GN=EFEMP2	EFEMP2	0.701	0.00336	extracellular_x000D_		GO:0031012 extracellular matrix; GO:0070062 extracellular exosome; GO:0043226 organelle; GO:0044421 extracellular region part; GO:0031982 vesicle; GO:1903561 extracellular vesicle; GO:0005578 proteinaceous extracellular matrix; GO:0043227 membrane-bounded organelle; GO:0044420 extracellular matrix component; GO:0005576 extracellular region; GO:0043230 extracellular organelle; GO:0005604 basement …	GO:0043169 cation binding; GO:0046872 metal ion binding; GO:0005201 extracellular matrix structural constituent; GO:0005515 protein binding; GO:0005509 calcium ion binding; GO:0005198 structural molecule activity; GO:0005488 binding; GO:0043167 ion binding;	K19866			IPR026823; IPR001881; IPR000742; IPR009030;	Complement Clr-like EGF domain; EGF-like calcium-binding domain; EGF-like domain; Growth factor receptor cysteine-rich domain; _x000D_
P23434	Glycine cleavage system H protein, mitochondrial OS=Homo sapiens OX=9606 GN=GCSH	GCSH	0.701	0.00258	mitochondria_x000D_	GO:1901606 alpha-amino acid catabolic process; GO:0019464 glycine decarboxylation via glycine cleavage system; GO:0044699 single-organism process; GO:0006544 glycine metabolic process; GO:0044237 cellular metabolic process; GO:0032259 methylation; GO:0071704 organic substance metabolic process; GO:0006546 glycine catabolic process; GO:0008152 metabolic process; GO:0006520 cellular amino acid meta…	GO:0005759 mitochondrial matrix; GO:0043229 intracellular organelle; GO:0005960 glycine cleavage complex; GO:0044429 mitochondrial part; GO:0005737 cytoplasm; GO:0044446 intracellular organelle part; GO:0032991 macromolecular complex; GO:0044424 intracellular part; GO:0005623 cell; GO:0005739 mitochondrion; GO:0044422 organelle part; GO:0031974 membrane-enclosed lumen; GO:0043226 organelle; GO:00…	GO:0008168 methyltransferase activity; GO:0003824 catalytic activity; GO:0005488 binding; GO:0016741 transferase activity, transferring one-carbon groups; GO:0005515 protein binding; GO:0004047 aminomethyltransferase activity; GO:0016740 transferase activity;	K02437	gcvH; glycine cleavage system H protein	hsa01100 Metabolic pathways - Homo sapiens (human); hsa00260 Glycine, serine and threonine metabolism - Homo sapiens (human); hsa01200 Carbon metabolism - Homo sapiens (human); hsa00630 Glyoxylate and dicarboxylate metabolism - Homo sapiens (human);	IPR011053; IPR000089;	Single hybrid motif; Biotin/lipoyl attachment; _x000D_
P08962	CD63 antigen OS=Homo sapiens OX=9606 GN=CD63	CD63	0.702	0.00126	plasma membrane_x000D_	GO:0060627 regulation of vesicle-mediated transport; GO:0021700 developmental maturation; GO:0045321 leukocyte activation; GO:0051674 localization of cell; GO:0002092 positive regulation of receptor internalization; GO:0023051 regulation of signaling; GO:0048869 cellular developmental process; GO:0044699 single-organism process; GO:0015031 protein transport; GO:0051234 establishment of localizati…	GO:0016020 membrane; GO:0042827 platelet dense granule; GO:0044421 extracellular region part; GO:0031090 organelle membrane; GO:0005737 cytoplasm; GO:0031088 platelet dense granule membrane; GO:0044433 cytoplasmic vesicle part; GO:0005887 integral component of plasma membrane; GO:0005623 cell; GO:0044422 organelle part; GO:0005765 lysosomal membrane; GO:0070062 extracellular exosome; GO:0031902 l…	GO:0005515 protein binding; GO:0005488 binding;	K06497	CD63; CD63 antigen	hsa04142 Lysosome - Homo sapiens (human); hsa05205 Proteoglycans in cancer - Homo sapiens (human);	IPR008952;	"Tetraspanin, EC2 domain; "_x000D_
P11678	Eosinophil peroxidase OS=Homo sapiens OX=9606 GN=EPX	EPX	0.702	0.00576	extracellular_x000D_	GO:0045321 leukocyte activation; GO:0051674 localization of cell; GO:0098542 defense response to other organism; GO:0044699 single-organism process; GO:0051241 negative regulation of multicellular organismal process; GO:0001818 negative regulation of cytokine production; GO:0044237 cellular metabolic process; GO:0032753 positive regulation of interleukin-4 production; GO:0009607 response to bioti…	GO:0034774 secretory granule lumen; GO:0043229 intracellular organelle; GO:0097708 intracellular vesicle; GO:0005615 extracellular space; GO:0044421 extracellular region part; GO:0031410 cytoplasmic vesicle; GO:0031982 vesicle; GO:0005737 cytoplasm; GO:0044446 intracellular organelle part; GO:0044433 cytoplasmic vesicle part; GO:0012505 endomembrane system; GO:0044424 intracellular part; GO:00056…	GO:0097159 organic cyclic compound binding; GO:1901363 heterocyclic compound binding; GO:0020037 heme binding; GO:0003824 catalytic activity; GO:0005488 binding; GO:0043167 ion binding; GO:0016209 antioxidant activity; GO:0046872 metal ion binding; GO:0043169 cation binding; GO:0004601 peroxidase activity; GO:0046906 tetrapyrrole binding; GO:0016684 oxidoreductase activity, acting on peroxide as …	K10788	EPX; eosinophil peroxidase [EC:1.11.1.7]	hsa05310 Asthma - Homo sapiens (human);
P46439	Glutathione S-transferase Mu 5 OS=Homo sapiens OX=9606 GN=GSTM5	GSTM5	0.703	0.00318	cytoplasm_x000D_	GO:0006790 sulfur compound metabolic process; GO:0006518 peptide metabolic process; GO:0044711 single-organism biosynthetic process; GO:0044763 single-organism cellular process; GO:0044699 single-organism process; GO:0006807 nitrogen compound metabolic process; GO:0009058 biosynthetic process; GO:0043603 cellular amide metabolic process; GO:1901566 organonitrogen compound biosynthetic process; GO…	GO:0044464 cell part; GO:0005622 intracellular; GO:0005737 cytoplasm; GO:0044424 intracellular part; GO:0005623 cell; GO:0005829 cytosol; GO:0044444 cytoplasmic part;	GO:0004364 glutathione transferase activity; GO:0016765 transferase activity, transferring alkyl or aryl (other than methyl) groups; GO:0005515 protein binding; GO:0042802 identical protein binding; GO:0003824 catalytic activity; GO:0016740 transferase activity; GO:0005488 binding;	K00799	GST; glutathione S-transferase [EC:2.5.1.18]	hsa01524 Platinum drug resistance - Homo sapiens (human); hsa00480 Glutathione metabolism - Homo sapiens (human); hsa05200 Pathways in cancer - Homo sapiens (human); hsa05204 Chemical carcinogenesis - Homo sapiens (human); hsa00980 Metabolism of xenobiotics by cytochrome P450 - Homo sapiens (human); hsa05225 Hepatocellular carcinoma - Homo sapiens (human); hsa00983 Drug metabolism - other enzymes…	IPR004046; IPR010987; IPR004045; IPR012336;	"Glutathione S-transferase, C-terminal; Glutathione S-transferase, C-terminal-like; Glutathione S-transferase, N-terminal; Thioredoxin-like fold; "_x000D_
Q9BXN1	Asporin OS=Homo sapiens OX=9606 GN=ASPN	ASPN	0.704	1.91e-05	extracellular_x000D_	GO:0044700 single organism signaling; GO:0051093 negative regulation of developmental process; GO:0009968 negative regulation of signal transduction; GO:0007166 cell surface receptor signaling pathway; GO:0023051 regulation of signaling; GO:0051241 negative regulation of multicellular organismal process; GO:0044699 single-organism process; GO:1903845 negative regulation of cellular response to tr…	GO:0031012 extracellular matrix; GO:0044421 extracellular region part; GO:0044464 cell part; GO:0005622 intracellular; GO:0005737 cytoplasm; GO:0005578 proteinaceous extracellular matrix; GO:0044424 intracellular part; GO:0005623 cell; GO:0005576 extracellular region;	GO:0043167 ion binding; GO:0044877 macromolecular complex binding; GO:0005515 protein binding; GO:0004860 protein kinase inhibitor activity; GO:0019207 kinase regulator activity; GO:0019887 protein kinase regulator activity; GO:0004857 enzyme inhibitor activity; GO:0098772 molecular function regulator; GO:0030234 enzyme regulator activity; GO:0019210 kinase inhibitor activity; GO:0005488 binding;…	K08120			IPR000372; IPR032675;	"Leucine-rich repeat N-terminal domain; Leucine-rich repeat domain, L domain-like; "_x000D_
P49326	Dimethylaniline monooxygenase [N-oxide-forming] 5 OS=Homo sapiens OX=9606 GN=FMO5	FMO5	0.706	0.0135	plasma membrane_x000D_	GO:0044699 single-organism process; GO:0008152 metabolic process; GO:0055114 oxidation-reduction process; GO:0044710 single-organism metabolic process;	GO:0016020 membrane; GO:0043229 intracellular organelle; GO:0042175 nuclear outer membrane-endoplasmic reticulum membrane network; GO:0005783 endoplasmic reticulum; GO:0031090 organelle membrane; GO:0044446 intracellular organelle part; GO:0005737 cytoplasm; GO:0031224 intrinsic component of membrane; GO:0012505 endomembrane system; GO:0044424 intracellular part; GO:0005829 cytosol; GO:0005623 ce…	GO:0016709 oxidoreductase activity, acting on paired donors, with incorporation or reduction of molecular oxygen, NAD(P)H as one donor, and incorporation of one atom of oxygen; GO:1901265 nucleoside phosphate binding; GO:0050660 flavin adenine dinucleotide binding; GO:0043167 ion binding; GO:0016705 oxidoreductase activity, acting on paired donors, with incorporation or reduction of molecular oxy…	K00485	FMO; dimethylaniline monooxygenase (N-oxide forming) [EC:1.14.13.8]	hsa00982 Drug metabolism - cytochrome P450 - Homo sapiens (human);	IPR016040; IPR023753;	NAD(P)-binding domain; FAD/NAD(P)-binding domain; _x000D_
Q86WA6	Valacyclovir hydrolase OS=Homo sapiens OX=9606 GN=BPHL	BPHL	0.706	0.00184	mitochondria_x000D_	GO:0071466 cellular response to xenobiotic stimulus; GO:0051716 cellular response to stimulus; GO:0009636 response to toxic substance; GO:0044281 small molecule metabolic process; GO:0044763 single-organism cellular process; GO:0006807 nitrogen compound metabolic process; GO:0044699 single-organism process; GO:0050896 response to stimulus; GO:0044238 primary metabolic process; GO:0044237 cellular…	GO:0016020 membrane; GO:0043229 intracellular organelle; GO:0019867 outer membrane; GO:0044421 extracellular region part; GO:0044429 mitochondrial part; GO:0098588 bounding membrane of organelle; GO:0031090 organelle membrane; GO:0005741 mitochondrial outer membrane; GO:0005737 cytoplasm; GO:0044446 intracellular organelle part; GO:0031967 organelle envelope; GO:0031982 vesicle; GO:0044424 intrac…	GO:0016787 hydrolase activity; GO:0052689 carboxylic ester hydrolase activity; GO:0047658 alpha-amino-acid esterase activity; GO:0003824 catalytic activity; GO:0016788 hydrolase activity, acting on ester bonds;	K18399			IPR029058; IPR000073;	Alpha/Beta hydrolase fold; Alpha/beta hydrolase fold-1; _x000D_
Q9Y281	Cofilin-2 OS=Homo sapiens OX=9606 GN=CFL2	CFL2	0.706	0.0146	mitochondria_x000D_	GO:0044085 cellular component biogenesis; GO:0065008 regulation of biological quality; GO:0043243 positive regulation of protein complex disassembly; GO:0048869 cellular developmental process; GO:0032989 cellular component morphogenesis; GO:0044699 single-organism process; GO:0030832 regulation of actin filament length; GO:0043241 protein complex disassembly; GO:0051130 positive regulation of cel…	GO:0005615 extracellular space; GO:0044421 extracellular region part; GO:0030016 myofibril; GO:0031982 vesicle; GO:0005737 cytoplasm; GO:0099512 supramolecular fiber; GO:0044424 intracellular part; GO:0030018 Z disc; GO:0099080 supramolecular complex; GO:0005623 cell; GO:0031674 I band; GO:0044422 organelle part; GO:0043228 non-membrane-bounded organelle; GO:0031974 membrane-enclosed lumen; GO:00…	GO:0051015 actin filament binding; GO:0008092 cytoskeletal protein binding; GO:0005488 binding; GO:0044877 macromolecular complex binding; GO:0003779 actin binding; GO:0005515 protein binding; GO:0032403 protein complex binding;	K05765	CFL; cofilin	hsa05133 Pertussis - Homo sapiens (human); hsa04666 Fc gamma R-mediated phagocytosis - Homo sapiens (human); hsa04360 Axon guidance - Homo sapiens (human); hsa04810 Regulation of actin cytoskeleton - Homo sapiens (human);	IPR029006; IPR002108;	ADF-H/Gelsolin-like domain; Actin-depolymerising factor homology domain; _x000D_
P27338	Amine oxidase [flavin-containing] B OS=Homo sapiens OX=9606 GN=MAOB	MAOB	0.707	7.81e-05	cytoplasm_x000D_	GO:0001505 regulation of neurotransmitter levels; GO:0065008 regulation of biological quality; GO:0007420 brain development; GO:0042053 regulation of dopamine metabolic process; GO:0051046 regulation of secretion; GO:0044699 single-organism process; GO:0009058 biosynthetic process; GO:0045915 positive regulation of catecholamine metabolic process; GO:0044237 cellular metabolic process; GO:0009607…	GO:0016020 membrane; GO:0044421 extracellular region part; GO:0019867 outer membrane; GO:0031090 organelle membrane; GO:0031982 vesicle; GO:0005737 cytoplasm; GO:0031224 intrinsic component of membrane; GO:0044424 intracellular part; GO:0005623 cell; GO:0044422 organelle part; GO:0070062 extracellular exosome; GO:0005740 mitochondrial envelope; GO:0044425 membrane part; GO:0005622 intracellular; …	GO:1901265 nucleoside phosphate binding; GO:0050660 flavin adenine dinucleotide binding; GO:0046983 protein dimerization activity; GO:0043167 ion binding; GO:0005515 protein binding; GO:0000166 nucleotide binding; GO:0048037 cofactor binding; GO:0016491 oxidoreductase activity; GO:1901363 heterocyclic compound binding; GO:0097159 organic cyclic compound binding; GO:0009055 electron carrier activi…	K00274	MAO; monoamine oxidase [EC:1.4.3.4]	hsa04728 Dopaminergic synapse - Homo sapiens (human); hsa01100 Metabolic pathways - Homo sapiens (human); hsa05031 Amphetamine addiction - Homo sapiens (human); hsa00330 Arginine and proline metabolism - Homo sapiens (human); hsa00340 Histidine metabolism - Homo sapiens (human); hsa00360 Phenylalanine metabolism - Homo sapiens (human); hsa00350 Tyrosine metabolism - Homo sapiens (human); hsa00380…	IPR002937; IPR023753;	Amine oxidase; FAD/NAD(P)-binding domain; _x000D_
O15460	Prolyl 4-hydroxylase subunit alpha-2 OS=Homo sapiens OX=9606 GN=P4HA2	P4HA2	0.709	0.00186	extracellular_x000D_	GO:0019511 peptidyl-proline hydroxylation; GO:0055114 oxidation-reduction process; GO:0044267 cellular protein metabolic process; GO:0044699 single-organism process; GO:0018208 peptidyl-proline modification; GO:0044238 primary metabolic process; GO:0044237 cellular metabolic process; GO:0071704 organic substance metabolic process; GO:0018193 peptidyl-amino acid modification; GO:0008152 metabolic …	GO:0005788 endoplasmic reticulum lumen; GO:0043229 intracellular organelle; GO:0005783 endoplasmic reticulum; GO:0005737 cytoplasm; GO:0044446 intracellular organelle part; GO:0031981 nuclear lumen; GO:0012505 endomembrane system; GO:0044424 intracellular part; GO:0005829 cytosol; GO:0005623 cell; GO:0044422 organelle part; GO:0043226 organelle; GO:0043231 intracellular membrane-bounded organelle…	GO:0019842 vitamin binding; GO:0005506 iron ion binding; GO:0031418 L-ascorbic acid binding; GO:0031543 peptidyl-proline dioxygenase activity; GO:0043167 ion binding; GO:0043177 organic acid binding; GO:0016705 oxidoreductase activity, acting on paired donors, with incorporation or reduction of molecular oxygen; GO:0005515 protein binding; GO:0016706 oxidoreductase activity, acting on paired dono…	K00472	P4HA; prolyl 4-hydroxylase [EC:1.14.11.2]	hsa01100 Metabolic pathways - Homo sapiens (human); hsa00330 Arginine and proline metabolism - Homo sapiens (human);	IPR006620; IPR011990; IPR005123; IPR013547; IPR013026;	"Prolyl 4-hydroxylase, alpha subunit; Tetratricopeptide-like helical domain; Oxoglutarate/iron-dependent dioxygenase; Prolyl 4-hydroxylase alpha-subunit, N-terminal; Tetratricopeptide repeat-containing domain; "_x000D_
P15088	Mast cell carboxypeptidase A OS=Homo sapiens OX=9606 GN=CPA3	CPA3	0.709	0.000144	extracellular_x000D_	GO:0008217 regulation of blood pressure; GO:0065008 regulation of biological quality; GO:0006518 peptide metabolic process; GO:0060255 regulation of macromolecule metabolic process; GO:0016486 peptide hormone processing; GO:0016485 protein processing; GO:0060177 regulation of angiotensin metabolic process; GO:0044237 cellular metabolic process; GO:0071704 organic substance metabolic process; GO:0…	GO:0097708 intracellular vesicle; GO:0043229 intracellular organelle; GO:0005615 extracellular space; GO:0044421 extracellular region part; GO:0031410 cytoplasmic vesicle; GO:0005737 cytoplasm; GO:0031982 vesicle; GO:0012505 endomembrane system; GO:0044424 intracellular part; GO:0005623 cell; GO:0005576 extracellular region; GO:0043226 organelle; GO:0005622 intracellular; GO:0044464 cell part; GO…	GO:0004180 carboxypeptidase activity; GO:0008233 peptidase activity; GO:0008238 exopeptidase activity; GO:0046914 transition metal ion binding; GO:0004181 metallocarboxypeptidase activity; GO:0003824 catalytic activity; GO:0005488 binding; GO:0043167 ion binding; GO:0008235 metalloexopeptidase activity; GO:0046872 metal ion binding; GO:0043169 cation binding; GO:0070011 peptidase activity, acting…	K08780	CPA3; carboxypeptidase A3 [EC:3.4.17.1]	hsa04972 Pancreatic secretion - Homo sapiens (human); hsa04974 Protein digestion and absorption - Homo sapiens (human); hsa04614 Renin-angiotensin system - Homo sapiens (human);	IPR003146; IPR000834; IPR009020; IPR034253;	"Carboxypeptidase, activation peptide; Peptidase M14, carboxypeptidase A; Proteinase propeptide inhibitor; Carboxypeptidase B, carboxypeptidase domain; "_x000D_
Q8N126	Cell adhesion molecule 3 OS=Homo sapiens OX=9606 GN=CADM3	CADM3	0.71	0.000905	extracellular_x000D_	GO:0016043 cellular component organization; GO:0045216 cell-cell junction organization; GO:0044763 single-organism cellular process; GO:0098609 cell-cell adhesion; GO:0044699 single-organism process; GO:0008037 cell recognition; GO:0022610 biological adhesion; GO:0034330 cell junction organization; GO:0007157 heterophilic cell-cell adhesion via plasma membrane cell adhesion molecules; GO:0007155 …	GO:0016020 membrane; GO:0031226 intrinsic component of plasma membrane; GO:0044459 plasma membrane part; GO:0044425 membrane part; GO:0044464 cell part; GO:0071944 cell periphery; GO:0030054 cell junction; GO:0005912 adherens junction; GO:0070161 anchoring junction; GO:0031224 intrinsic component of membrane; GO:0005913 cell-cell adherens junction; GO:0005887 integral component of plasma membrane…	GO:0050839 cell adhesion molecule binding; GO:0060089 molecular transducer activity; GO:0042802 identical protein binding; GO:0004872 receptor activity; GO:0005102 receptor binding; GO:0042803 protein homodimerization activity; GO:0005488 binding; GO:0046983 protein dimerization activity; GO:0005515 protein binding;	K06780	CADM3; cell adhesion molecule 3	hsa04514 Cell adhesion molecules (CAMs) - Homo sapiens (human);	IPR003598; IPR007110; IPR003585; IPR013783; IPR013162; IPR003599; IPR013098;	"Immunoglobulin subtype 2; Immunoglobulin-like domain; Neurexin/syndecan/glycophorin C; Immunoglobulin-like fold; CD80-like, immunoglobulin C2-set; Immunoglobulin subtype; Immunoglobulin I-set; "_x000D_
Q96GR2	Long-chain-fatty-acid--CoA ligase ACSBG1 OS=Homo sapiens OX=9606 GN=ACSBG1	ACSBG1	0.71	0.00756	cyto_nucl_x000D_	GO:0051188 cofactor biosynthetic process; GO:0044707 single-multicellular organism process; GO:0046949 fatty-acyl-CoA biosynthetic process; GO:0007272 ensheathment of neurons; GO:0008366 axon ensheathment; GO:0035337 fatty-acyl-CoA metabolic process; GO:0044699 single-organism process; GO:0009058 biosynthetic process; GO:0044255 cellular lipid metabolic process; GO:0050896 response to stimulus; G…	GO:0097708 intracellular vesicle; GO:0043229 intracellular organelle; GO:0005783 endoplasmic reticulum; GO:0031410 cytoplasmic vesicle; GO:0031982 vesicle; GO:0005737 cytoplasm; GO:0012505 endomembrane system; GO:0044424 intracellular part; GO:0005829 cytosol; GO:0005623 cell; GO:0043231 intracellular membrane-bounded organelle; GO:0043226 organelle; GO:0005622 intracellular; GO:0044464 cell part…	GO:0005524 ATP binding; GO:1901265 nucleoside phosphate binding; GO:0004467 long-chain fatty acid-CoA ligase activity; GO:0016874 ligase activity; GO:0001882 nucleoside binding; GO:0043167 ion binding; GO:0016877 ligase activity, forming carbon-sulfur bonds; GO:0000166 nucleotide binding; GO:0097159 organic cyclic compound binding; GO:1901363 heterocyclic compound binding; GO:0032549 ribonucleosi…	K15013	ACSBG; long-chain-fatty-acid--CoA ligase ACSBG [EC:6.2.1.3]	hsa00061 Fatty acid biosynthesis - Homo sapiens (human); hsa04920 Adipocytokine signaling pathway - Homo sapiens (human); hsa03320 PPAR signaling pathway - Homo sapiens (human); hsa00071 Fatty acid degradation - Homo sapiens (human); hsa01100 Metabolic pathways - Homo sapiens (human); hsa01212 Fatty acid metabolism - Homo sapiens (human);	IPR000873;	AMP-dependent synthetase/ligase; _x000D_
Q01995	Transgelin OS=Homo sapiens OX=9606 GN=TAGLN	TAGLN	0.711	3.54e-05	cytoplasm_x000D_	GO:0032502 developmental process; GO:0060429 epithelium development; GO:0044707 single-multicellular organism process; GO:0009888 tissue development; GO:0048731 system development; GO:0048869 cellular developmental process; GO:0044763 single-organism cellular process; GO:0044699 single-organism process; GO:0032501 multicellular organismal process; GO:0048513 animal organ development; GO:0030154 c…	GO:0044424 intracellular part; GO:0005623 cell; GO:0044464 cell part; GO:0005622 intracellular; GO:0005737 cytoplasm;	GO:0051015 actin filament binding; GO:0008092 cytoskeletal protein binding; GO:0005488 binding; GO:0044877 macromolecular complex binding; GO:0003779 actin binding; GO:0005515 protein binding; GO:0032403 protein complex binding;	K20526			IPR001715;	Calponin homology domain; _x000D_
Q8N139	ATP-binding cassette sub-family A member 6 OS=Homo sapiens OX=9606 GN=ABCA6	ABCA6	0.711	0.000482	plasma membrane_x000D_	GO:0006810 transport; GO:0055085 transmembrane transport; GO:0006869 lipid transport; GO:1902578 single-organism localization; GO:0044699 single-organism process; GO:0071702 organic substance transport; GO:0010876 lipid localization; GO:0033036 macromolecule localization; GO:0051179 localization; GO:0044765 single-organism transport; GO:0051234 establishment of localization;	GO:0016020 membrane; GO:0043229 intracellular organelle; GO:0044446 intracellular organelle part; GO:0031224 intrinsic component of membrane; GO:0031981 nuclear lumen; GO:0044424 intracellular part; GO:0005623 cell; GO:0016021 integral component of membrane; GO:0044422 organelle part; GO:0043226 organelle; GO:0043231 intracellular membrane-bounded organelle; GO:0031974 membrane-enclosed lumen; GO…	GO:1901265 nucleoside phosphate binding; GO:0015399 primary active transmembrane transporter activity; GO:0016817 hydrolase activity, acting on acid anhydrides; GO:0016787 hydrolase activity; GO:0016887 ATPase activity; GO:0097159 organic cyclic compound binding; GO:1901363 heterocyclic compound binding; GO:0016462 pyrophosphatase activity; GO:0003824 catalytic activity; GO:0032553 ribonucleotide…	K05649	ABCA6; ATP-binding cassette, subfamily A (ABC1), member 6	hsa02010 ABC transporters - Homo sapiens (human);	IPR003593; IPR003439; IPR027417;	AAA+ ATPase domain; ABC transporter-like; P-loop containing nucleoside triphosphate hydrolase; _x000D_
Q9NRN5	Olfactomedin-like protein 3 OS=Homo sapiens OX=9606 GN=OLFML3	OLFML3	0.711	4e-05	extracellular_x000D_	GO:0032502 developmental process; GO:0044707 single-multicellular organism process; GO:0044767 single-organism developmental process; GO:0044699 single-organism process; GO:0007275 multicellular organism development; GO:0032501 multicellular organismal process; GO:0048856 anatomical structure development;	GO:0043226 organelle; GO:0044421 extracellular region part; GO:1903561 extracellular vesicle; GO:0031982 vesicle; GO:0043227 membrane-bounded organelle; GO:0005576 extracellular region; GO:0043230 extracellular organelle;					IPR003112;	Olfactomedin-like domain; _x000D_
Q14126	Desmoglein-2 OS=Homo sapiens OX=9606 GN=DSG2	DSG2	0.712	0.00174	plasma membrane_x000D_	GO:0044700 single organism signaling; GO:0065008 regulation of biological quality; GO:0086069 bundle of His cell to Purkinje myocyte communication; GO:0031424 keratinization; GO:0022414 reproductive process; GO:0048869 cellular developmental process; GO:0045216 cell-cell junction organization; GO:0044699 single-organism process; GO:0034113 heterotypic cell-cell adhesion; GO:0098901 regulation of …	GO:0016020 membrane; GO:0044421 extracellular region part; GO:0016324 apical plasma membrane; GO:0044291 cell-cell contact zone; GO:0030054 cell junction; GO:0071944 cell periphery; GO:0031982 vesicle; GO:0070161 anchoring junction; GO:0031224 intrinsic component of membrane; GO:0005911 cell-cell junction; GO:0005623 cell; GO:0005576 extracellular region; GO:0016021 integral component of membrane…	GO:0086080 protein binding involved in heterotypic cell-cell adhesion; GO:0050839 cell adhesion molecule binding; GO:0098631 protein binding involved in cell adhesion; GO:0005488 binding; GO:0043167 ion binding; GO:0046872 metal ion binding; GO:0043169 cation binding; GO:0086083 cell adhesive protein binding involved in bundle of His cell-Purkinje myocyte communication; GO:0005515 protein binding…	K07597	DSG2; desmoglein 2	hsa05412 Arrhythmogenic right ventricular cardiomyopathy (ARVC) - Homo sapiens (human);	IPR015919; IPR027397; IPR002126;	Cadherin-like; Catenin binding domain; Cadherin; _x000D_
Q8IUX7	Adipocyte enhancer-binding protein 1 OS=Homo sapiens OX=9606 GN=AEBP1	AEBP1	0.712	5.85e-05	endoplasmic reticulum_x000D_	GO:0006518 peptide metabolic process; GO:0097659 nucleic acid-templated transcription; GO:0044699 single-organism process; GO:0009058 biosynthetic process; GO:0016485 protein processing; GO:0051253 negative regulation of RNA metabolic process; GO:0044237 cellular metabolic process; GO:2001141 regulation of RNA biosynthetic process; GO:0008152 metabolic process; GO:0019538 protein metabolic proces…	GO:0043229 intracellular organelle; GO:0005615 extracellular space; GO:0044421 extracellular region part; GO:0031982 vesicle; GO:0005737 cytoplasm; GO:0044424 intracellular part; GO:0005623 cell; GO:0005576 extracellular region; GO:0043231 intracellular membrane-bounded organelle; GO:0043226 organelle; GO:0070062 extracellular exosome; GO:0005634 nucleus; GO:0005622 intracellular; GO:0044464 cell…	GO:0000981 RNA polymerase II transcription factor activity, sequence-specific DNA binding; GO:0008233 peptidase activity; GO:0003690 double-stranded DNA binding; GO:0005515 protein binding; GO:0016787 hydrolase activity; GO:0003700 transcription factor activity, sequence-specific DNA binding; GO:0000975 regulatory region DNA binding; GO:1901363 heterocyclic compound binding; GO:0097159 organic cy…				IPR008969; IPR000421; IPR000834; IPR014766; IPR034243; IPR008979;	"Carboxypeptidase-like, regulatory domain; Coagulation factor 5/8 C-terminal domain; Peptidase M14, carboxypeptidase A; Carboxypeptidase, regulatory domain; AEBP1/CPX, carboxypeptidase domain; Galactose-binding domain-like; "_x000D_
O75718	Cartilage-associated protein OS=Homo sapiens OX=9606 GN=CRTAP	CRTAP	0.713	0.000299	extracellular_x000D_	GO:0065008 regulation of biological quality; GO:0018400 peptidyl-proline hydroxylation to 3-hydroxy-L-proline; GO:0022414 reproductive process; GO:0061077 chaperone-mediated protein folding; GO:0044699 single-organism process; GO:0044237 cellular metabolic process; GO:0031400 negative regulation of protein modification process; GO:0006457 protein folding; GO:0008152 metabolic process; GO:0006520 …	GO:0005788 endoplasmic reticulum lumen; GO:0043229 intracellular organelle; GO:0005615 extracellular space; GO:0044421 extracellular region part; GO:0005783 endoplasmic reticulum; GO:0005737 cytoplasm; GO:0044446 intracellular organelle part; GO:0032991 macromolecular complex; GO:0012505 endomembrane system; GO:0044424 intracellular part; GO:0005623 cell; GO:0005576 extracellular region; GO:00444…	GO:0005515 protein binding; GO:0005488 binding; GO:0032403 protein complex binding; GO:0044877 macromolecular complex binding;	K19606			IPR011990;	Tetratricopeptide-like helical domain; _x000D_
P14324	Farnesyl pyrophosphate synthase OS=Homo sapiens OX=9606 GN=FDPS	FDPS	0.713	0.0031	mitochondria_x000D_	GO:0033384 geranyl diphosphate biosynthetic process; GO:1901615 organic hydroxy compound metabolic process; GO:1902652 secondary alcohol metabolic process; GO:0006066 alcohol metabolic process; GO:1902653 secondary alcohol biosynthetic process; GO:0008654 phospholipid biosynthetic process; GO:0044699 single-organism process; GO:0009058 biosynthetic process; GO:0044255 cellular lipid metabolic pro…	GO:0043229 intracellular organelle; GO:0044446 intracellular organelle part; GO:0005737 cytoplasm; GO:0031981 nuclear lumen; GO:0044424 intracellular part; GO:0005623 cell; GO:0005829 cytosol; GO:0044422 organelle part; GO:0043226 organelle; GO:0043231 intracellular membrane-bounded organelle; GO:0031974 membrane-enclosed lumen; GO:0005654 nucleoplasm; GO:0005634 nucleus; GO:0070013 intracellular…	GO:0097159 organic cyclic compound binding; GO:1901363 heterocyclic compound binding; GO:0003723 RNA binding; GO:0004337 geranyltranstransferase activity; GO:0004659 prenyltransferase activity; GO:0003824 catalytic activity; GO:0005488 binding; GO:0043167 ion binding; GO:0003676 nucleic acid binding; GO:0016765 transferase activity, transferring alkyl or aryl (other than methyl) groups; GO:004687…	K00787	FDPS; farnesyl diphosphate synthase [EC:2.5.1.1 2.5.1.10]	hsa05166 HTLV-I infection - Homo sapiens (human); hsa01100 Metabolic pathways - Homo sapiens (human); hsa00900 Terpenoid backbone biosynthesis - Homo sapiens (human); hsa05164 Influenza A - Homo sapiens (human);	IPR008949;	Isoprenoid synthase domain; _x000D_
O00142	Thymidine kinase 2, mitochondrial OS=Homo sapiens OX=9606 GN=TK2	TK2	0.714	0.00198	mitochondria_x000D_	GO:0009116 nucleoside metabolic process; GO:0046125 pyrimidine deoxyribonucleoside metabolic process; GO:0009117 nucleotide metabolic process; GO:0009157 deoxyribonucleoside monophosphate biosynthetic process; GO:0044699 single-organism process; GO:0009163 nucleoside biosynthetic process; GO:0009058 biosynthetic process; GO:0043174 nucleoside salvage; GO:0044237 cellular metabolic process; GO:000…	GO:0005759 mitochondrial matrix; GO:0043229 intracellular organelle; GO:0044429 mitochondrial part; GO:0005737 cytoplasm; GO:0044446 intracellular organelle part; GO:0044424 intracellular part; GO:0005623 cell; GO:0005739 mitochondrion; GO:0044422 organelle part; GO:0031974 membrane-enclosed lumen; GO:0043226 organelle; GO:0043231 intracellular membrane-bounded organelle; GO:0070013 intracellular…	GO:0005524 ATP binding; GO:0019206 nucleoside kinase activity; GO:1901265 nucleoside phosphate binding; GO:0004137 deoxycytidine kinase activity; GO:0019205 nucleobase-containing compound kinase activity; GO:0001882 nucleoside binding; GO:0043167 ion binding; GO:0000166 nucleotide binding; GO:0004797 thymidine kinase activity; GO:0019136 deoxynucleoside kinase activity; GO:0097159 organic cyclic …	K00857	tdk; thymidine kinase [EC:2.7.1.21]	hsa00983 Drug metabolism - other enzymes - Homo sapiens (human); hsa00240 Pyrimidine metabolism - Homo sapiens (human); hsa01100 Metabolic pathways - Homo sapiens (human);	IPR027417; IPR031314;	P-loop containing nucleoside triphosphate hydrolase; Deoxynucleoside kinase domain; _x000D_
Q6E213	Acyl-CoA wax alcohol acyltransferase 2 OS=Homo sapiens OX=9606 GN=AWAT2	AWAT2	0.714	4.45e-05	cytoplasm_x000D_	GO:0036155 acylglycerol acyl-chain remodeling; GO:0065008 regulation of biological quality; GO:0046486 glycerolipid metabolic process; GO:1901615 organic hydroxy compound metabolic process; GO:0010025 wax biosynthetic process; GO:0006066 alcohol metabolic process; GO:0044699 single-organism process; GO:0009058 biosynthetic process; GO:0044255 cellular lipid metabolic process; GO:0044237 cellular …	GO:0043229 intracellular organelle; GO:0016020 membrane; GO:0042175 nuclear outer membrane-endoplasmic reticulum membrane network; GO:0005783 endoplasmic reticulum; GO:0044446 intracellular organelle part; GO:0005737 cytoplasm; GO:0031224 intrinsic component of membrane; GO:0012505 endomembrane system; GO:0044424 intracellular part; GO:0005623 cell; GO:0016021 integral component of membrane; GO:0…	GO:0016746 transferase activity, transferring acyl groups; GO:0050252 retinol O-fatty-acyltransferase activity; GO:0003824 catalytic activity; GO:0016411 acylglycerol O-acyltransferase activity; GO:0047196 long-chain-alcohol O-fatty-acyltransferase activity; GO:0003846 2-acylglycerol O-acyltransferase activity; GO:0103095 wax ester synthase activity; GO:0016747 transferase activity, transferring …	K11156	DGAT2L4; diacylglycerol O-acyltransferase 2-like protein 4 [EC:2.3.1.75 2.3.1.76]	hsa04977 Vitamin digestion and absorption - Homo sapiens (human); hsa00830 Retinol metabolism - Homo sapiens (human);
P43121	Cell surface glycoprotein MUC18 OS=Homo sapiens OX=9606 GN=MCAM	MCAM	0.715	0.00164	extr_plas_x000D_	GO:0050794 regulation of cellular process; GO:0072359 circulatory system development; GO:0061042 vascular wound healing; GO:0044707 single-multicellular organism process; GO:0030335 positive regulation of cell migration; GO:0060055 angiogenesis involved in wound healing; GO:0001568 blood vessel development; GO:0040017 positive regulation of locomotion; GO:0044699 single-organism process; GO:20001…	GO:0043229 intracellular organelle; GO:0016020 membrane; GO:0005615 extracellular space; GO:0044421 extracellular region part; GO:0009897 external side of plasma membrane; GO:0030054 cell junction; GO:0071944 cell periphery; GO:0070161 anchoring junction; GO:0031224 intrinsic component of membrane; GO:0044424 intracellular part; GO:0005623 cell; GO:0016021 integral component of membrane; GO:00055…	GO:0005515 protein binding; GO:0005488 binding;	K06534			IPR003598; IPR007110; IPR013783; IPR013162; IPR013106; IPR003599; IPR013151;	"Immunoglobulin subtype 2; Immunoglobulin-like domain; Immunoglobulin-like fold; CD80-like, immunoglobulin C2-set; Immunoglobulin V-set domain; Immunoglobulin subtype; Immunoglobulin; "_x000D_
P04271	Protein S100-B OS=Homo sapiens OX=9606 GN=S100B	S100B	0.717	0.00798	cytoplasm_x000D_	GO:0051093 negative regulation of developmental process; GO:0065008 regulation of biological quality; GO:0010941 regulation of cell death; GO:0048869 cellular developmental process; GO:0048666 neuron development; GO:0023051 regulation of signaling; GO:2001015 negative regulation of skeletal muscle cell differentiation; GO:0048634 regulation of muscle organ development; GO:1902533 positive regulat…	GO:0031252 cell leading edge; GO:0043229 intracellular organelle; GO:0042995 cell projection; GO:0005615 extracellular space; GO:0044421 extracellular region part; GO:0005737 cytoplasm; GO:0043025 neuronal cell body; GO:0044424 intracellular part; GO:0005623 cell; GO:0005576 extracellular region; GO:0043226 organelle; GO:0043231 intracellular membrane-bounded organelle; GO:0005634 nucleus; GO:003…	GO:0005102 receptor binding; GO:0046983 protein dimerization activity; GO:0043167 ion binding; GO:0048156 tau protein binding; GO:0005515 protein binding; GO:0008270 zinc ion binding; GO:0048306 calcium-dependent protein binding; GO:0050786 RAGE receptor binding; GO:0042802 identical protein binding; GO:0008092 cytoskeletal protein binding; GO:0046914 transition metal ion binding; GO:0005488 bind…				IPR002048; IPR011992; IPR013787;	"EF-hand domain; EF-hand domain pair; S100/CaBP-9k-type, calcium binding, subdomain; "_x000D_
P23297	Protein S100-A1 OS=Homo sapiens OX=9606 GN=S100A1	S100A1	0.718	0.000341	cytoplasm_x000D_	GO:0044700 single organism signaling; GO:0007420 brain development; GO:0044699 single-organism process; GO:0031347 regulation of defense response; GO:1904427 positive regulation of calcium ion transmembrane transport; GO:0051253 negative regulation of RNA metabolic process; GO:0048857 neural nucleus development; GO:0021762 substantia nigra development; GO:2001141 regulation of RNA biosynthetic pr…	GO:0005783 endoplasmic reticulum; GO:0030016 myofibril; GO:0005737 cytoplasm; GO:0032991 macromolecular complex; GO:0099512 supramolecular fiber; GO:0044424 intracellular part; GO:0030018 Z disc; GO:0099080 supramolecular complex; GO:0016528 sarcoplasm; GO:0005623 cell; GO:0031674 I band; GO:0044422 organelle part; GO:0043228 non-membrane-bounded organelle; GO:0005622 intracellular; GO:0044464 ce…	GO:0042802 identical protein binding; GO:0051117 ATPase binding; GO:0042803 protein homodimerization activity; GO:0005488 binding; GO:0043167 ion binding; GO:0046983 protein dimerization activity; GO:0046872 metal ion binding; GO:0043169 cation binding; GO:0044548 S100 protein binding; GO:0005515 protein binding; GO:0005509 calcium ion binding; GO:0048306 calcium-dependent protein binding; GO:001…				IPR002048; IPR011992; IPR013787;	"EF-hand domain; EF-hand domain pair; S100/CaBP-9k-type, calcium binding, subdomain; "_x000D_
O75781	Paralemmin-1 OS=Homo sapiens OX=9606 GN=PALM	PALM	0.72	0.00442	nucleus_x000D_	GO:0021700 developmental maturation; GO:0065008 regulation of biological quality; GO:0030815 negative regulation of cAMP metabolic process; GO:0060491 regulation of cell projection assembly; GO:0045980 negative regulation of nucleotide metabolic process; GO:0090002 establishment of protein localization to plasma membrane; GO:0015031 protein transport; GO:0008360 regulation of cell shape; GO:00081…	GO:0016323 basolateral plasma membrane; GO:0016020 membrane; GO:0030425 dendrite; GO:0031410 cytoplasmic vesicle; GO:0071944 cell periphery; GO:0005737 cytoplasm; GO:0031982 vesicle; GO:0031224 intrinsic component of membrane; GO:0044424 intracellular part; GO:0005887 integral component of plasma membrane; GO:0098858 actin-based cell projection; GO:0005623 cell; GO:0032279 asymmetric synapse; GO:…	GO:0031750 D3 dopamine receptor binding; GO:0005515 protein binding; GO:0001664 G-protein coupled receptor binding; GO:0005102 receptor binding; GO:0005488 binding; GO:0050780 dopamine receptor binding;	K16519
Q99969	Retinoic acid receptor responder protein 2 OS=Homo sapiens OX=9606 GN=RARRES2	RARRES2	0.721	0.000237	extracellular_x000D_	GO:0030335 positive regulation of cell migration; GO:0032270 positive regulation of cellular protein metabolic process; GO:0043009 chordate embryonic development; GO:0044255 cellular lipid metabolic process; GO:0019216 regulation of lipid metabolic process; GO:0044237 cellular metabolic process; GO:0009605 response to external stimulus; GO:0008152 metabolic process; GO:0032879 regulation of local…	GO:0034774 secretory granule lumen; GO:0042827 platelet dense granule; GO:0005615 extracellular space; GO:0044421 extracellular region part; GO:0031410 cytoplasmic vesicle; GO:0005737 cytoplasm; GO:0031982 vesicle; GO:0044433 cytoplasmic vesicle part; GO:0044424 intracellular part; GO:0005623 cell; GO:0044422 organelle part; GO:0031974 membrane-enclosed lumen; GO:0070062 extracellular exosome; GO…	GO:0005515 protein binding; GO:0005102 receptor binding; GO:0005488 binding;	K10044
O60609	GDNF family receptor alpha-3 OS=Homo sapiens OX=9606 GN=GFRA3	GFRA3	0.722	0.0135	extracellular_x000D_	GO:0044700 single organism signaling; GO:0051674 localization of cell; GO:0048666 neuron development; GO:0048869 cellular developmental process; GO:0032989 cellular component morphogenesis; GO:0022008 neurogenesis; GO:0044699 single-organism process; GO:0044237 cellular metabolic process; GO:0006796 phosphate-containing compound metabolic process; GO:0009605 response to external stimulus; GO:0008…	GO:0016020 membrane; GO:0009897 external side of plasma membrane; GO:0019898 extrinsic component of membrane; GO:0071944 cell periphery; GO:0005737 cytoplasm; GO:0031225 anchored component of membrane; GO:0031224 intrinsic component of membrane; GO:0044424 intracellular part; GO:0005829 cytosol; GO:0005623 cell; GO:0005886 plasma membrane; GO:0044459 plasma membrane part; GO:0044464 cell part; GO…	GO:0038023 signaling receptor activity; GO:0060089 molecular transducer activity; GO:0004872 receptor activity; GO:0005085 guanyl-nucleotide exchange factor activity; GO:0008046 axon guidance receptor activity; GO:0005102 receptor binding; GO:0005488 binding; GO:0005088 Ras guanyl-nucleotide exchange factor activity; GO:0005515 protein binding; GO:0098772 molecular function regulator; GO:0004888 …				IPR016017;	GDNF/GAS1; _x000D_
P56159	GDNF family receptor alpha-1 OS=Homo sapiens OX=9606 GN=GFRA1	GFRA1	0.723	0.00122	plasma membrane_x000D_	GO:0044700 single organism signaling; GO:0007166 cell surface receptor signaling pathway; GO:0048869 cellular developmental process; GO:0048666 neuron development; GO:0032989 cellular component morphogenesis; GO:0022008 neurogenesis; GO:0044699 single-organism process; GO:0035860 glial cell-derived neurotrophic factor receptor signaling pathway; GO:0044237 cellular metabolic process; GO:0006796 p…	GO:0016020 membrane; GO:0044421 extracellular region part; GO:0019898 extrinsic component of membrane; GO:0071944 cell periphery; GO:0031982 vesicle; GO:0031225 anchored component of membrane; GO:0031224 intrinsic component of membrane; GO:0005623 cell; GO:0005576 extracellular region; GO:0005886 plasma membrane; GO:0043226 organelle; GO:0070062 extracellular exosome; GO:0005622 intracellular; GO…	GO:0038023 signaling receptor activity; GO:0016167 glial cell-derived neurotrophic factor receptor activity; GO:0060089 molecular transducer activity; GO:0004872 receptor activity; GO:0004896 cytokine receptor activity; GO:0005085 guanyl-nucleotide exchange factor activity; GO:0005102 receptor binding; GO:0005488 binding; GO:0005088 Ras guanyl-nucleotide exchange factor activity; GO:0005515 prote…	K19895			IPR016017;	GDNF/GAS1; _x000D_
P12277	Creatine kinase B-type OS=Homo sapiens OX=9606 GN=CKB	CKB	0.724	3.24e-06	cytoplasm_x000D_	GO:0044707 single-multicellular organism process; GO:0016310 phosphorylation; GO:0065008 regulation of biological quality; GO:0007420 brain development; GO:0030644 cellular chloride ion homeostasis; GO:0044699 single-organism process; GO:0030320 cellular monovalent inorganic anion homeostasis; GO:0044237 cellular metabolic process; GO:0055082 cellular chemical homeostasis; GO:0006796 phosphate-co…	GO:0043229 intracellular organelle; GO:0030425 dendrite; GO:0005615 extracellular space; GO:0044421 extracellular region part; GO:0042995 cell projection; GO:0031982 vesicle; GO:0005737 cytoplasm; GO:0043025 neuronal cell body; GO:0044424 intracellular part; GO:0005829 cytosol; GO:0005623 cell; GO:0005576 extracellular region; GO:0005739 mitochondrion; GO:0070062 extracellular exosome; GO:0043226…	GO:0005524 ATP binding; GO:1901265 nucleoside phosphate binding; GO:0004111 creatine kinase activity; GO:0031625 ubiquitin protein ligase binding; GO:0001882 nucleoside binding; GO:0043167 ion binding; GO:0005515 protein binding; GO:0016775 phosphotransferase activity, nitrogenous group as acceptor; GO:0000166 nucleotide binding; GO:0097159 organic cyclic compound binding; GO:1901363 heterocyclic…	K00933	E2.7.3.2; creatine kinase [EC:2.7.3.2]	hsa01100 Metabolic pathways - Homo sapiens (human); hsa00330 Arginine and proline metabolism - Homo sapiens (human);	IPR022413; IPR014746; IPR022414;	"ATP:guanido phosphotransferase, N-terminal; Glutamine synthetase/guanido kinase, catalytic domain; ATP:guanido phosphotransferase, catalytic domain; "_x000D_
Q8N129	Protein canopy homolog 4 OS=Homo sapiens OX=9606 GN=CNPY4	CNPY4	0.724	0.00028	extracellular_x000D_		GO:0005576 extracellular region;	GO:0005515 protein binding; GO:0005102 receptor binding; GO:0005488 binding;				IPR021852;	Domain of unknown function DUF3456; _x000D_
P43155	Carnitine O-acetyltransferase OS=Homo sapiens OX=9606 GN=CRAT	CRAT	0.725	0.000604	mitochondria_x000D_	GO:0034440 lipid oxidation; GO:0033540 fatty acid beta-oxidation using acyl-CoA oxidase; GO:0097164 ammonium ion metabolic process; GO:0044699 single-organism process; GO:0044255 cellular lipid metabolic process; GO:0044237 cellular metabolic process; GO:0051234 establishment of localization; GO:0071704 organic substance metabolic process; GO:0008152 metabolic process; GO:0030258 lipid modificati…	GO:0043229 intracellular organelle; GO:0016020 membrane; GO:0005783 endoplasmic reticulum; GO:0044429 mitochondrial part; GO:0044439 peroxisomal part; GO:0031090 organelle membrane; GO:0005777 peroxisome; GO:0031967 organelle envelope; GO:0044446 intracellular organelle part; GO:0005737 cytoplasm; GO:0044438 microbody part; GO:0012505 endomembrane system; GO:0044424 intracellular part; GO:0005623…	GO:0016746 transferase activity, transferring acyl groups; GO:0016406 carnitine O-acyltransferase activity; GO:0005102 receptor binding; GO:0003824 catalytic activity; GO:0005488 binding; GO:0005515 protein binding; GO:0016413 O-acetyltransferase activity; GO:0004092 carnitine O-acetyltransferase activity; GO:0016747 transferase activity, transferring acyl groups other than amino-acyl groups; GO:…	K00624	E2.3.1.7; carnitine O-acetyltransferase [EC:2.3.1.7]	hsa04146 Peroxisome - Homo sapiens (human);
Q7Z304	MAM domain-containing protein 2 OS=Homo sapiens OX=9606 GN=MAMDC2	MAMDC2	0.725	3.93e-05	extracellular_x000D_		GO:0043229 intracellular organelle; GO:0016020 membrane; GO:0044421 extracellular region part; GO:0005783 endoplasmic reticulum; GO:0005737 cytoplasm; GO:0012505 endomembrane system; GO:0044424 intracellular part; GO:0005623 cell; GO:0005576 extracellular region; GO:0043231 intracellular membrane-bounded organelle; GO:0043226 organelle; GO:0031012 extracellular matrix; GO:0005622 intracellular; G…					IPR000998; IPR013320;	MAM domain; Concanavalin A-like lectin/glucanase domain; _x000D_
Q9P291	Armadillo repeat-containing X-linked protein 1 OS=Homo sapiens OX=9606 GN=ARMCX1	ARMCX1	0.725	0.00794	endoplasmic reticulum_x000D_		GO:0031224 intrinsic component of membrane; GO:0016020 membrane; GO:0016021 integral component of membrane; GO:0044425 membrane part;	GO:0005515 protein binding; GO:0005488 binding;				IPR006911; IPR011989; IPR016024;	Armadillo repeat-containing domain; Armadillo-like helical; Armadillo-type fold; _x000D_
Q93084	Sarcoplasmic/endoplasmic reticulum calcium ATPase 3 OS=Homo sapiens OX=9606 GN=ATP2A3	ATP2A3	0.727	7.59e-05	plasma membrane_x000D_	GO:0070588 calcium ion transmembrane transport; GO:0072511 divalent inorganic cation transport; GO:0098655 cation transmembrane transport; GO:0034220 ion transmembrane transport; GO:0098660 inorganic ion transmembrane transport; GO:0090662 ATP hydrolysis coupled transmembrane transport; GO:0030001 metal ion transport; GO:1903522 regulation of blood circulation; GO:0023051 regulation of signaling;…	GO:0016020 membrane; GO:0042175 nuclear outer membrane-endoplasmic reticulum membrane network; GO:0005783 endoplasmic reticulum; GO:0031090 organelle membrane; GO:0005737 cytoplasm; GO:0031224 intrinsic component of membrane; GO:0044424 intracellular part; GO:0016528 sarcoplasm; GO:0005623 cell; GO:0044422 organelle part; GO:0033017 sarcoplasmic reticulum membrane; GO:0031965 nuclear membrane; GO…	GO:0042625 ATPase coupled ion transmembrane transporter activity; GO:1901265 nucleoside phosphate binding; GO:0015399 primary active transmembrane transporter activity; GO:0022892 substrate-specific transporter activity; GO:0016817 hydrolase activity, acting on acid anhydrides; GO:0016787 hydrolase activity; GO:0022891 substrate-specific transmembrane transporter activity; GO:0016887 ATPase activ…	K05853	ATP2A; Ca2+ transporting ATPase, sarcoplasmic/endoplasmic reticulum [EC:3.6.3.8]	hsa04260 Cardiac muscle contraction - Homo sapiens (human); hsa05010 Alzheimer's disease - Homo sapiens (human); hsa05414 Dilated cardiomyopathy (DCM) - Homo sapiens (human); hsa04261 Adrenergic signaling in cardiomyocytes - Homo sapiens (human); hsa04972 Pancreatic secretion - Homo sapiens (human); hsa04022 cGMP-PKG signaling pathway - Homo sapiens (human); hsa04020 Calcium signaling pathway - H…	IPR023298; IPR004014; IPR008250; IPR023299; IPR006068; IPR023214;	"P-type ATPase, transmembrane domain; Cation-transporting P-type ATPase, N-terminal; P-type ATPase, A domain; P-type ATPase, cytoplasmic domain N; Cation-transporting P-type ATPase, C-terminal; HAD-like domain; "_x000D_
Q13361	Microfibrillar-associated protein 5 OS=Homo sapiens OX=9606 GN=MFAP5	MFAP5	0.728	2.43e-06	extracellular_x000D_	GO:0032502 developmental process; GO:0016043 cellular component organization; GO:0044707 single-multicellular organism process; GO:0048731 system development; GO:0044763 single-organism cellular process; GO:0044699 single-organism process; GO:0002520 immune system development; GO:0002376 immune system process; GO:0060216 definitive hemopoiesis; GO:0032501 multicellular organismal process; GO:0030…	GO:0031012 extracellular matrix; GO:0005615 extracellular space; GO:0044421 extracellular region part; GO:0005578 proteinaceous extracellular matrix; GO:0099512 supramolecular fiber; GO:0001527 microfibril; GO:0099080 supramolecular complex; GO:0044420 extracellular matrix component; GO:0005576 extracellular region; GO:0099081 supramolecular polymer;	GO:0005201 extracellular matrix structural constituent; GO:0005198 structural molecule activity;
P31323	cAMP-dependent protein kinase type II-beta regulatory subunit OS=Homo sapiens OX=9606 GN=PRKAR2B	PRKAR2B	0.73	0.00798	cytoplasm_x000D_	GO:0044700 single organism signaling; GO:0044085 cellular component biogenesis; GO:0007596 blood coagulation; GO:0065008 regulation of biological quality; GO:0032270 positive regulation of cellular protein metabolic process; GO:0097332 response to antipsychotic drug; GO:0060271 cilium assembly; GO:0044255 cellular lipid metabolic process; GO:0044237 cellular metabolic process; GO:0050877 neurolog…	GO:0016020 membrane; GO:0030425 dendrite; GO:0044421 extracellular region part; GO:0031090 organelle membrane; GO:0071944 cell periphery; GO:0098857 membrane microdomain; GO:0031982 vesicle; GO:0005737 cytoplasm; GO:0043025 neuronal cell body; GO:0032991 macromolecular complex; GO:0044424 intracellular part; GO:0005623 cell; GO:0044422 organelle part; GO:0043197 dendritic spine; GO:0043228 non-me…	GO:0030291 protein serine/threonine kinase inhibitor activity; GO:0051018 protein kinase A binding; GO:1901265 nucleoside phosphate binding; GO:0031625 ubiquitin protein ligase binding; GO:0019901 protein kinase binding; GO:0004860 protein kinase inhibitor activity; GO:0005515 protein binding; GO:0019207 kinase regulator activity; GO:0004857 enzyme inhibitor activity; GO:0098772 molecular functio…	K04739	PRKAR; cAMP-dependent protein kinase regulator	hsa04910 Insulin signaling pathway - Homo sapiens (human);	IPR000595; IPR018490; IPR003117; IPR014710;	"Cyclic nucleotide-binding domain; Cyclic nucleotide-binding-like; cAMP-dependent protein kinase regulatory subunit, dimerization-anchoring domain; RmlC-like jelly roll fold; "_x000D_
Q13085	Acetyl-CoA carboxylase 1 OS=Homo sapiens OX=9606 GN=ACACA	ACACA	0.73	0.000501	cytoplasm_x000D_	GO:0044085 cellular component biogenesis; GO:0065008 regulation of biological quality; GO:0035337 fatty-acyl-CoA metabolic process; GO:0044255 cellular lipid metabolic process; GO:0044237 cellular metabolic process; GO:0044272 sulfur compound biosynthetic process; GO:0008610 lipid biosynthetic process; GO:0008152 metabolic process; GO:0015718 monocarboxylic acid transport; GO:0065003 macromolecul…	GO:0044421 extracellular region part; GO:0031982 vesicle; GO:0005737 cytoplasm; GO:0044424 intracellular part; GO:0005623 cell; GO:0044422 organelle part; GO:0043228 non-membrane-bounded organelle; GO:0070062 extracellular exosome; GO:0031974 membrane-enclosed lumen; GO:0005856 cytoskeleton; GO:0070013 intracellular organelle lumen; GO:0005622 intracellular; GO:0044464 cell part; GO:1903561 extra…	GO:0005524 ATP binding; GO:1901265 nucleoside phosphate binding; GO:0016885 ligase activity, forming carbon-carbon bonds; GO:0016874 ligase activity; GO:0001882 nucleoside binding; GO:0043167 ion binding; GO:0005515 protein binding; GO:0000166 nucleotide binding; GO:0016879 ligase activity, forming carbon-nitrogen bonds; GO:0003989 acetyl-CoA carboxylase activity; GO:0097159 organic cyclic compou…	K11262	ACACA; acetyl-CoA carboxylase / biotin carboxylase 1 [EC:6.4.1.2 6.3.4.14 2.1.3.15]	hsa00061 Fatty acid biosynthesis - Homo sapiens (human); hsa00640 Propanoate metabolism - Homo sapiens (human); hsa00620 Pyruvate metabolism - Homo sapiens (human); hsa01100 Metabolic pathways - Homo sapiens (human); hsa01212 Fatty acid metabolism - Homo sapiens (human); hsa04922 Glucagon signaling pathway - Homo sapiens (human); hsa04910 Insulin signaling pathway - Homo sapiens (human); hsa04152…	IPR011762; IPR029045; IPR000022; IPR005481; IPR000089; IPR016185; IPR005482; IPR011761; IPR011053; IPR005479; IPR013815; IPR013537; IPR011764; IPR013816; IPR011763; IPR011054;	"Acetyl-coenzyme A carboxyltransferase, N-terminal; ClpP/crotonase-like domain; Carboxyl transferase; Biotin carboxylase-like, N-terminal domain; Biotin/lipoyl attachment; Pre-ATP-grasp domain; Biotin carboxylase, C-terminal; ATP-grasp fold; Single hybrid motif; Carbamoyl-phosphate synthetase large subunit-like, ATP-binding domain; ATP-grasp fold, subdomain 1; Acetyl-CoA carboxylase, central doma…
Q9UEY8	Gamma-adducin OS=Homo sapiens OX=9606 GN=ADD3	ADD3	0.73	2.07e-05	nucleus_x000D_	GO:0006810 transport; GO:0016043 cellular component organization; GO:0055085 transmembrane transport; GO:0006996 organelle organization; GO:0051179 localization; GO:0007010 cytoskeleton organization; GO:0009987 cellular process; GO:0071840 cellular component organization or biogenesis; GO:0051234 establishment of localization;	GO:0016020 membrane; GO:0098862 cluster of actin-based cell projections; GO:0005903 brush border; GO:0005938 cell cortex; GO:0030054 cell junction; GO:0071944 cell periphery; GO:0005737 cytoplasm; GO:0099568 cytoplasmic region; GO:0044424 intracellular part; GO:0005911 cell-cell junction; GO:0005623 cell; GO:0032279 asymmetric synapse; GO:0044422 organelle part; GO:0043228 non-membrane-bounded or…	GO:0003779 actin binding; GO:0005515 protein binding; GO:0008092 cytoskeletal protein binding; GO:0005200 structural constituent of cytoskeleton; GO:0005198 structural molecule activity; GO:0005516 calmodulin binding; GO:0005488 binding;	K18622			IPR001303;	Class II aldolase/adducin N-terminal; _x000D_
P09936	Ubiquitin carboxyl-terminal hydrolase isozyme L1 OS=Homo sapiens OX=9606 GN=UCHL1	UCHL1	0.731	0.000999	cytoplasm_x000D_	GO:0032989 cellular component morphogenesis; GO:0044237 cellular metabolic process; GO:0050877 neurological system process; GO:0007610 behavior; GO:0071900 regulation of protein serine/threonine kinase activity; GO:0008152 metabolic process; GO:0043170 macromolecule metabolic process; GO:0019538 protein metabolic process; GO:0044765 single-organism transport; GO:0007399 nervous system development…	GO:0016020 membrane; GO:0042175 nuclear outer membrane-endoplasmic reticulum membrane network; GO:0044421 extracellular region part; GO:0005783 endoplasmic reticulum; GO:0099568 cytoplasmic region; GO:0031982 vesicle; GO:0005737 cytoplasm; GO:0032838 cell projection cytoplasm; GO:0043025 neuronal cell body; GO:0044424 intracellular part; GO:0005623 cell; GO:0044422 organelle part; GO:0031974 memb…	GO:0004843 thiol-dependent ubiquitin-specific protease activity; GO:0008238 exopeptidase activity; GO:0008233 peptidase activity; GO:0031625 ubiquitin protein ligase binding; GO:0005102 receptor binding; GO:0016874 ligase activity; GO:0019783 ubiquitin-like protein-specific protease activity; GO:0008234 cysteine-type peptidase activity; GO:0016787 hydrolase activity; GO:0005515 protein binding; G…	K05611	UCHL1; ubiquitin carboxyl-terminal hydrolase L1 [EC:3.4.19.12]	hsa05012 Parkinson's disease - Homo sapiens (human);	IPR001578;	"Peptidase C12, ubiquitin carboxyl-terminal hydrolase; "_x000D_
P15313	V-type proton ATPase subunit B, kidney isoform OS=Homo sapiens OX=9606 GN=ATP6V1B1	ATP6V1B1	0.732	0.000143	cytoplasm_x000D_	GO:0044700 single organism signaling; GO:0009116 nucleoside metabolic process; GO:0065008 regulation of biological quality; GO:0007166 cell surface receptor signaling pathway; GO:0015988 energy coupled proton transmembrane transport, against electrochemical gradient; GO:0030641 regulation of cellular pH; GO:0030004 cellular monovalent inorganic cation homeostasis; GO:0044237 cellular metabolic pr…	GO:0016020 membrane; GO:0044421 extracellular region part; GO:0019898 extrinsic component of membrane; GO:0031090 organelle membrane; GO:0005737 cytoplasm; GO:0044433 cytoplasmic vesicle part; GO:0032991 macromolecular complex; GO:0033176 proton-transporting V-type ATPase complex; GO:0098858 actin-based cell projection; GO:0005623 cell; GO:0044422 organelle part; GO:0070382 exocytic vesicle; GO:0…	GO:1901265 nucleoside phosphate binding; GO:0016817 hydrolase activity, acting on acid anhydrides; GO:0022892 substrate-specific transporter activity; GO:0005515 protein binding; GO:0016787 hydrolase activity; GO:0015077 monovalent inorganic cation transmembrane transporter activity; GO:0015078 hydrogen ion transmembrane transporter activity; GO:0022891 substrate-specific transmembrane transporte…	K02147	ATPeV1B; V-type H+-transporting ATPase subunit B	hsa05120 Epithelial cell signaling in Helicobacter pylori infection - Homo sapiens (human); hsa04966 Collecting duct acid secretion - Homo sapiens (human); hsa05323 Rheumatoid arthritis - Homo sapiens (human); hsa01100 Metabolic pathways - Homo sapiens (human); hsa04150 mTOR signaling pathway - Homo sapiens (human); hsa00190 Oxidative phosphorylation - Homo sapiens (human); hsa05110 Vibrio choler…	IPR004100; IPR000194; IPR027417;	"ATPase, F1/V1/A1 complex, alpha/beta subunit, N-terminal domain; ATPase, F1/V1/A1 complex, alpha/beta subunit, nucleotide-binding domain; P-loop containing nucleoside triphosphate hydrolase; "_x000D_
P36871	Phosphoglucomutase-1 OS=Homo sapiens OX=9606 GN=PGM1	PGM1	0.732	2.11e-05	cytoplasm_x000D_	GO:0009116 nucleoside metabolic process; GO:0045321 leukocyte activation; GO:0006165 nucleoside diphosphate phosphorylation; GO:0019362 pyridine nucleotide metabolic process; GO:0006096 glycolytic process; GO:0009185 ribonucleoside diphosphate metabolic process; GO:0044237 cellular metabolic process; GO:0044264 cellular polysaccharide metabolic process; GO:0006006 glucose metabolic process; GO:00…	GO:1904724 tertiary granule lumen; GO:0044421 extracellular region part; GO:0031410 cytoplasmic vesicle; GO:0005737 cytoplasm; GO:0031982 vesicle; GO:0044433 cytoplasmic vesicle part; GO:0044424 intracellular part; GO:0005623 cell; GO:1904813 ficolin-1-rich granule lumen; GO:0044422 organelle part; GO:0043228 non-membrane-bounded organelle; GO:0070062 extracellular exosome; GO:0005856 cytoskeleto…	GO:0000287 magnesium ion binding; GO:0016853 isomerase activity; GO:0003824 catalytic activity; GO:0004614 phosphoglucomutase activity; GO:0005488 binding; GO:0016868 intramolecular transferase activity, phosphotransferases; GO:0043167 ion binding; GO:0046872 metal ion binding; GO:0043169 cation binding; GO:0005515 protein binding; GO:0016866 intramolecular transferase activity;	K01835	pgm; phosphoglucomutase [EC:5.4.2.2]	hsa00230 Purine metabolism - Homo sapiens (human); hsa01100 Metabolic pathways - Homo sapiens (human); hsa00500 Starch and sucrose metabolism - Homo sapiens (human); hsa00030 Pentose phosphate pathway - Homo sapiens (human); hsa00052 Galactose metabolism - Homo sapiens (human); hsa00520 Amino sugar and nucleotide sugar metabolism - Homo sapiens (human); hsa00010 Glycolysis / Gluconeogenesis - Hom…	IPR005846; IPR005843; IPR005845; IPR016055; IPR005844;	"Alpha-D-phosphohexomutase, alpha/beta/alpha domain III; Alpha-D-phosphohexomutase, C-terminal; Alpha-D-phosphohexomutase, alpha/beta/alpha domain II; Alpha-D-phosphohexomutase, alpha/beta/alpha I/II/III; Alpha-D-phosphohexomutase, alpha/beta/alpha domain I; "_x000D_
P55011	Solute carrier family 12 member 2 OS=Homo sapiens OX=9606 GN=SLC12A2	SLC12A2	0.732	0.000297	plasma membrane_x000D_	GO:0098661 inorganic anion transmembrane transport; GO:0050794 regulation of cellular process; GO:0044700 single organism signaling; GO:0016043 cellular component organization; GO:0065008 regulation of biological quality; GO:0034220 ion transmembrane transport; GO:0007214 gamma-aminobutyric acid signaling pathway; GO:0030001 metal ion transport; GO:0009628 response to abiotic stimulus; GO:0044699…	GO:0016020 membrane; GO:0044421 extracellular region part; GO:0031226 intrinsic component of plasma membrane; GO:0016324 apical plasma membrane; GO:0071944 cell periphery; GO:0031982 vesicle; GO:0031224 intrinsic component of membrane; GO:0005887 integral component of plasma membrane; GO:0005623 cell; GO:0005576 extracellular region; GO:0016021 integral component of membrane; GO:0005886 plasma me…	GO:0015294 solute:cation symporter activity; GO:0022804 active transmembrane transporter activity; GO:0015291 secondary active transmembrane transporter activity; GO:0008519 ammonium transmembrane transporter activity; GO:0015075 ion transmembrane transporter activity; GO:0022853 active ion transmembrane transporter activity; GO:0015293 symporter activity; GO:0019901 protein kinase binding; GO:00…	K10951	SLC12A2; solute carrier family 12 (sodium/potassium/chloride transporter), member 2	hsa05110 Vibrio cholerae infection - Homo sapiens (human); hsa04972 Pancreatic secretion - Homo sapiens (human); hsa04970 Salivary secretion - Homo sapiens (human);	IPR013612; IPR018491; IPR004841;	"Amino acid permease, N-terminal; SLC12A transporter, C-terminal; Amino acid permease/ SLC12A domain; "_x000D_
Q96RQ3	Methylcrotonoyl-CoA carboxylase subunit alpha, mitochondrial OS=Homo sapiens OX=9606 GN=MCCC1	MCCC1	0.732	0.00104	mitochondria_x000D_	GO:0044085 cellular component biogenesis; GO:1901606 alpha-amino acid catabolic process; GO:0016043 cellular component organization; GO:0006768 biotin metabolic process; GO:0044699 single-organism process; GO:0044237 cellular metabolic process; GO:0051259 protein oligomerization; GO:0071704 organic substance metabolic process; GO:0008152 metabolic process; GO:0006766 vitamin metabolic process; GO…	GO:0016020 membrane; GO:0005759 mitochondrial matrix; GO:0043229 intracellular organelle; GO:0044429 mitochondrial part; GO:0031090 organelle membrane; GO:0031967 organelle envelope; GO:0005737 cytoplasm; GO:0044446 intracellular organelle part; GO:0032991 macromolecular complex; GO:0044424 intracellular part; GO:0005829 cytosol; GO:0005623 cell; GO:0005739 mitochondrion; GO:0044422 organelle par…	GO:0004485 methylcrotonoyl-CoA carboxylase activity; GO:1901265 nucleoside phosphate binding; GO:0016885 ligase activity, forming carbon-carbon bonds; GO:0016874 ligase activity; GO:0005515 protein binding; GO:0097159 organic cyclic compound binding; GO:1901363 heterocyclic compound binding; GO:0031406 carboxylic acid binding; GO:0003824 catalytic activity; GO:0032553 ribonucleotide binding; GO:0…	K01968	E6.4.1.4A; 3-methylcrotonyl-CoA carboxylase alpha subunit [EC:6.4.1.4]	hsa00280 Valine, leucine and isoleucine degradation - Homo sapiens (human); hsa01100 Metabolic pathways - Homo sapiens (human);	IPR011053; IPR005481; IPR005479; IPR000089; IPR013815; IPR016185; IPR011764; IPR005482; IPR011761; IPR013816; IPR011054;	"Single hybrid motif; Biotin carboxylase-like, N-terminal domain; Carbamoyl-phosphate synthetase large subunit-like, ATP-binding domain; Biotin/lipoyl attachment; ATP-grasp fold, subdomain 1; Pre-ATP-grasp domain; Biotin carboxylation domain; Biotin carboxylase, C-terminal; ATP-grasp fold; ATP-grasp fold, subdomain 2; Rudiment single hybrid motif; "_x000D_
Q14314	Fibroleukin OS=Homo sapiens OX=9606 GN=FGL2	FGL2	0.733	0.008	extracellular_x000D_	GO:0045321 leukocyte activation; GO:0002283 neutrophil activation involved in immune response; GO:0002252 immune effector process; GO:0044699 single-organism process; GO:0050896 response to stimulus; GO:0051234 establishment of localization; GO:0071704 organic substance metabolic process; GO:0008152 metabolic process; GO:1902578 single-organism localization; GO:0002275 myeloid cell activation inv…	GO:0005615 extracellular space; GO:0044421 extracellular region part; GO:0031410 cytoplasmic vesicle; GO:0005737 cytoplasm; GO:0031982 vesicle; GO:0044433 cytoplasmic vesicle part; GO:0032991 macromolecular complex; GO:0044424 intracellular part; GO:0005623 cell; GO:1904813 ficolin-1-rich granule lumen; GO:0044422 organelle part; GO:0031974 membrane-enclosed lumen; GO:0101002 ficolin-1-rich granu…	GO:0008233 peptidase activity; GO:0016787 hydrolase activity; GO:0003824 catalytic activity;				IPR002181; IPR014716; IPR014715;	"Fibrinogen, alpha/beta/gamma chain, C-terminal globular domain; Fibrinogen, alpha/beta/gamma chain, C-terminal globular, subdomain 1; Fibrinogen, alpha/beta/gamma chain, C-terminal globular, subdomain 2; "_x000D_
P00746	Complement factor D OS=Homo sapiens OX=9606 GN=CFD	CFD	0.734	0.0005	extracellular_x000D_	GO:0045321 leukocyte activation; GO:0002283 neutrophil activation involved in immune response; GO:0002252 immune effector process; GO:0044699 single-organism process; GO:0002576 platelet degranulation; GO:0006959 humoral immune response; GO:0050896 response to stimulus; GO:0045087 innate immune response; GO:0071704 organic substance metabolic process; GO:0051234 establishment of localization; GO:…	GO:0034774 secretory granule lumen; GO:0043229 intracellular organelle; GO:0097708 intracellular vesicle; GO:0044421 extracellular region part; GO:0031410 cytoplasmic vesicle; GO:0031982 vesicle; GO:0005737 cytoplasm; GO:0044446 intracellular organelle part; GO:0044433 cytoplasmic vesicle part; GO:0012505 endomembrane system; GO:0044424 intracellular part; GO:0005623 cell; GO:0005576 extracellula…	GO:0004252 serine-type endopeptidase activity; GO:0004175 endopeptidase activity; GO:0008233 peptidase activity; GO:0017171 serine hydrolase activity; GO:0003824 catalytic activity; GO:0008236 serine-type peptidase activity; GO:0070011 peptidase activity, acting on L-amino acid peptides; GO:0016787 hydrolase activity;	K01334	CFD; component factor D [EC:3.4.21.46]	hsa04610 Complement and coagulation cascades - Homo sapiens (human); hsa05150 Staphylococcus aureus infection - Homo sapiens (human);	IPR009003; IPR001254;	"Peptidase S1, PA clan; Serine proteases, trypsin domain; "_x000D_
Q15124	Phosphoglucomutase-like protein 5 OS=Homo sapiens OX=9606 GN=PGM5	PGM5	0.735	0.000223	cytoskeleton_x000D_	GO:0007155 cell adhesion; GO:0022610 biological adhesion; GO:0008152 metabolic process; GO:0005975 carbohydrate metabolic process; GO:0044238 primary metabolic process; GO:0071704 organic substance metabolic process;	GO:0016020 membrane; GO:0005914 spot adherens junction; GO:0098796 membrane protein complex; GO:0044291 cell-cell contact zone; GO:0071944 cell periphery; GO:0030054 cell junction; GO:0030016 myofibril; GO:0005737 cytoplasm; GO:0032991 macromolecular complex; GO:0099512 supramolecular fiber; GO:0044424 intracellular part; GO:0030018 Z disc; GO:0005913 cell-cell adherens junction; GO:0099080 supra…	GO:0000287 magnesium ion binding; GO:0016853 isomerase activity; GO:0003824 catalytic activity; GO:0005488 binding; GO:0016868 intramolecular transferase activity, phosphotransferases; GO:0043167 ion binding; GO:0046872 metal ion binding; GO:0043169 cation binding; GO:0005198 structural molecule activity; GO:0016866 intramolecular transferase activity;	K15636			IPR005846; IPR005843; IPR005845; IPR016055; IPR005844;	"Alpha-D-phosphohexomutase, alpha/beta/alpha domain III; Alpha-D-phosphohexomutase, C-terminal; Alpha-D-phosphohexomutase, alpha/beta/alpha domain II; Alpha-D-phosphohexomutase, alpha/beta/alpha I/II/III; Alpha-D-phosphohexomutase, alpha/beta/alpha domain I; "_x000D_
O94855	Protein transport protein Sec24D OS=Homo sapiens OX=9606 GN=SEC24D	SEC24D	0.736	0.000275	cytoplasm_x000D_	GO:0044085 cellular component biogenesis; GO:0051640 organelle localization; GO:0044707 single-multicellular organism process; GO:0016043 cellular component organization; GO:0006901 vesicle coating; GO:0046907 intracellular transport; GO:0048207 vesicle targeting, rough ER to cis-Golgi; GO:0048208 COPII vesicle coating; GO:0043009 chordate embryonic development; GO:0044699 single-organism process…	GO:0030658 transport vesicle membrane; GO:0016020 membrane; GO:0042175 nuclear outer membrane-endoplasmic reticulum membrane network; GO:0005783 endoplasmic reticulum; GO:0031410 cytoplasmic vesicle; GO:0031090 organelle membrane; GO:0098796 membrane protein complex; GO:0031982 vesicle; GO:0005737 cytoplasm; GO:0044433 cytoplasmic vesicle part; GO:0032991 macromolecular complex; GO:0044424 intrac…	GO:0043169 cation binding; GO:0046872 metal ion binding; GO:0005515 protein binding; GO:0008270 zinc ion binding; GO:0046914 transition metal ion binding; GO:0005488 binding; GO:0043167 ion binding;	K14007	SEC24; protein transport protein SEC24	hsa04141 Protein processing in endoplasmic reticulum - Homo sapiens (human);	IPR006900; IPR012990; IPR006896; IPR006895; IPR029006; IPR007123; IPR002035;	"Sec23/Sec24, helical domain; Sec23/Sec24 beta-sandwich; Sec23/Sec24, trunk domain; Zinc finger, Sec23/Sec24-type; ADF-H/Gelsolin-like domain; Gelsolin-like domain; von Willebrand factor, type A; "_x000D_
P63092	Guanine nucleotide-binding protein G(s) subunit alpha isoforms short OS=Homo sapiens OX=9606 GN=GNAS	GNAS	0.736	8.12e-05	cytoplasm_x000D_	GO:0044700 single organism signaling; GO:0007596 blood coagulation; GO:0051349 positive regulation of lyase activity; GO:0065008 regulation of biological quality; GO:0050796 regulation of insulin secretion; GO:0060789 hair follicle placode formation; GO:0009891 positive regulation of biosynthetic process; GO:0071875 adrenergic receptor signaling pathway; GO:0050877 neurological system process; GO…	GO:0016020 membrane; GO:0044421 extracellular region part; GO:0019898 extrinsic component of membrane; GO:0031090 organelle membrane; GO:0071944 cell periphery; GO:0098796 membrane protein complex; GO:0031982 vesicle; GO:0005737 cytoplasm; GO:0032991 macromolecular complex; GO:0031224 intrinsic component of membrane; GO:0032588 trans-Golgi network membrane; GO:0044424 intracellular part; GO:00312…	GO:1901265 nucleoside phosphate binding; GO:0031683 G-protein beta/gamma-subunit complex binding; GO:0016817 hydrolase activity, acting on acid anhydrides; GO:0016787 hydrolase activity; GO:0005515 protein binding; GO:0004871 signal transducer activity; GO:1901363 heterocyclic compound binding; GO:0097159 organic cyclic compound binding; GO:0016462 pyrophosphatase activity; GO:0032553 ribonucleot…	K04632	GNAS; guanine nucleotide-binding protein G(s) subunit alpha	hsa04072 Phospholipase D signaling pathway - Homo sapiens (human); hsa04015 Rap1 signaling pathway - Homo sapiens (human); hsa05165 Human papillomavirus infection - Homo sapiens (human); hsa05110 Vibrio cholerae infection - Homo sapiens (human); hsa04924 Renin secretion - Homo sapiens (human); hsa04976 Bile secretion - Homo sapiens (human); hsa04911 Insulin secretion - Homo sapiens (human); hsa04…	IPR027417; IPR011025;	"P-loop containing nucleoside triphosphate hydrolase; G protein alpha subunit, helical insertion; "_x000D_
O75323	Protein NipSnap homolog 2 OS=Homo sapiens OX=9606 GN=NIPSNAP2	NIPSNAP2	0.737	0.0113	mitochondria_x000D_	GO:0009116 nucleoside metabolic process; GO:0042278 purine nucleoside metabolic process; GO:0009167 purine ribonucleoside monophosphate metabolic process; GO:0009117 nucleotide metabolic process; GO:0044699 single-organism process; GO:0009058 biosynthetic process; GO:0009163 nucleoside biosynthetic process; GO:0046129 purine ribonucleoside biosynthetic process; GO:0009156 ribonucleoside monophosp…	GO:0043229 intracellular organelle; GO:0016020 membrane; GO:0031226 intrinsic component of plasma membrane; GO:0071944 cell periphery; GO:0005737 cytoplasm; GO:0031224 intrinsic component of membrane; GO:0044424 intracellular part; GO:0005887 integral component of plasma membrane; GO:0005623 cell; GO:0016021 integral component of membrane; GO:0005739 mitochondrion; GO:0005886 plasma membrane; GO:…	GO:0005515 protein binding; GO:0005488 binding;				IPR012577; IPR011008;	NIPSNAP; Dimeric alpha-beta barrel; _x000D_
P35749	Myosin-11 OS=Homo sapiens OX=9606 GN=MYH11	MYH11	0.737	1.52e-05	nucleus_x000D_	GO:0044085 cellular component biogenesis; GO:0003012 muscle system process; GO:0048747 muscle fiber development; GO:0048869 cellular developmental process; GO:0032989 cellular component morphogenesis; GO:0044699 single-organism process; GO:0030036 actin cytoskeleton organization; GO:0007507 heart development; GO:0022607 cellular component assembly; GO:0065003 macromolecular complex assembly; GO:0…	GO:0044421 extracellular region part; GO:0031410 cytoplasmic vesicle; GO:0005737 cytoplasm; GO:0031982 vesicle; GO:0032991 macromolecular complex; GO:0099512 supramolecular fiber; GO:0044424 intracellular part; GO:0099080 supramolecular complex; GO:0005623 cell; GO:0044422 organelle part; GO:0048770 pigment granule; GO:0043228 non-membrane-bounded organelle; GO:0070062 extracellular exosome; GO:0…	GO:0051015 actin filament binding; GO:0003774 motor activity; GO:1901265 nucleoside phosphate binding; GO:0016817 hydrolase activity, acting on acid anhydrides; GO:0016787 hydrolase activity; GO:0005515 protein binding; GO:0008307 structural constituent of muscle; GO:0097159 organic cyclic compound binding; GO:1901363 heterocyclic compound binding; GO:0016462 pyrophosphatase activity; GO:0008092 …	K10352	MYH; myosin heavy chain	hsa05132 Salmonella infection - Homo sapiens (human); hsa04530 Tight junction - Homo sapiens (human); hsa04810 Regulation of actin cytoskeleton - Homo sapiens (human); hsa04270 Vascular smooth muscle contraction - Homo sapiens (human);	IPR002928; IPR004009; IPR027417; IPR001609; IPR008989; IPR027401;	"Myosin tail; Myosin, N-terminal, SH3-like; P-loop containing nucleoside triphosphate hydrolase; Myosin head, motor domain; Myosin S1 fragment, N-terminal; Myosin-like IQ motif-containing domain; "_x000D_
P46952	3-hydroxyanthranilate 3,4-dioxygenase OS=Homo sapiens OX=9606 GN=HAAO	HAAO	0.738	0.0459	nucleus_x000D_	GO:0051188 cofactor biosynthetic process; GO:1901606 alpha-amino acid catabolic process; GO:0065008 regulation of biological quality; GO:0019362 pyridine nucleotide metabolic process; GO:0016053 organic acid biosynthetic process; GO:0009117 nucleotide metabolic process; GO:0044699 single-organism process; GO:0009058 biosynthetic process; GO:0019363 pyridine nucleotide biosynthetic process; GO:004…	GO:0044421 extracellular region part; GO:0031982 vesicle; GO:0005737 cytoplasm; GO:0044424 intracellular part; GO:0005623 cell; GO:0005829 cytosol; GO:0005576 extracellular region; GO:0043226 organelle; GO:0070062 extracellular exosome; GO:0005622 intracellular; GO:0044464 cell part; GO:1903561 extracellular vesicle; GO:0043227 membrane-bounded organelle; GO:0043230 extracellular organelle; GO:00…	GO:0005506 iron ion binding; GO:0043167 ion binding; GO:0005515 protein binding; GO:0000334 3-hydroxyanthranilate 3,4-dioxygenase activity; GO:0016491 oxidoreductase activity; GO:0016702 oxidoreductase activity, acting on single donors with incorporation of molecular oxygen, incorporation of two atoms of oxygen; GO:0009055 electron carrier activity; GO:0016701 oxidoreductase activity, acting on s…	K00452	HAAO; 3-hydroxyanthranilate 3,4-dioxygenase [EC:1.13.11.6]	hsa00380 Tryptophan metabolism - Homo sapiens (human); hsa01100 Metabolic pathways - Homo sapiens (human);	IPR011051; IPR014710;	RmlC-like cupin domain; RmlC-like jelly roll fold; _x000D_
Q13740	CD166 antigen OS=Homo sapiens OX=9606 GN=ALCAM	ALCAM	0.738	0.0016	peroxisome_x000D_	GO:0044700 single organism signaling; GO:0031290 retinal ganglion cell axon guidance; GO:0048869 cellular developmental process; GO:0048666 neuron development; GO:0022008 neurogenesis; GO:0032989 cellular component morphogenesis; GO:0044699 single-organism process; GO:0022610 biological adhesion; GO:0009605 response to external stimulus; GO:0007165 signal transduction; GO:0007154 cell communicati…	GO:0016020 membrane; GO:0030425 dendrite; GO:0044421 extracellular region part; GO:0009897 external side of plasma membrane; GO:0030054 cell junction; GO:0071944 cell periphery; GO:0031982 vesicle; GO:0043025 neuronal cell body; GO:0031224 intrinsic component of membrane; GO:0005887 integral component of plasma membrane; GO:0005623 cell; GO:0070062 extracellular exosome; GO:0005925 focal adhesion…	GO:0005515 protein binding; GO:0005102 receptor binding; GO:0005488 binding;	K06547	ALCAM; activated leukocyte cell adhesion molecule	hsa04514 Cell adhesion molecules (CAMs) - Homo sapiens (human);	IPR003598; IPR007110; IPR013783; IPR013162; IPR013106; IPR003599;	"Immunoglobulin subtype 2; Immunoglobulin-like domain; Immunoglobulin-like fold; CD80-like, immunoglobulin C2-set; Immunoglobulin V-set domain; Immunoglobulin subtype; "_x000D_
Q15746	Myosin light chain kinase, smooth muscle OS=Homo sapiens OX=9606 GN=MYLK	MYLK	0.739	2.44e-05	cytoplasm_x000D_	GO:0044085 cellular component biogenesis; GO:0003012 muscle system process; GO:0030335 positive regulation of cell migration; GO:0001568 blood vessel development; GO:0040017 positive regulation of locomotion; GO:0060415 muscle tissue morphogenesis; GO:0044699 single-organism process; GO:0006971 hypotonic response; GO:0044237 cellular metabolic process; GO:0006796 phosphate-containing compound met…	GO:0044421 extracellular region part; GO:0031982 vesicle; GO:0005737 cytoplasm; GO:0044424 intracellular part; GO:0005623 cell; GO:0032155 cell division site part; GO:0044422 organelle part; GO:0032432 actin filament bundle; GO:0043228 non-membrane-bounded organelle; GO:0005856 cytoskeleton; GO:0070062 extracellular exosome; GO:0044464 cell part; GO:0005622 intracellular; GO:0030027 lamellipodium…	GO:1901265 nucleoside phosphate binding; GO:0016773 phosphotransferase activity, alcohol group as acceptor; GO:0005515 protein binding; GO:0004672 protein kinase activity; GO:0097159 organic cyclic compound binding; GO:1901363 heterocyclic compound binding; GO:0008092 cytoskeletal protein binding; GO:0016301 kinase activity; GO:0003824 catalytic activity; GO:0032553 ribonucleotide binding; GO:000…	K00907	MYLK; myosin-light-chain kinase [EC:2.7.11.18]	hsa04611 Platelet activation - Homo sapiens (human); hsa04921 Oxytocin signaling pathway - Homo sapiens (human); hsa04510 Focal adhesion - Homo sapiens (human); hsa04371 Apelin signaling pathway - Homo sapiens (human); hsa04971 Gastric acid secretion - Homo sapiens (human); hsa04022 cGMP-PKG signaling pathway - Homo sapiens (human); hsa04020 Calcium signaling pathway - Homo sapiens (human); hsa04…	IPR003598; IPR007110; IPR000719; IPR013783; IPR003599; IPR003961; IPR013098; IPR011009;	Immunoglobulin subtype 2; Immunoglobulin-like domain; Protein kinase domain; Immunoglobulin-like fold; Immunoglobulin subtype; Fibronectin type III; Immunoglobulin I-set; Protein kinase-like domain; _x000D_
Q53TN4	Cytochrome b reductase 1 OS=Homo sapiens OX=9606 GN=CYBRD1	CYBRD1	0.742	0.00232	plasma membrane_x000D_	GO:0006879 cellular iron ion homeostasis; GO:0065008 regulation of biological quality; GO:0055076 transition metal ion homeostasis; GO:0050801 ion homeostasis; GO:0055114 oxidation-reduction process; GO:0030003 cellular cation homeostasis; GO:0098771 inorganic ion homeostasis; GO:0044763 single-organism cellular process; GO:0019725 cellular homeostasis; GO:0055072 iron ion homeostasis; GO:0044699…	GO:0016020 membrane; GO:0098862 cluster of actin-based cell projections; GO:0044421 extracellular region part; GO:0005903 brush border; GO:0031090 organelle membrane; GO:0071944 cell periphery; GO:0005737 cytoplasm; GO:0031982 vesicle; GO:0031224 intrinsic component of membrane; GO:0044424 intracellular part; GO:0005623 cell; GO:0044422 organelle part; GO:0005765 lysosomal membrane; GO:0070062 ex…	GO:0016722 oxidoreductase activity, oxidizing metal ions; GO:0003824 catalytic activity; GO:0005488 binding; GO:0043167 ion binding; GO:0043169 cation binding; GO:0046872 metal ion binding; GO:0005515 protein binding; GO:0000293 ferric-chelate reductase activity; GO:0016723 oxidoreductase activity, oxidizing metal ions, NAD or NADP as acceptor; GO:0016491 oxidoreductase activity;	K08370	CYBRD1; cytochrome b reductase 1 [EC:1.16.5.1]	hsa04978 Mineral absorption - Homo sapiens (human);	IPR006593;	Cytochrome b561/ferric reductase transmembrane; _x000D_
O76041	Nebulette OS=Homo sapiens OX=9606 GN=NEBL	NEBL	0.743	0.0176	nucleus_x000D_	GO:0044085 cellular component biogenesis; GO:0055001 muscle cell development; GO:0072359 circulatory system development; GO:0014706 striated muscle tissue development; GO:0016043 cellular component organization; GO:0044707 single-multicellular organism process; GO:0055006 cardiac cell development; GO:0071691 cardiac muscle thin filament assembly; GO:0048738 cardiac muscle tissue development; GO:0…	GO:0044421 extracellular region part; GO:0030016 myofibril; GO:0005737 cytoplasm; GO:0031982 vesicle; GO:0099512 supramolecular fiber; GO:0044424 intracellular part; GO:0030018 Z disc; GO:0099080 supramolecular complex; GO:0005623 cell; GO:0031674 I band; GO:0044422 organelle part; GO:0032432 actin filament bundle; GO:0043228 non-membrane-bounded organelle; GO:0005856 cytoskeleton; GO:0070062 ext…	GO:0051015 actin filament binding; GO:0008092 cytoskeletal protein binding; GO:0005488 binding; GO:0044877 macromolecular complex binding; GO:0003779 actin binding; GO:0005523 tropomyosin binding; GO:0005515 protein binding; GO:0008307 structural constituent of muscle; GO:0005198 structural molecule activity; GO:0031005 filamin binding; GO:0032403 protein complex binding;				IPR001452;	SH3 domain; _x000D_
Q16853	Membrane primary amine oxidase OS=Homo sapiens OX=9606 GN=AOC3	AOC3	0.743	0.000261	endoplasmic reticulum_x000D_	GO:0071466 cellular response to xenobiotic stimulus; GO:0051716 cellular response to stimulus; GO:0006950 response to stress; GO:0055114 oxidation-reduction process; GO:0046677 response to antibiotic; GO:0006807 nitrogen compound metabolic process; GO:0044699 single-organism process; GO:0050896 response to stimulus; GO:0044237 cellular metabolic process; GO:0071704 organic substance metabolic pro…	GO:0097708 intracellular vesicle; GO:0043229 intracellular organelle; GO:0016020 membrane; GO:0042995 cell projection; GO:0005783 endoplasmic reticulum; GO:0031410 cytoplasmic vesicle; GO:0071944 cell periphery; GO:0031982 vesicle; GO:0005737 cytoplasm; GO:0031224 intrinsic component of membrane; GO:0012505 endomembrane system; GO:0044424 intracellular part; GO:0098858 actin-based cell projection…	GO:0046982 protein heterodimerization activity; GO:0052595 aliphatic-amine oxidase activity; GO:0043167 ion binding; GO:0046983 protein dimerization activity; GO:0005515 protein binding; GO:0005507 copper ion binding; GO:0048037 cofactor binding; GO:0052596 phenethylamine:oxygen oxidoreductase (deaminating) activity; GO:0016491 oxidoreductase activity; GO:0042802 identical protein binding; GO:004…	K00276	AOC3; primary-amine oxidase [EC:1.4.3.21]	hsa00360 Phenylalanine metabolism - Homo sapiens (human); hsa00410 beta-Alanine metabolism - Homo sapiens (human); hsa00350 Tyrosine metabolism - Homo sapiens (human); hsa01100 Metabolic pathways - Homo sapiens (human); hsa00260 Glycine, serine and threonine metabolism - Homo sapiens (human);	IPR016182; IPR015800; IPR015802; IPR015798;	"Copper amine oxidase, N-terminal; Copper amine oxidase, N2-terminal; Copper amine oxidase, N3-terminal; Copper amine oxidase, C-terminal; "_x000D_
P07305	Histone H1.0 OS=Homo sapiens OX=9606 GN=H1F0	H1F0	0.744	0.000378	nucleus_x000D_	GO:0044085 cellular component biogenesis; GO:0016043 cellular component organization; GO:0034728 nucleosome organization; GO:0006308 DNA catabolic process; GO:0006725 cellular aromatic compound metabolic process; GO:0006259 DNA metabolic process; GO:0044699 single-organism process; GO:0044237 cellular metabolic process; GO:0071704 organic substance metabolic process; GO:0006309 apoptotic DNA frag…	GO:0005737 cytoplasm; GO:0032991 macromolecular complex; GO:0044424 intracellular part; GO:0016604 nuclear body; GO:0005623 cell; GO:0044422 organelle part; GO:0044427 chromosomal part; GO:0043228 non-membrane-bounded organelle; GO:0005856 cytoskeleton; GO:0031974 membrane-enclosed lumen; GO:0005654 nucleoplasm; GO:0070013 intracellular organelle lumen; GO:0044454 nuclear chromosome part; GO:0044…	GO:0097159 organic cyclic compound binding; GO:1901363 heterocyclic compound binding; GO:0003677 DNA binding; GO:0003723 RNA binding; GO:0005515 protein binding; GO:0003682 chromatin binding; GO:0031490 chromatin DNA binding; GO:0005488 binding; GO:0003676 nucleic acid binding;	K11275			IPR011991; IPR005818;	"Winged helix-turn-helix DNA-binding domain; Linker histone H1/H5, domain H15; "_x000D_
P09486	SPARC OS=Homo sapiens OX=9606 GN=SPARC	SPARC	0.744	0.0029	extracellular_x000D_	GO:0044700 single organism signaling; GO:0030335 positive regulation of cell migration; GO:0030323 respiratory tube development; GO:0046683 response to organophosphorus; GO:0010594 regulation of endothelial cell migration; GO:0009607 response to biotic stimulus; GO:0008285 negative regulation of cell proliferation; GO:0009605 response to external stimulus; GO:0007507 heart development; GO:0051240…	GO:0034774 secretory granule lumen; GO:0016020 membrane; GO:0005615 extracellular space; GO:0044421 extracellular region part; GO:0031090 organelle membrane; GO:0031410 cytoplasmic vesicle; GO:0005737 cytoplasm; GO:0031982 vesicle; GO:0044433 cytoplasmic vesicle part; GO:0044424 intracellular part; GO:0005623 cell; GO:0044420 extracellular matrix component; GO:0044422 organelle part; GO:0005604 b…	GO:0005488 binding; GO:0043167 ion binding; GO:0044877 macromolecular complex binding; GO:0043169 cation binding; GO:0046872 metal ion binding; GO:0005515 protein binding; GO:0005518 collagen binding; GO:0005509 calcium ion binding; GO:0050840 extracellular matrix binding; GO:0032403 protein complex binding;				IPR002350; IPR011992; IPR019577; IPR015369; IPR003645;	"Kazal domain; EF-hand domain pair; SPARC/Testican, calcium-binding domain; Follistatin/Osteonectin EGF domain; Follistatin-like, N-terminal; "_x000D_
Q96A00	Protein phosphatase 1 regulatory subunit 14A OS=Homo sapiens OX=9606 GN=PPP1R14A	PPP1R14A	0.744	0.000322	mitochondria_x000D_	GO:0050794 regulation of cellular process; GO:0051716 cellular response to stimulus; GO:0042325 regulation of phosphorylation; GO:0035690 cellular response to drug; GO:0051174 regulation of phosphorus metabolic process; GO:0043086 negative regulation of catalytic activity; GO:0050896 response to stimulus; GO:0031323 regulation of cellular metabolic process; GO:0042493 response to drug; GO:0050789…	GO:0044464 cell part; GO:0005622 intracellular; GO:0005737 cytoplasm; GO:0044424 intracellular part; GO:0005829 cytosol; GO:0005623 cell; GO:0044444 cytoplasmic part;	GO:0004864 protein phosphatase inhibitor activity; GO:0030234 enzyme regulator activity; GO:0019208 phosphatase regulator activity; GO:0019888 protein phosphatase regulator activity; GO:0098772 molecular function regulator; GO:0004857 enzyme inhibitor activity; GO:0019212 phosphatase inhibitor activity;	K12328	PPP1R14A; protein phosphatase 1 regulatory subunit 14A	hsa04270 Vascular smooth muscle contraction - Homo sapiens (human);
O43301	Heat shock 70 kDa protein 12A OS=Homo sapiens OX=9606 GN=HSPA12A	HSPA12A	0.745	0.00418	cytoplasm_x000D_		GO:0070062 extracellular exosome; GO:0043226 organelle; GO:0044421 extracellular region part; GO:0031982 vesicle; GO:1903561 extracellular vesicle; GO:0043227 membrane-bounded organelle; GO:0005576 extracellular region; GO:0043230 extracellular organelle;	GO:0005524 ATP binding; GO:1901265 nucleoside phosphate binding; GO:0001882 nucleoside binding; GO:0043167 ion binding; GO:0000166 nucleotide binding; GO:0097159 organic cyclic compound binding; GO:1901363 heterocyclic compound binding; GO:0032549 ribonucleoside binding; GO:0097367 carbohydrate derivative binding; GO:0032553 ribonucleotide binding; GO:0005488 binding; GO:0032550 purine ribonucleo…
O60669	Monocarboxylate transporter 2 OS=Homo sapiens OX=9606 GN=SLC16A7	SLC16A7	0.745	0.00486	plasma membrane_x000D_	GO:0015850 organic hydroxy compound transport; GO:0034220 ion transmembrane transport; GO:0044699 single-organism process; GO:0071702 organic substance transport; GO:0046942 carboxylic acid transport; GO:0015727 lactate transport; GO:0015849 organic acid transport; GO:0098656 anion transmembrane transport; GO:0051234 establishment of localization; GO:0006810 transport; GO:0006820 anion transport;…	GO:0016020 membrane; GO:0031226 intrinsic component of plasma membrane; GO:0044459 plasma membrane part; GO:0044425 membrane part; GO:0044464 cell part; GO:0071944 cell periphery; GO:0031224 intrinsic component of membrane; GO:0005887 integral component of plasma membrane; GO:0005623 cell; GO:0016021 integral component of membrane; GO:0005886 plasma membrane;	GO:0022804 active transmembrane transporter activity; GO:0015291 secondary active transmembrane transporter activity; GO:0005342 organic acid transmembrane transporter activity; GO:0015075 ion transmembrane transporter activity; GO:0015293 symporter activity; GO:1901618 organic hydroxy compound transmembrane transporter activity; GO:0022892 substrate-specific transporter activity; GO:0015129 lact…	K08184			IPR020846;	Major facilitator superfamily domain; _x000D_
O94875	Sorbin and SH3 domain-containing protein 2 OS=Homo sapiens OX=9606 GN=SORBS2	SORBS2	0.745	0.0277	nucleus_x000D_	GO:0014706 striated muscle tissue development; GO:0072359 circulatory system development; GO:0055001 muscle cell development; GO:0044707 single-multicellular organism process; GO:0016043 cellular component organization; GO:0016477 cell migration; GO:0003012 muscle system process; GO:0055006 cardiac cell development; GO:0048738 cardiac muscle tissue development; GO:0051674 localization of cell; GO…	GO:0016020 membrane; GO:0016324 apical plasma membrane; GO:0030054 cell junction; GO:0071944 cell periphery; GO:0030016 myofibril; GO:0005737 cytoplasm; GO:0099512 supramolecular fiber; GO:0044424 intracellular part; GO:0030018 Z disc; GO:0099080 supramolecular complex; GO:0005623 cell; GO:0031674 I band; GO:0044422 organelle part; GO:0043228 non-membrane-bounded organelle; GO:0005856 cytoskeleto…	GO:0003723 RNA binding; GO:0030674 protein binding, bridging; GO:0043167 ion binding; GO:0005515 protein binding; GO:0008307 structural constituent of muscle; GO:1901363 heterocyclic compound binding; GO:0097159 organic cyclic compound binding; GO:0008092 cytoskeletal protein binding; GO:0005200 structural constituent of cytoskeleton; GO:0005488 binding; GO:0008093 cytoskeletal adaptor activity; …				IPR001452; IPR003127; IPR007087;	"SH3 domain; SoHo domain; Zinc finger, C2H2; "_x000D_
Q07954	Prolow-density lipoprotein receptor-related protein 1 OS=Homo sapiens OX=9606 GN=LRP1	LRP1	0.745	5.26e-07	plasma membrane_x000D_	GO:0044700 single organism signaling; GO:0007205 protein kinase C-activating G-protein coupled receptor signaling pathway; GO:0010941 regulation of cell death; GO:0032371 regulation of sterol transport; GO:0007420 brain development; GO:0043523 regulation of neuron apoptotic process; GO:0044255 cellular lipid metabolic process; GO:0021987 cerebral cortex development; GO:0044237 cellular metabolic …	GO:0016020 membrane; GO:0030425 dendrite; GO:0031090 organelle membrane; GO:0005737 cytoplasm; GO:0044433 cytoplasmic vesicle part; GO:0043025 neuronal cell body; GO:0032991 macromolecular complex; GO:0005887 integral component of plasma membrane; GO:0005623 cell; GO:0044422 organelle part; GO:0043228 non-membrane-bounded organelle; GO:0005765 lysosomal membrane; GO:0005925 focal adhesion; GO:003…	GO:0003723 RNA binding; GO:0008565 protein transporter activity; GO:0034185 apolipoprotein binding; GO:0005102 receptor binding; GO:0044877 macromolecular complex binding; GO:0043167 ion binding; GO:0038024 cargo receptor activity; GO:0022892 substrate-specific transporter activity; GO:0042954 lipoprotein transporter activity; GO:0005515 protein binding; GO:1901363 heterocyclic compound binding; …	K04550	LRP1; low-density lipoprotein receptor-related protein 1 (alpha-2-macroglobulin receptor)	hsa05144 Malaria - Homo sapiens (human); hsa05010 Alzheimer's disease - Homo sapiens (human); hsa04979 Cholesterol metabolism - Homo sapiens (human);	IPR026823; IPR001881; IPR000742; IPR011042; IPR009030; IPR032485;	"Complement Clr-like EGF domain; EGF-like calcium-binding domain; EGF-like domain; Six-bladed beta-propeller, TolB-like; Growth factor receptor cysteine-rich domain; Domain of unknown function DUF5050; "_x000D_
Q9NUN5	Probable lysosomal cobalamin transporter OS=Homo sapiens OX=9606 GN=LMBRD1	LMBRD1	0.745	0.025	plasma membrane_x000D_	GO:0031623 receptor internalization; GO:0051896 regulation of protein kinase B signaling; GO:0009968 negative regulation of signal transduction; GO:0023051 regulation of signaling; GO:0044699 single-organism process; GO:0044764 multi-organism cellular process; GO:0044237 cellular metabolic process; GO:0051234 establishment of localization; GO:0008152 metabolic process; GO:0010646 regulation of ce…	GO:0016020 membrane; GO:0031090 organelle membrane; GO:0045334 clathrin-coated endocytic vesicle; GO:0031410 cytoplasmic vesicle; GO:0071944 cell periphery; GO:0005737 cytoplasm; GO:0031982 vesicle; GO:0031224 intrinsic component of membrane; GO:0044424 intracellular part; GO:0005623 cell; GO:0044422 organelle part; GO:0005765 lysosomal membrane; GO:0030136 clathrin-coated vesicle; GO:0044425 mem…	GO:0019842 vitamin binding; GO:0005102 receptor binding; GO:0044877 macromolecular complex binding; GO:0051183 vitamin transporter activity; GO:0031419 cobalamin binding; GO:0005515 protein binding; GO:0005158 insulin receptor binding; GO:1901363 heterocyclic compound binding; GO:0097159 organic cyclic compound binding; GO:0005488 binding; GO:0015235 cobalamin transporter activity; GO:0046906 tet…	K14617	LMBRD1; LMBR1 domain-containing protein 1	hsa04977 Vitamin digestion and absorption - Homo sapiens (human);
P09382	Galectin-1 OS=Homo sapiens OX=9606 GN=LGALS1	LGALS1	0.746	0.000121	extracellular_x000D_	GO:0044700 single organism signaling; GO:0002694 regulation of leukocyte activation; GO:0010941 regulation of cell death; GO:0065008 regulation of biological quality; GO:0045321 leukocyte activation; GO:0042593 glucose homeostasis; GO:0045445 myoblast differentiation; GO:0009749 response to glucose; GO:0043122 regulation of I-kappaB kinase/NF-kappaB signaling; GO:0071333 cellular response to gluc…	GO:0043229 intracellular organelle; GO:0005615 extracellular space; GO:0044421 extracellular region part; GO:0031982 vesicle; GO:0005737 cytoplasm; GO:0044424 intracellular part; GO:0005829 cytosol; GO:0005623 cell; GO:0005576 extracellular region; GO:0043231 intracellular membrane-bounded organelle; GO:0031012 extracellular matrix; GO:0043226 organelle; GO:0070062 extracellular exosome; GO:00056…	GO:0003723 RNA binding; GO:0030395 lactose binding; GO:0046983 protein dimerization activity; GO:0005515 protein binding; GO:0004871 signal transducer activity; GO:0050840 extracellular matrix binding; GO:1901363 heterocyclic compound binding; GO:0097159 organic cyclic compound binding; GO:0097367 carbohydrate derivative binding; GO:0042802 identical protein binding; GO:0043236 laminin binding; G…	K06830			IPR001079; IPR013320;	"Galectin, carbohydrate recognition domain; Concanavalin A-like lectin/glucanase domain; "_x000D_
P11802	Cyclin-dependent kinase 4 OS=Homo sapiens OX=9606 GN=CDK4	CDK4	0.748	0.0328	cytoplasm_x000D_	GO:0044700 single organism signaling; GO:0065008 regulation of biological quality; GO:0010941 regulation of cell death; GO:0032270 positive regulation of cellular protein metabolic process; GO:0010608 posttranscriptional regulation of gene expression; GO:0009891 positive regulation of biosynthetic process; GO:0019216 regulation of lipid metabolic process; GO:0071345 cellular response to cytokine …	GO:0016020 membrane; GO:0061695 transferase complex, transferring phosphorus-containing groups; GO:0031090 organelle membrane; GO:0030054 cell junction; GO:0005737 cytoplasm; GO:0032991 macromolecular complex; GO:0044424 intracellular part; GO:1902554 serine/threonine protein kinase complex; GO:0005911 cell-cell junction; GO:0005623 cell; GO:1902911 protein kinase complex; GO:0044422 organelle pa…	GO:1901265 nucleoside phosphate binding; GO:0016773 phosphotransferase activity, alcohol group as acceptor; GO:0016538 cyclin-dependent protein serine/threonine kinase regulator activity; GO:0004693 cyclin-dependent protein serine/threonine kinase activity; GO:0005515 protein binding; GO:0004672 protein kinase activity; GO:0019207 kinase regulator activity; GO:0098772 molecular function regulator…	K02089	CDK4; cyclin-dependent kinase 4 [EC:2.7.11.22]	hsa04218 Cellular senescence - Homo sapiens (human); hsa04530 Tight junction - Homo sapiens (human); hsa05220 Chronic myeloid leukemia - Homo sapiens (human); hsa05165 Human papillomavirus infection - Homo sapiens (human); hsa04115 p53 signaling pathway - Homo sapiens (human); hsa05167 Kaposi's sarcoma-associated herpesvirus infection - Homo sapiens (human); hsa05222 Small cell lung cancer - Homo…	IPR000719; IPR011009;	Protein kinase domain; Protein kinase-like domain; _x000D_
P35555	Fibrillin-1 OS=Homo sapiens OX=9606 GN=FBN1	FBN1	0.748	2.05e-07	nucleus_x000D_	GO:0048569 post-embryonic animal organ development; GO:0044700 single organism signaling; GO:0065008 regulation of biological quality; GO:0032270 positive regulation of cellular protein metabolic process; GO:0002762 negative regulation of myeloid leukocyte differentiation; GO:0042593 glucose homeostasis; GO:0035582 sequestering of BMP in extracellular matrix; GO:1903845 negative regulation of cel…	GO:0005615 extracellular space; GO:0044421 extracellular region part; GO:0031982 vesicle; GO:0099512 supramolecular fiber; GO:0005623 cell; GO:0001527 microfibril; GO:0099080 supramolecular complex; GO:0044420 extracellular matrix component; GO:0005576 extracellular region; GO:0099081 supramolecular polymer; GO:0005604 basement membrane; GO:0031012 extracellular matrix; GO:0043226 organelle; GO:0…	GO:0005102 receptor binding; GO:0043167 ion binding; GO:0044877 macromolecular complex binding; GO:0005179 hormone activity; GO:0030023 extracellular matrix constituent conferring elasticity; GO:0005178 integrin binding; GO:0005515 protein binding; GO:0008201 heparin binding; GO:1901681 sulfur compound binding; GO:0097493 structural molecule activity conferring elasticity; GO:0005201 extracellula…	K06825			IPR026823; IPR017878; IPR001881; IPR000742; IPR009030;	Complement Clr-like EGF domain; TB domain; EGF-like calcium-binding domain; EGF-like domain; Growth factor receptor cysteine-rich domain; _x000D_
O95810	Caveolae-associated protein 2 OS=Homo sapiens OX=9606 GN=CAVIN2	CAVIN2	0.749	0.000742	cytoplasm_x000D_		GO:0016020 membrane; GO:0098857 membrane microdomain; GO:0071944 cell periphery; GO:0005737 cytoplasm; GO:0005901 caveola; GO:0044424 intracellular part; GO:0005829 cytosol; GO:0005623 cell; GO:0005886 plasma membrane; GO:0044459 plasma membrane part; GO:0098590 plasma membrane region; GO:0005622 intracellular; GO:0044464 cell part; GO:0044425 membrane part; GO:0044853 plasma membrane raft; GO:00…	GO:0072341 modified amino acid binding; GO:0005488 binding; GO:0019901 protein kinase binding; GO:0005543 phospholipid binding; GO:0043167 ion binding; GO:0008289 lipid binding; GO:0005080 protein kinase C binding; GO:0043168 anion binding; GO:0005515 protein binding; GO:0019900 kinase binding; GO:0001786 phosphatidylserine binding; GO:0019899 enzyme binding;
P42126	Enoyl-CoA delta isomerase 1, mitochondrial OS=Homo sapiens OX=9606 GN=ECI1	ECI1	0.749	0.000402	mitochondria_x000D_	GO:0034440 lipid oxidation; GO:0044699 single-organism process; GO:0044255 cellular lipid metabolic process; GO:0044237 cellular metabolic process; GO:0071704 organic substance metabolic process; GO:0008152 metabolic process; GO:0030258 lipid modification; GO:0044248 cellular catabolic process; GO:0032787 monocarboxylic acid metabolic process; GO:0009987 cellular process; GO:0006629 lipid metabol…	GO:0016020 membrane; GO:0044421 extracellular region part; GO:0031090 organelle membrane; GO:0005737 cytoplasm; GO:0031982 vesicle; GO:0044424 intracellular part; GO:0005623 cell; GO:0044422 organelle part; GO:0005740 mitochondrial envelope; GO:0031974 membrane-enclosed lumen; GO:0070062 extracellular exosome; GO:0070013 intracellular organelle lumen; GO:0005622 intracellular; GO:0044464 cell par…	GO:0016853 isomerase activity; GO:0003824 catalytic activity; GO:0016829 lyase activity; GO:0016836 hydro-lyase activity; GO:0016860 intramolecular oxidoreductase activity; GO:0004165 dodecenoyl-CoA delta-isomerase activity; GO:0016835 carbon-oxygen lyase activity; GO:0016863 intramolecular oxidoreductase activity, transposing C=C bonds; GO:0004300 enoyl-CoA hydratase activity;	K13238	ECI1; Delta3-Delta2-enoyl-CoA isomerase [EC:5.3.3.8]	hsa00071 Fatty acid degradation - Homo sapiens (human);	IPR029045;	ClpP/crotonase-like domain; _x000D_
Q13162	Peroxiredoxin-4 OS=Homo sapiens OX=9606 GN=PRDX4	PRDX4	0.749	2.17e-05	extracellular_x000D_	GO:0044700 single organism signaling; GO:0065008 regulation of biological quality; GO:0045321 leukocyte activation; GO:0022414 reproductive process; GO:0008584 male gonad development; GO:0044237 cellular metabolic process; GO:0008285 negative regulation of cell proliferation; GO:0008152 metabolic process; GO:0044702 single organism reproductive process; GO:0098869 cellular oxidant detoxification;…	GO:0005790 smooth endoplasmic reticulum; GO:0034774 secretory granule lumen; GO:0005615 extracellular space; GO:0044421 extracellular region part; GO:0005783 endoplasmic reticulum; GO:0031410 cytoplasmic vesicle; GO:0031982 vesicle; GO:0005737 cytoplasm; GO:0044433 cytoplasmic vesicle part; GO:0044424 intracellular part; GO:0005623 cell; GO:1904813 ficolin-1-rich granule lumen; GO:0044422 organel…	GO:0042802 identical protein binding; GO:0003824 catalytic activity; GO:0008379 thioredoxin peroxidase activity; GO:0042803 protein homodimerization activity; GO:0005488 binding; GO:0051920 peroxiredoxin activity; GO:0046983 protein dimerization activity; GO:0016209 antioxidant activity; GO:0005515 protein binding; GO:0004601 peroxidase activity; GO:0016684 oxidoreductase activity, acting on pero…	K03386			IPR019479; IPR000866; IPR013766; IPR012336;	"Peroxiredoxin, C-terminal; Alkyl hydroperoxide reductase subunit C/ Thiol specific antioxidant; Thioredoxin domain; Thioredoxin-like fold; "_x000D_
A6NMZ7	Collagen alpha-6(VI) chain OS=Homo sapiens OX=9606 GN=COL6A6	COL6A6	0.75	0.000402	endoplasmic reticulum_x000D_	GO:0044707 single-multicellular organism process; GO:0044712 single-organism catabolic process; GO:0044236 multicellular organism metabolic process; GO:0044699 single-organism process; GO:0032501 multicellular organismal process; GO:0071704 organic substance metabolic process; GO:0022610 biological adhesion; GO:0044243 multicellular organismal catabolic process; GO:0008152 metabolic process; GO:0…	GO:0031012 extracellular matrix; GO:0032991 macromolecular complex; GO:0044421 extracellular region part; GO:0043234 protein complex; GO:0005576 extracellular region; GO:0005581 collagen trimer; GO:0005578 proteinaceous extracellular matrix;		K06238	COL6A; collagen, type VI, alpha	hsa04151 PI3K-Akt signaling pathway - Homo sapiens (human); hsa04510 Focal adhesion - Homo sapiens (human); hsa04512 ECM-receptor interaction - Homo sapiens (human); hsa04974 Protein digestion and absorption - Homo sapiens (human); hsa05165 Human papillomavirus infection - Homo sapiens (human);	IPR002035;	"von Willebrand factor, type A; "_x000D_
P17301	Integrin alpha-2 OS=Homo sapiens OX=9606 GN=ITGA2	ITGA2	0.75	0.00778	plasma membrane_x000D_	GO:0044085 cellular component biogenesis; GO:0044700 single organism signaling; GO:0044409 entry into host; GO:0051971 positive regulation of transmission of nerve impulse; GO:0060100 positive regulation of phagocytosis, engulfment; GO:0048732 gland development; GO:0022414 reproductive process; GO:0010608 posttranscriptional regulation of gene expression; GO:0009891 positive regulation of biosynt…	GO:0016020 membrane; GO:0098636 protein complex involved in cell adhesion; GO:0009897 external side of plasma membrane; GO:0098796 membrane protein complex; GO:0030054 cell junction; GO:0071944 cell periphery; GO:0005737 cytoplasm; GO:0032991 macromolecular complex; GO:0031224 intrinsic component of membrane; GO:0044424 intracellular part; GO:0005887 integral component of plasma membrane; GO:0005…	GO:0038023 signaling receptor activity; GO:0098639 collagen binding involved in cell-matrix adhesion; GO:0046982 protein heterodimerization activity; GO:0005102 receptor binding; GO:0043167 ion binding; GO:0046983 protein dimerization activity; GO:0044877 macromolecular complex binding; GO:0005515 protein binding; GO:0005178 integrin binding; GO:0004888 transmembrane signaling receptor activity; …	K06481	ITGA2; integrin alpha 2	hsa05200 Pathways in cancer - Homo sapiens (human); hsa05414 Dilated cardiomyopathy (DCM) - Homo sapiens (human); hsa05165 Human papillomavirus infection - Homo sapiens (human); hsa04640 Hematopoietic cell lineage - Homo sapiens (human); hsa04810 Regulation of actin cytoskeleton - Homo sapiens (human); hsa05222 Small cell lung cancer - Homo sapiens (human); hsa04151 PI3K-Akt signaling pathway - H…	IPR032695; IPR013649; IPR002035;	"Integrin domain; Integrin alpha-2; von Willebrand factor, type A; "_x000D_
Q8IWA5	Choline transporter-like protein 2 OS=Homo sapiens OX=9606 GN=SLC44A2	SLC44A2	0.75	8.46e-05	plasma membrane_x000D_	GO:0044700 single organism signaling; GO:0046470 phosphatidylcholine metabolic process; GO:0046486 glycerolipid metabolic process; GO:0045321 leukocyte activation; GO:0023051 regulation of signaling; GO:0008654 phospholipid biosynthetic process; GO:1902533 positive regulation of intracellular signal transduction; GO:0044699 single-organism process; GO:0044255 cellular lipid metabolic process; GO:…	GO:0016020 membrane; GO:0044421 extracellular region part; GO:0031410 cytoplasmic vesicle; GO:0031090 organelle membrane; GO:0071944 cell periphery; GO:0005737 cytoplasm; GO:0031982 vesicle; GO:0044433 cytoplasmic vesicle part; GO:0031224 intrinsic component of membrane; GO:0044424 intracellular part; GO:0005623 cell; GO:0044422 organelle part; GO:0005765 lysosomal membrane; GO:0070062 extracellu…	GO:0015220 choline transmembrane transporter activity; GO:0008519 ammonium transmembrane transporter activity; GO:0015075 ion transmembrane transporter activity; GO:0022892 substrate-specific transporter activity; GO:0004871 signal transducer activity; GO:0008324 cation transmembrane transporter activity; GO:0022891 substrate-specific transmembrane transporter activity; GO:0005215 transporter act…	K15377	SLC44A2_4_5; solute carrier family 44 (choline transporter-like protein), member 2/4/5	hsa05231 Choline metabolism in cancer - Homo sapiens (human);
Q8IWE2	Protein NOXP20 OS=Homo sapiens OX=9606 GN=FAM114A1	FAM114A1	0.75	0.000523	nucleus_x000D_		GO:0043229 intracellular organelle; GO:0005737 cytoplasm; GO:0044446 intracellular organelle part; GO:0012505 endomembrane system; GO:0031981 nuclear lumen; GO:0044424 intracellular part; GO:0005829 cytosol; GO:0005623 cell; GO:0044422 organelle part; GO:0043226 organelle; GO:0043231 intracellular membrane-bounded organelle; GO:0031974 membrane-enclosed lumen; GO:0005654 nucleoplasm; GO:0005634 n…	GO:0005515 protein binding; GO:0005488 binding;
Q9BRX8	Redox-regulatory protein FAM213A OS=Homo sapiens OX=9606 GN=FAM213A	FAM213A	0.752	0.000357	extracellular_x000D_	GO:0050794 regulation of cellular process; GO:0055114 oxidation-reduction process; GO:0009636 response to toxic substance; GO:0045637 regulation of myeloid cell differentiation; GO:0044699 single-organism process; GO:0050896 response to stimulus; GO:0051239 regulation of multicellular organismal process; GO:1903706 regulation of hemopoiesis; GO:0008152 metabolic process; GO:1990748 cellular detox…	GO:0043229 intracellular organelle; GO:0044421 extracellular region part; GO:0005737 cytoplasm; GO:0031982 vesicle; GO:0044424 intracellular part; GO:0005623 cell; GO:0005576 extracellular region; GO:0005739 mitochondrion; GO:0043226 organelle; GO:0070062 extracellular exosome; GO:0043231 intracellular membrane-bounded organelle; GO:0005622 intracellular; GO:0044464 cell part; GO:1903561 extracel…	GO:0016209 antioxidant activity;
Q99447	Ethanolamine-phosphate cytidylyltransferase OS=Homo sapiens OX=9606 GN=PCYT2	PCYT2	0.753	0.00406	nucleus_x000D_	GO:0006646 phosphatidylethanolamine biosynthetic process; GO:0046337 phosphatidylethanolamine metabolic process; GO:0046486 glycerolipid metabolic process; GO:0044711 single-organism biosynthetic process; GO:0008654 phospholipid biosynthetic process; GO:0044763 single-organism cellular process; GO:0044699 single-organism process; GO:0009058 biosynthetic process; GO:0044255 cellular lipid metaboli…	GO:0016020 membrane; GO:0043229 intracellular organelle; GO:0005783 endoplasmic reticulum; GO:0042175 nuclear outer membrane-endoplasmic reticulum membrane network; GO:0005737 cytoplasm; GO:0044446 intracellular organelle part; GO:0012505 endomembrane system; GO:0044424 intracellular part; GO:0005623 cell; GO:0044422 organelle part; GO:0043231 intracellular membrane-bounded organelle; GO:0043226 …	GO:0004306 ethanolamine-phosphate cytidylyltransferase activity; GO:0070567 cytidylyltransferase activity; GO:0016779 nucleotidyltransferase activity; GO:0003824 catalytic activity; GO:0016740 transferase activity; GO:0016772 transferase activity, transferring phosphorus-containing groups;	K00967	PCYT2; ethanolamine-phosphate cytidylyltransferase [EC:2.7.7.14]	hsa00440 Phosphonate and phosphinate metabolism - Homo sapiens (human); hsa00564 Glycerophospholipid metabolism - Homo sapiens (human); hsa01100 Metabolic pathways - Homo sapiens (human);	IPR014729; IPR004821;	Rossmann-like alpha/beta/alpha sandwich fold; Cytidyltransferase-like domain; _x000D_
Q16363	Laminin subunit alpha-4 OS=Homo sapiens OX=9606 GN=LAMA4	LAMA4	0.754	0.000998	extracellular_x000D_	GO:0050794 regulation of cellular process; GO:0016043 cellular component organization; GO:0051270 regulation of cellular component movement; GO:0044763 single-organism cellular process; GO:0044699 single-organism process; GO:0030334 regulation of cell migration; GO:0030155 regulation of cell adhesion; GO:0051239 regulation of multicellular organismal process; GO:0022610 biological adhesion; GO:00…	GO:0005605 basal lamina; GO:0031012 extracellular matrix; GO:0070062 extracellular exosome; GO:0043226 organelle; GO:0044421 extracellular region part; GO:0031982 vesicle; GO:1903561 extracellular vesicle; GO:0005578 proteinaceous extracellular matrix; GO:0043227 membrane-bounded organelle; GO:0044420 extracellular matrix component; GO:0005576 extracellular region; GO:0043230 extracellular organe…	GO:0005201 extracellular matrix structural constituent; GO:0005515 protein binding; GO:0005102 receptor binding; GO:0005198 structural molecule activity; GO:0005488 binding;	K06241	LAMA4; laminin, alpha 4	hsa05200 Pathways in cancer - Homo sapiens (human); hsa05165 Human papillomavirus infection - Homo sapiens (human); hsa05146 Amoebiasis - Homo sapiens (human); hsa04151 PI3K-Akt signaling pathway - Homo sapiens (human); hsa05222 Small cell lung cancer - Homo sapiens (human); hsa04510 Focal adhesion - Homo sapiens (human); hsa04512 ECM-receptor interaction - Homo sapiens (human); hsa05143 African …	IPR009254; IPR002049; IPR010307; IPR000742; IPR001791; IPR013320;	"Laminin alpha, domain I; Laminin EGF domain; Laminin domain II; EGF-like domain; Laminin G domain; Concanavalin A-like lectin/glucanase domain; "_x000D_
P60033	CD81 antigen OS=Homo sapiens OX=9606 GN=CD81	CD81	0.756	0.00118	plasma membrane_x000D_	GO:0044409 entry into host; GO:0044700 single organism signaling; GO:0002694 regulation of leukocyte activation; GO:0065008 regulation of biological quality; GO:0032944 regulation of mononuclear cell proliferation; GO:0032270 positive regulation of cellular protein metabolic process; GO:0007166 cell surface receptor signaling pathway; GO:0009891 positive regulation of biosynthetic process; GO:190…	GO:0016020 membrane; GO:0044421 extracellular region part; GO:0031226 intrinsic component of plasma membrane; GO:0030054 cell junction; GO:0071944 cell periphery; GO:0031982 vesicle; GO:0070161 anchoring junction; GO:0031224 intrinsic component of membrane; GO:0005887 integral component of plasma membrane; GO:0005623 cell; GO:0005576 extracellular region; GO:0016021 integral component of membrane…	GO:0005102 receptor binding; GO:0023023 MHC protein complex binding; GO:0005488 binding; GO:0023026 MHC class II protein complex binding; GO:0044877 macromolecular complex binding; GO:0005515 protein binding; GO:1990459 transferrin receptor binding; GO:0003823 antigen binding; GO:0032403 protein complex binding;	K06508	CD81; CD81 antigen	hsa05144 Malaria - Homo sapiens (human); hsa04662 B cell receptor signaling pathway - Homo sapiens (human); hsa05160 Hepatitis C - Homo sapiens (human);	IPR028977; IPR008952;	"CD81 antigen, large extracellular loop domain; Tetraspanin, EC2 domain; "_x000D_
Q01082	Spectrin beta chain, non-erythrocytic 1 OS=Homo sapiens OX=9606 GN=SPTBN1	SPTBN1	0.757	8.29e-08	cytoplasm_x000D_	GO:0044085 cellular component biogenesis; GO:0044700 single organism signaling; GO:0065008 regulation of biological quality; GO:0007166 cell surface receptor signaling pathway; GO:0032989 cellular component morphogenesis; GO:0090002 establishment of protein localization to plasma membrane; GO:0051169 nuclear transport; GO:0030832 regulation of actin filament length; GO:0044237 cellular metabolic …	GO:0016020 membrane; GO:0044421 extracellular region part; GO:0099568 cytoplasmic region; GO:0005737 cytoplasm; GO:0032991 macromolecular complex; GO:0099080 supramolecular complex; GO:0005623 cell; GO:0044422 organelle part; GO:0032589 neuron projection membrane; GO:0043228 non-membrane-bounded organelle; GO:0070062 extracellular exosome; GO:0098590 plasma membrane region; GO:0031256 leading edg…	GO:0003723 RNA binding; GO:0005085 guanyl-nucleotide exchange factor activity; GO:0044877 macromolecular complex binding; GO:0043167 ion binding; GO:0005515 protein binding; GO:0098772 molecular function regulator; GO:0005516 calmodulin binding; GO:0030506 ankyrin binding; GO:1901363 heterocyclic compound binding; GO:0097159 organic cyclic compound binding; GO:0050839 cell adhesion molecule bindi…	K06115			IPR001605; IPR011993; IPR001715; IPR001849;	"Pleckstrin homology domain, spectrin-type; PH domain-like; Calponin homology domain; Pleckstrin homology domain; "_x000D_
Q5SRE7	Phytanoyl-CoA dioxygenase domain-containing protein 1 OS=Homo sapiens OX=9606 GN=PHYHD1	PHYHD1	0.757	0.0024	cytoplasm_x000D_	GO:0044699 single-organism process; GO:0008152 metabolic process; GO:0055114 oxidation-reduction process; GO:0044710 single-organism metabolic process;		GO:0003824 catalytic activity; GO:0051213 dioxygenase activity; GO:0005488 binding; GO:0043167 ion binding; GO:0043169 cation binding; GO:0046872 metal ion binding; GO:0005515 protein binding; GO:0016491 oxidoreductase activity;
P08123	Collagen alpha-2(I) chain OS=Homo sapiens OX=9606 GN=COL1A2	COL1A2	0.758	0.000158	extracellular_x000D_	GO:0044085 cellular component biogenesis; GO:0044700 single organism signaling; GO:0001101 response to acid chemical; GO:0007596 blood coagulation; GO:0065008 regulation of biological quality; GO:0051674 localization of cell; GO:0030199 collagen fibril organization; GO:0007166 cell surface receptor signaling pathway; GO:0001568 blood vessel development; GO:0071560 cellular response to transformin…	GO:0005584 collagen type I trimer; GO:0005615 extracellular space; GO:0005783 endoplasmic reticulum; GO:0044421 extracellular region part; GO:0098643 banded collagen fibril; GO:0031982 vesicle; GO:0005737 cytoplasm; GO:0005583 fibrillar collagen trimer; GO:0032991 macromolecular complex; GO:0044424 intracellular part; GO:0099512 supramolecular fiber; GO:0005623 cell; GO:0099080 supramolecular com…	GO:0005201 extracellular matrix structural constituent; GO:0030674 protein binding, bridging; GO:0042802 identical protein binding; GO:0019838 growth factor binding; GO:0005488 binding; GO:0043167 ion binding; GO:0048407 platelet-derived growth factor binding; GO:0046872 metal ion binding; GO:0043169 cation binding; GO:0005515 protein binding; GO:0060090 binding, bridging; GO:0046332 SMAD binding…	K06236	COL1A; collagen, type I, alpha	hsa04933 AGE-RAGE signaling pathway in diabetic complications - Homo sapiens (human); hsa05165 Human papillomavirus infection - Homo sapiens (human); hsa05146 Amoebiasis - Homo sapiens (human); hsa04151 PI3K-Akt signaling pathway - Homo sapiens (human); hsa04611 Platelet activation - Homo sapiens (human); hsa04510 Focal adhesion - Homo sapiens (human); hsa04512 ECM-receptor interaction - Homo sap…	IPR000885;	"Fibrillar collagen, C-terminal; "_x000D_
Q8N8N7	Prostaglandin reductase 2 OS=Homo sapiens OX=9606 GN=PTGR2	PTGR2	0.758	0.027	cytoplasm_x000D_	GO:0033559 unsaturated fatty acid metabolic process; GO:0055114 oxidation-reduction process; GO:0006692 prostanoid metabolic process; GO:0044281 small molecule metabolic process; GO:0044763 single-organism cellular process; GO:1901568 fatty acid derivative metabolic process; GO:0044699 single-organism process; GO:0044255 cellular lipid metabolic process; GO:0006631 fatty acid metabolic process; G…	GO:0070062 extracellular exosome; GO:0043226 organelle; GO:0044421 extracellular region part; GO:0044464 cell part; GO:0005622 intracellular; GO:0005737 cytoplasm; GO:0031982 vesicle; GO:1903561 extracellular vesicle; GO:0044424 intracellular part; GO:0005623 cell; GO:0043227 membrane-bounded organelle; GO:0005576 extracellular region; GO:0043230 extracellular organelle;	GO:0016627 oxidoreductase activity, acting on the CH-CH group of donors; GO:0016614 oxidoreductase activity, acting on CH-OH group of donors; GO:0016616 oxidoreductase activity, acting on the CH-OH group of donors, NAD or NADP as acceptor; GO:0016628 oxidoreductase activity, acting on the CH-CH group of donors, NAD or NADP as acceptor; GO:0036132 13-prostaglandin reductase activity; GO:0003824 ca…	K13949			IPR011032; IPR016040; IPR013149;	"GroES-like; NAD(P)-binding domain; Alcohol dehydrogenase, C-terminal; "_x000D_
Q13642	Four and a half LIM domains protein 1 OS=Homo sapiens OX=9606 GN=FHL1	FHL1	0.759	0.000242	nucleus_x000D_	GO:2000045 regulation of G1/S transition of mitotic cell cycle; GO:0065008 regulation of biological quality; GO:1902807 negative regulation of cell cycle G1/S phase transition; GO:0048869 cellular developmental process; GO:0044699 single-organism process; GO:0010564 regulation of cell cycle process; GO:0001558 regulation of cell growth; GO:0045930 negative regulation of mitotic cell cycle; GO:004…	GO:0043229 intracellular organelle; GO:0016020 membrane; GO:0030054 cell junction; GO:0071944 cell periphery; GO:0005737 cytoplasm; GO:0070161 anchoring junction; GO:0044424 intracellular part; GO:0005623 cell; GO:0005829 cytosol; GO:0005886 plasma membrane; GO:0043231 intracellular membrane-bounded organelle; GO:0043226 organelle; GO:0005634 nucleus; GO:0005925 focal adhesion; GO:0005622 intrace…	GO:0046914 transition metal ion binding; GO:0005488 binding; GO:0043167 ion binding; GO:0046872 metal ion binding; GO:0043169 cation binding; GO:0044325 ion channel binding; GO:0005515 protein binding; GO:0008270 zinc ion binding;	K14365	FHL1; four and a half LIM domains protein 1	hsa04630 Jak-STAT signaling pathway - Homo sapiens (human);	IPR001781;	"Zinc finger, LIM-type; "_x000D_
Q13813	Spectrin alpha chain, non-erythrocytic 1 OS=Homo sapiens OX=9606 GN=SPTAN1	SPTAN1	0.759	3.39e-06	nucleus_x000D_	GO:0044700 single organism signaling; GO:0065008 regulation of biological quality; GO:0045321 leukocyte activation; GO:0032989 cellular component morphogenesis; GO:0030832 regulation of actin filament length; GO:0044237 cellular metabolic process; GO:0009605 response to external stimulus; GO:0008152 metabolic process; GO:0032535 regulation of cellular component size; GO:0044093 positive regulatio…	GO:0034774 secretory granule lumen; GO:0016020 membrane; GO:1904724 tertiary granule lumen; GO:0044421 extracellular region part; GO:0005938 cell cortex; GO:0031410 cytoplasmic vesicle; GO:0071944 cell periphery; GO:0099568 cytoplasmic region; GO:0005737 cytoplasm; GO:0031982 vesicle; GO:0030863 cortical cytoskeleton; GO:0044433 cytoplasmic vesicle part; GO:0030864 cortical actin cytoskeleton; GO…	GO:0005085 guanyl-nucleotide exchange factor activity; GO:0043167 ion binding; GO:0005515 protein binding; GO:0098772 molecular function regulator; GO:0005516 calmodulin binding; GO:0050839 cell adhesion molecule binding; GO:0008092 cytoskeletal protein binding; GO:0005200 structural constituent of cytoskeleton; GO:0005488 binding; GO:0045296 cadherin binding; GO:0003779 actin binding; GO:0043169…	K06114	SPTA; spectrin alpha	hsa04210 Apoptosis - Homo sapiens (human);	IPR014837; IPR013315; IPR001452; IPR011992; IPR002048;	"EF-hand, Ca insensitive; Spectrin alpha chain, SH3 domain; SH3 domain; EF-hand domain pair; EF-hand domain; "_x000D_
Q6UXI7	Vitrin OS=Homo sapiens OX=9606 GN=VIT	VIT	0.759	0.0381	endoplasmic reticulum_x000D_	GO:0016043 cellular component organization; GO:0050789 regulation of biological process; GO:0045785 positive regulation of cell adhesion; GO:0043062 extracellular structure organization; GO:0044763 single-organism cellular process; GO:0044699 single-organism process; GO:0030198 extracellular matrix organization; GO:0010810 regulation of cell-substrate adhesion; GO:0048518 positive regulation of b…	GO:0031012 extracellular matrix; GO:0044421 extracellular region part; GO:0005614 interstitial matrix; GO:0005576 extracellular region; GO:0005578 proteinaceous extracellular matrix;	GO:0097367 carbohydrate derivative binding; GO:0005539 glycosaminoglycan binding; GO:0005488 binding;				IPR004043; IPR002035;	"LCCL domain; von Willebrand factor, type A; "_x000D_
Q71UI9	Histone H2A.V OS=Homo sapiens OX=9606 GN=H2AFV	H2AFV	0.759	0.00276	nucleus_x000D_	GO:0050794 regulation of cellular process; GO:0016043 cellular component organization; GO:0060255 regulation of macromolecule metabolic process; GO:0019219 regulation of nucleobase-containing compound metabolic process; GO:0044699 single-organism process; GO:0048523 negative regulation of cellular process; GO:0031324 negative regulation of cellular metabolic process; GO:0048519 negative regulatio…	GO:0044421 extracellular region part; GO:0031982 vesicle; GO:0032991 macromolecular complex; GO:0044424 intracellular part; GO:0005623 cell; GO:0044422 organelle part; GO:0044427 chromosomal part; GO:0043228 non-membrane-bounded organelle; GO:0031974 membrane-enclosed lumen; GO:0070062 extracellular exosome; GO:0070013 intracellular organelle lumen; GO:0044454 nuclear chromosome part; GO:0005622 …	GO:0097159 organic cyclic compound binding; GO:1901363 heterocyclic compound binding; GO:0003677 DNA binding; GO:0046982 protein heterodimerization activity; GO:0005488 binding; GO:0046983 protein dimerization activity; GO:0003676 nucleic acid binding; GO:0005515 protein binding;	K11251	H2A; histone H2A	hsa05322 Systemic lupus erythematosus - Homo sapiens (human); hsa05034 Alcoholism - Homo sapiens (human); hsa04217 Necroptosis - Homo sapiens (human);	IPR032454; IPR009072; IPR007125;	"Histone H2A, C-terminal domain; Histone-fold; Histone H2A/H2B/H3; "_x000D_
Q8N335	Glycerol-3-phosphate dehydrogenase 1-like protein OS=Homo sapiens OX=9606 GN=GPD1L	GPD1L	0.759	0.0043	cytoplasm_x000D_	GO:0065008 regulation of biological quality; GO:0019362 pyridine nucleotide metabolic process; GO:0090038 negative regulation of protein kinase C signaling; GO:0044255 cellular lipid metabolic process; GO:0044237 cellular metabolic process; GO:0019432 triglyceride biosynthetic process; GO:0008610 lipid biosynthetic process; GO:0008152 metabolic process; GO:0032879 regulation of localization; GO:0…	GO:0016020 membrane; GO:0044421 extracellular region part; GO:0071944 cell periphery; GO:0031982 vesicle; GO:0005737 cytoplasm; GO:0032991 macromolecular complex; GO:0044424 intracellular part; GO:0005623 cell; GO:0005829 cytosol; GO:0005576 extracellular region; GO:0005886 plasma membrane; GO:0043226 organelle; GO:0070062 extracellular exosome; GO:1902494 catalytic complex; GO:0005622 intracellu…	GO:1901265 nucleoside phosphate binding; GO:0046983 protein dimerization activity; GO:0005515 protein binding; GO:0000166 nucleotide binding; GO:0017080 sodium channel regulator activity; GO:0098772 molecular function regulator; GO:0048037 cofactor binding; GO:0016491 oxidoreductase activity; GO:0016614 oxidoreductase activity, acting on CH-OH group of donors; GO:1901363 heterocyclic compound bin…	K00006	GPD1; glycerol-3-phosphate dehydrogenase (NAD+) [EC:1.1.1.8]	hsa00564 Glycerophospholipid metabolism - Homo sapiens (human);	IPR008927; IPR013328; IPR016040; IPR006109; IPR011128;	"6-phosphogluconate dehydrogenase C-terminal domain-like; 6-phosphogluconate dehydrogenase, domain 2; NAD(P)-binding domain; Glycerol-3-phosphate dehydrogenase, NAD-dependent, C-terminal; Glycerol-3-phosphate dehydrogenase, NAD-dependent, N-terminal; "_x000D_
P60903	Protein S100-A10 OS=Homo sapiens OX=9606 GN=S100A10	S100A10	0.76	3.78e-05	cytoplasm_x000D_	GO:0044085 cellular component biogenesis; GO:0010256 endomembrane system organization; GO:1903391 regulation of adherens junction organization; GO:0090109 regulation of cell-substrate junction assembly; GO:0044699 single-organism process; GO:0090002 establishment of protein localization to plasma membrane; GO:0051234 establishment of localization; GO:0051130 positive regulation of cellular compon…	GO:0016020 membrane; GO:0043229 intracellular organelle; GO:0044421 extracellular region part; GO:0005783 endoplasmic reticulum; GO:0019898 extrinsic component of membrane; GO:0071944 cell periphery; GO:0031982 vesicle; GO:0005737 cytoplasm; GO:0019897 extrinsic component of plasma membrane; GO:0012505 endomembrane system; GO:0044424 intracellular part; GO:0005623 cell; GO:0005576 extracellular r…	GO:0042802 identical protein binding; GO:0042803 protein homodimerization activity; GO:0005488 binding; GO:0043167 ion binding; GO:0046983 protein dimerization activity; GO:0043169 cation binding; GO:0044325 ion channel binding; GO:0046872 metal ion binding; GO:0005515 protein binding; GO:0005509 calcium ion binding;	K17274			IPR011992; IPR013787;	"EF-hand domain pair; S100/CaBP-9k-type, calcium binding, subdomain; "_x000D_
O95980	Reversion-inducing cysteine-rich protein with Kazal motifs OS=Homo sapiens OX=9606 GN=RECK	RECK	0.761	0.000698	extracellular_x000D_	GO:0021700 developmental maturation; GO:0001568 blood vessel development; GO:0022414 reproductive process; GO:0007566 embryo implantation; GO:0044699 single-organism process; GO:0009058 biosynthetic process; GO:0044237 cellular metabolic process; GO:0042157 lipoprotein metabolic process; GO:0040013 negative regulation of locomotion; GO:0010466 negative regulation of peptidase activity; GO:0008152…	GO:0016020 membrane; GO:0044464 cell part; GO:0071944 cell periphery; GO:0044425 membrane part; GO:0031225 anchored component of membrane; GO:0031224 intrinsic component of membrane; GO:0005623 cell; GO:0005576 extracellular region; GO:0005886 plasma membrane;	GO:0004867 serine-type endopeptidase inhibitor activity; GO:0030234 enzyme regulator activity; GO:0005488 binding; GO:0030414 peptidase inhibitor activity; GO:0061134 peptidase regulator activity; GO:0008191 metalloendopeptidase inhibitor activity; GO:0005515 protein binding; GO:0061135 endopeptidase regulator activity; GO:0004857 enzyme inhibitor activity; GO:0098772 molecular function regulator…	K17461	RECK; reversion-inducing-cysteine-rich protein with kazal motifs	hsa05206 MicroRNAs in cancer - Homo sapiens (human);	IPR002350;	Kazal domain; _x000D_
P16455	Methylated-DNA--protein-cysteine methyltransferase OS=Homo sapiens OX=9606 GN=MGMT	MGMT	0.762	0.00402	cytoplasm_x000D_	GO:0010941 regulation of cell death; GO:0001101 response to acid chemical; GO:0048732 gland development; GO:0006266 DNA ligation; GO:0048869 cellular developmental process; GO:0044699 single-organism process; GO:0051593 response to folic acid; GO:0044237 cellular metabolic process; GO:0032259 methylation; GO:0006282 regulation of DNA repair; GO:0061180 mammary gland epithelium development; GO:000…	GO:0043229 intracellular organelle; GO:0016020 membrane; GO:0044446 intracellular organelle part; GO:0031981 nuclear lumen; GO:0044424 intracellular part; GO:0005623 cell; GO:0044422 organelle part; GO:0043231 intracellular membrane-bounded organelle; GO:0043226 organelle; GO:0031974 membrane-enclosed lumen; GO:0005634 nucleus; GO:0005654 nucleoplasm; GO:0070013 intracellular organelle lumen; GO:…	GO:0003677 DNA binding; GO:0008168 methyltransferase activity; GO:0009008 DNA-methyltransferase activity; GO:0043167 ion binding; GO:0016741 transferase activity, transferring one-carbon groups; GO:1901363 heterocyclic compound binding; GO:0097159 organic cyclic compound binding; GO:0003824 catalytic activity; GO:0005488 binding; GO:0003676 nucleic acid binding; GO:0008172 S-methyltransferase act…	K00567			IPR011991; IPR008332; IPR014048;	"Winged helix-turn-helix DNA-binding domain; Methylguanine DNA methyltransferase, ribonuclease-like domain; Methylated-DNA-[protein]-cysteine S-methyltransferase, DNA binding; "_x000D_
P98095	Fibulin-2 OS=Homo sapiens OX=9606 GN=FBLN2	FBLN2	0.762	2.19e-05	extracellular_x000D_	GO:0050789 regulation of biological process; GO:0010810 regulation of cell-substrate adhesion; GO:0045785 positive regulation of cell adhesion; GO:0048518 positive regulation of biological process; GO:0010811 positive regulation of cell-substrate adhesion; GO:0030155 regulation of cell adhesion; GO:0065007 biological regulation;	GO:0031012 extracellular matrix; GO:0070062 extracellular exosome; GO:0043226 organelle; GO:0005615 extracellular space; GO:0044421 extracellular region part; GO:0031982 vesicle; GO:1903561 extracellular vesicle; GO:0005578 proteinaceous extracellular matrix; GO:0043227 membrane-bounded organelle; GO:0005576 extracellular region; GO:0043230 extracellular organelle;	GO:0005201 extracellular matrix structural constituent; GO:0005488 binding; GO:0043167 ion binding; GO:0046872 metal ion binding; GO:0043169 cation binding; GO:0005515 protein binding; GO:0005509 calcium ion binding; GO:0005198 structural molecule activity; GO:0050840 extracellular matrix binding;	K17307			IPR026823; IPR001881; IPR000742; IPR009030; IPR000020;	Complement Clr-like EGF domain; EGF-like calcium-binding domain; EGF-like domain; Growth factor receptor cysteine-rich domain; Anaphylatoxin/fibulin; _x000D_
O60547	GDP-mannose 4,6 dehydratase OS=Homo sapiens OX=9606 GN=GMDS	GMDS	0.763	0.00872	mitochondria_x000D_	GO:0009226 nucleotide-sugar biosynthetic process; GO:0050794 regulation of cellular process; GO:0044700 single organism signaling; GO:0006725 cellular aromatic compound metabolic process; GO:0007166 cell surface receptor signaling pathway; GO:0044699 single-organism process; GO:0009058 biosynthetic process; GO:0050896 response to stimulus; GO:0044237 cellular metabolic process; GO:0071704 organic…	GO:0070062 extracellular exosome; GO:0043226 organelle; GO:0044421 extracellular region part; GO:0044464 cell part; GO:0005622 intracellular; GO:0005737 cytoplasm; GO:0031982 vesicle; GO:1903561 extracellular vesicle; GO:0044424 intracellular part; GO:0005829 cytosol; GO:0005623 cell; GO:0043227 membrane-bounded organelle; GO:0005576 extracellular region; GO:0043230 extracellular organelle; GO:00…	GO:1901265 nucleoside phosphate binding; GO:0043167 ion binding; GO:0016829 lyase activity; GO:0016836 hydro-lyase activity; GO:0005515 protein binding; GO:0000166 nucleotide binding; GO:0048037 cofactor binding; GO:0016835 carbon-oxygen lyase activity; GO:1901363 heterocyclic compound binding; GO:0097159 organic cyclic compound binding; GO:0042802 identical protein binding; GO:0003824 catalytic …	K01711	gmd; GDPmannose 4,6-dehydratase [EC:4.2.1.47]	hsa00051 Fructose and mannose metabolism - Homo sapiens (human); hsa01100 Metabolic pathways - Homo sapiens (human); hsa00520 Amino sugar and nucleotide sugar metabolism - Homo sapiens (human);	IPR016040;	NAD(P)-binding domain; _x000D_
O75891	Cytosolic 10-formyltetrahydrofolate dehydrogenase OS=Homo sapiens OX=9606 GN=ALDH1L1	ALDH1L1	0.764	0.0118	cytoplasm_x000D_	GO:0043648 dicarboxylic acid metabolic process; GO:0006725 cellular aromatic compound metabolic process; GO:0009258 10-formyltetrahydrofolate catabolic process; GO:0044699 single-organism process; GO:0009058 biosynthetic process; GO:0044237 cellular metabolic process; GO:0046655 folic acid metabolic process; GO:0071704 organic substance metabolic process; GO:0044270 cellular nitrogen compound cat…	GO:0043229 intracellular organelle; GO:0044421 extracellular region part; GO:0031982 vesicle; GO:0005737 cytoplasm; GO:0044424 intracellular part; GO:0005623 cell; GO:0005829 cytosol; GO:0005576 extracellular region; GO:0005739 mitochondrion; GO:0043231 intracellular membrane-bounded organelle; GO:0043226 organelle; GO:0070062 extracellular exosome; GO:0005622 intracellular; GO:0044464 cell part;…	GO:0016620 oxidoreductase activity, acting on the aldehyde or oxo group of donors, NAD or NADP as acceptor; GO:0016645 oxidoreductase activity, acting on the CH-NH group of donors; GO:0016646 oxidoreductase activity, acting on the CH-NH group of donors, NAD or NADP as acceptor; GO:0003824 catalytic activity; GO:0016903 oxidoreductase activity, acting on the aldehyde or oxo group of donors; GO:001…	K00289	ALDH1L; formyltetrahydrofolate dehydrogenase [EC:1.5.1.6]	hsa00670 One carbon pool by folate - Homo sapiens (human);	IPR005793; IPR016161; IPR015590; IPR016162; IPR009081; IPR016163; IPR011034; IPR002376;	"Formyl transferase, C-terminal; Aldehyde/histidinol dehydrogenase; Aldehyde dehydrogenase domain; Aldehyde dehydrogenase N-terminal domain; Phosphopantetheine binding ACP domain; Aldehyde dehydrogenase, C-terminal; Formyl transferase, C-terminal-like; Formyl transferase, N-terminal; "_x000D_
P13987	CD59 glycoprotein OS=Homo sapiens OX=9606 GN=CD59	CD59	0.764	0.0016	extracellular_x000D_	GO:0044700 single organism signaling; GO:0044085 cellular component biogenesis; GO:0002694 regulation of leukocyte activation; GO:0010941 regulation of cell death; GO:0007596 blood coagulation; GO:0065008 regulation of biological quality; GO:0045321 leukocyte activation; GO:0032944 regulation of mononuclear cell proliferation; GO:0048208 COPII vesicle coating; GO:0007166 cell surface receptor sig…	GO:0016020 membrane; GO:0044421 extracellular region part; GO:0009897 external side of plasma membrane; GO:0031090 organelle membrane; GO:0005737 cytoplasm; GO:0044433 cytoplasmic vesicle part; GO:0005623 cell; GO:0044422 organelle part; GO:0070062 extracellular exosome; GO:0005925 focal adhesion; GO:0005622 intracellular; GO:0043209 myelin sheath; GO:0099503 secretory vesicle; GO:0030055 cell-su…	GO:0001848 complement binding; GO:0005515 protein binding; GO:0005488 binding;	K04008	CD59; CD59 antigen	hsa04610 Complement and coagulation cascades - Homo sapiens (human); hsa04640 Hematopoietic cell lineage - Homo sapiens (human);	IPR016054;	Ly-6 antigen/uPA receptor-like; _x000D_
P14209	CD99 antigen OS=Homo sapiens OX=9606 GN=CD99	CD99	0.764	0.00084	extracellular_x000D_	GO:0007155 cell adhesion; GO:0022610 biological adhesion;	GO:0016020 membrane; GO:0031226 intrinsic component of plasma membrane; GO:0071944 cell periphery; GO:0030054 cell junction; GO:0005737 cytoplasm; GO:0070161 anchoring junction; GO:0031224 intrinsic component of membrane; GO:0044424 intracellular part; GO:0005887 integral component of plasma membrane; GO:0005623 cell; GO:0016021 integral component of membrane; GO:0005886 plasma membrane; GO:00059…		K06520	CD99; CD99 antigen	hsa04670 Leukocyte transendothelial migration - Homo sapiens (human); hsa04514 Cell adhesion molecules (CAMs) - Homo sapiens (human);
P35556	Fibrillin-2 OS=Homo sapiens OX=9606 GN=FBN2	FBN2	0.764	0.000819	extracellular_x000D_	GO:0065008 regulation of biological quality; GO:0009968 negative regulation of signal transduction; GO:0023051 regulation of signaling; GO:0070169 positive regulation of biomineral tissue development; GO:0044699 single-organism process; GO:0030500 regulation of bone mineralization; GO:1903845 negative regulation of cellular response to transforming growth factor beta stimulus; GO:0070167 regulati…	GO:0031012 extracellular matrix; GO:0044421 extracellular region part; GO:0005578 proteinaceous extracellular matrix; GO:0099512 supramolecular fiber; GO:0001527 microfibril; GO:0099080 supramolecular complex; GO:0044420 extracellular matrix component; GO:0005576 extracellular region; GO:0099081 supramolecular polymer;	GO:0005201 extracellular matrix structural constituent; GO:0005488 binding; GO:0043167 ion binding; GO:0030023 extracellular matrix constituent conferring elasticity; GO:0043169 cation binding; GO:0046872 metal ion binding; GO:0005515 protein binding; GO:0005509 calcium ion binding; GO:0005198 structural molecule activity; GO:0097493 structural molecule activity conferring elasticity;				IPR026823; IPR017878; IPR001881; IPR000742; IPR009030;	Complement Clr-like EGF domain; TB domain; EGF-like calcium-binding domain; EGF-like domain; Growth factor receptor cysteine-rich domain; _x000D_
P50135	Histamine N-methyltransferase OS=Homo sapiens OX=9606 GN=HNMT	HNMT	0.764	0.00206	cytoplasm_x000D_	GO:0001505 regulation of neurotransmitter levels; GO:1901606 alpha-amino acid catabolic process; GO:0065008 regulation of biological quality; GO:1903955 positive regulation of protein targeting to mitochondrion; GO:0007420 brain development; GO:1903533 regulation of protein targeting; GO:0052803 imidazole-containing compound metabolic process; GO:0044699 single-organism process; GO:0070555 respon…	GO:0042995 cell projection; GO:0044421 extracellular region part; GO:0031982 vesicle; GO:0005737 cytoplasm; GO:0044424 intracellular part; GO:0005623 cell; GO:0005829 cytosol; GO:0005576 extracellular region; GO:0043226 organelle; GO:0070062 extracellular exosome; GO:0005622 intracellular; GO:0044464 cell part; GO:1903561 extracellular vesicle; GO:0043005 neuron projection; GO:0043227 membrane-bo…	GO:0046539 histamine N-methyltransferase activity; GO:0008757 S-adenosylmethionine-dependent methyltransferase activity; GO:0016741 transferase activity, transferring one-carbon groups; GO:0008168 methyltransferase activity; GO:0008170 N-methyltransferase activity; GO:0003824 catalytic activity; GO:0016740 transferase activity;	K00546	HNMT; histamine N-methyltransferase [EC:2.1.1.8]	hsa00340 Histidine metabolism - Homo sapiens (human);	IPR029063;	S-adenosyl-L-methionine-dependent methyltransferase; _x000D_
Q15847	Adipogenesis regulatory factor OS=Homo sapiens OX=9606 GN=ADIRF	ADIRF	0.764	0.000202	cytoplasm_x000D_	GO:0072718 response to cisplatin; GO:0097659 nucleic acid-templated transcription; GO:0048869 cellular developmental process; GO:0009891 positive regulation of biosynthetic process; GO:0044699 single-organism process; GO:0009058 biosynthetic process; GO:0044237 cellular metabolic process; GO:2001141 regulation of RNA biosynthetic process; GO:0008152 metabolic process; GO:0009893 positive regulati…	GO:0043229 intracellular organelle; GO:0044421 extracellular region part; GO:0005737 cytoplasm; GO:0044446 intracellular organelle part; GO:0031982 vesicle; GO:0031981 nuclear lumen; GO:0044424 intracellular part; GO:0005829 cytosol; GO:0005623 cell; GO:0005576 extracellular region; GO:0044422 organelle part; GO:0031974 membrane-enclosed lumen; GO:0043226 organelle; GO:0070062 extracellular exoso…
O95674	Phosphatidate cytidylyltransferase 2 OS=Homo sapiens OX=9606 GN=CDS2	CDS2	0.765	0.00406	plasma membrane_x000D_	GO:0046486 glycerolipid metabolic process; GO:0044711 single-organism biosynthetic process; GO:0008654 phospholipid biosynthetic process; GO:0044763 single-organism cellular process; GO:0044699 single-organism process; GO:0009058 biosynthetic process; GO:0044255 cellular lipid metabolic process; GO:0044238 primary metabolic process; GO:0044237 cellular metabolic process; GO:1901576 organic substa…	GO:0043229 intracellular organelle; GO:0016020 membrane; GO:0042175 nuclear outer membrane-endoplasmic reticulum membrane network; GO:0005783 endoplasmic reticulum; GO:0044429 mitochondrial part; GO:0031090 organelle membrane; GO:0031967 organelle envelope; GO:0044446 intracellular organelle part; GO:0005737 cytoplasm; GO:0031224 intrinsic component of membrane; GO:0012505 endomembrane system; GO…	GO:0070567 cytidylyltransferase activity; GO:0004605 phosphatidate cytidylyltransferase activity; GO:0016779 nucleotidyltransferase activity; GO:0003824 catalytic activity; GO:0016740 transferase activity; GO:0016772 transferase activity, transferring phosphorus-containing groups;	K00981	E2.7.7.41; phosphatidate cytidylyltransferase [EC:2.7.7.41]	hsa00564 Glycerophospholipid metabolism - Homo sapiens (human); hsa01100 Metabolic pathways - Homo sapiens (human); hsa04070 Phosphatidylinositol signaling system - Homo sapiens (human);
P16930	Fumarylacetoacetase OS=Homo sapiens OX=9606 GN=FAH	FAH	0.765	0.00298	cytoplasm_x000D_	GO:1902222 erythrose 4-phosphate/phosphoenolpyruvate family amino acid catabolic process; GO:1901606 alpha-amino acid catabolic process; GO:0006725 cellular aromatic compound metabolic process; GO:0044699 single-organism process; GO:0044237 cellular metabolic process; GO:0006559 L-phenylalanine catabolic process; GO:0071704 organic substance metabolic process; GO:0006572 tyrosine catabolic proces…	GO:0070062 extracellular exosome; GO:0043226 organelle; GO:0044421 extracellular region part; GO:0044464 cell part; GO:0005622 intracellular; GO:0005737 cytoplasm; GO:0031982 vesicle; GO:1903561 extracellular vesicle; GO:0044424 intracellular part; GO:0005623 cell; GO:0005829 cytosol; GO:0043227 membrane-bounded organelle; GO:0005576 extracellular region; GO:0043230 extracellular organelle; GO:00…	GO:0016822 hydrolase activity, acting on acid carbon-carbon bonds; GO:0003824 catalytic activity; GO:0005488 binding; GO:0043167 ion binding; GO:0043169 cation binding; GO:0046872 metal ion binding; GO:0005515 protein binding; GO:0004334 fumarylacetoacetase activity; GO:0016787 hydrolase activity; GO:0016823 hydrolase activity, acting on acid carbon-carbon bonds, in ketonic substances;	K01555	FAH; fumarylacetoacetase [EC:3.7.1.2]	hsa00350 Tyrosine metabolism - Homo sapiens (human); hsa01100 Metabolic pathways - Homo sapiens (human);	IPR011234; IPR015377;	"Fumarylacetoacetase, C-terminal-related; Fumarylacetoacetase, N-terminal; "_x000D_
Q9BX67	Junctional adhesion molecule C OS=Homo sapiens OX=9606 GN=JAM3	JAM3	0.765	9.94e-05	plasma membrane_x000D_	GO:0044700 single organism signaling; GO:0065008 regulation of biological quality; GO:0051674 localization of cell; GO:0001568 blood vessel development; GO:0007272 ensheathment of neurons; GO:0022414 reproductive process; GO:0002262 myeloid cell homeostasis; GO:0048666 neuron development; GO:0048869 cellular developmental process; GO:0022008 neurogenesis; GO:0044699 single-organism process; GO:00…	GO:0016020 membrane; GO:0043218 compact myelin; GO:0005615 extracellular space; GO:0044421 extracellular region part; GO:0071944 cell periphery; GO:0044291 cell-cell contact zone; GO:0030054 cell junction; GO:0070161 anchoring junction; GO:0031224 intrinsic component of membrane; GO:0005623 cell; GO:0005911 cell-cell junction; GO:0005923 bicellular tight junction; GO:0016021 integral component of…	GO:0050839 cell adhesion molecule binding; GO:0042802 identical protein binding; GO:0046982 protein heterodimerization activity; GO:0005102 receptor binding; GO:0042803 protein homodimerization activity; GO:0005488 binding; GO:0044877 macromolecular complex binding; GO:0046983 protein dimerization activity; GO:0005515 protein binding; GO:0005178 integrin binding; GO:0032403 protein complex bindin…	K06785	JAM3; junctional adhesion molecule 3	hsa05120 Epithelial cell signaling in Helicobacter pylori infection - Homo sapiens (human); hsa04670 Leukocyte transendothelial migration - Homo sapiens (human); hsa04530 Tight junction - Homo sapiens (human); hsa04514 Cell adhesion molecules (CAMs) - Homo sapiens (human);	IPR003598; IPR007110; IPR013783; IPR013106; IPR003599;	Immunoglobulin subtype 2; Immunoglobulin-like domain; Immunoglobulin-like fold; Immunoglobulin V-set domain; Immunoglobulin subtype; _x000D_
P02545	Prelamin-A/C OS=Homo sapiens OX=9606 GN=LMNA	LMNA	0.766	1.15e-06	nucleus_x000D_	GO:0044700 single organism signaling; GO:0010941 regulation of cell death; GO:0090342 regulation of cell aging; GO:0090201 negative regulation of release of cytochrome c from mitochondria; GO:0009891 positive regulation of biosynthetic process; GO:0051169 nuclear transport; GO:0010821 regulation of mitochondrion organization; GO:0015031 protein transport; GO:0008285 negative regulation of cell pr…	GO:0016020 membrane; GO:0044421 extracellular region part; GO:0031090 organelle membrane; GO:0005737 cytoplasm; GO:0099512 supramolecular fiber; GO:0044424 intracellular part; GO:0099080 supramolecular complex; GO:0016604 nuclear body; GO:0005623 cell; GO:0044422 organelle part; GO:0043228 non-membrane-bounded organelle; GO:0005856 cytoskeleton; GO:0005652 nuclear lamina; GO:0031974 membrane-encl…	GO:0005515 protein binding; GO:0042802 identical protein binding; GO:0005198 structural molecule activity; GO:0005488 binding;	K12641	LMNA; lamin A/C	hsa05414 Dilated cardiomyopathy (DCM) - Homo sapiens (human); hsa04210 Apoptosis - Homo sapiens (human); hsa05412 Arrhythmogenic right ventricular cardiomyopathy (ARVC) - Homo sapiens (human); hsa05410 Hypertrophic cardiomyopathy (HCM) - Homo sapiens (human);	IPR001322;	Lamin Tail Domain; _x000D_
P13611	Versican core protein OS=Homo sapiens OX=9606 GN=VCAN	VCAN	0.766	0.000162	mitochondria_x000D_	GO:0001649 osteoblast differentiation; GO:0016053 organic acid biosynthetic process; GO:0051674 localization of cell; GO:0030206 chondroitin sulfate biosynthetic process; GO:0006024 glycosaminoglycan biosynthetic process; GO:0006026 aminoglycan catabolic process; GO:0048869 cellular developmental process; GO:0022008 neurogenesis; GO:0044699 single-organism process; GO:0009058 biosynthetic process…	GO:0016020 membrane; GO:0005615 extracellular space; GO:0044421 extracellular region part; GO:0005737 cytoplasm; GO:0044424 intracellular part; GO:0005623 cell; GO:0044422 organelle part; GO:0005775 vacuolar lumen; GO:0031974 membrane-enclosed lumen; GO:0070013 intracellular organelle lumen; GO:0005622 intracellular; GO:0044464 cell part; GO:0005764 lysosome; GO:0044431 Golgi apparatus part; GO:0…	GO:0005201 extracellular matrix structural constituent; GO:0097367 carbohydrate derivative binding; GO:0005488 binding; GO:0043167 ion binding; GO:0005540 hyaluronic acid binding; GO:0043169 cation binding; GO:0046872 metal ion binding; GO:0030246 carbohydrate binding; GO:0005515 protein binding; GO:0005509 calcium ion binding; GO:0005539 glycosaminoglycan binding; GO:0005198 structural molecule …	K06793	VCAN; versican core protein	hsa04514 Cell adhesion molecules (CAMs) - Homo sapiens (human);	IPR007110; IPR016187; IPR001881; IPR003599; IPR000742; IPR016186; IPR001304; IPR033987; IPR000436; IPR013783; IPR013106; IPR000538;	"Immunoglobulin-like domain; C-type lectin fold; EGF-like calcium-binding domain; Immunoglobulin subtype; EGF-like domain; C-type lectin-like/link domain; C-type lectin-like; Aggrecan/versican, C-type lectin-like domain; Sushi/SCR/CCP domain; Immunoglobulin-like fold; Immunoglobulin V-set domain; Link domain; "_x000D_
Q8N474	Secreted frizzled-related protein 1 OS=Homo sapiens OX=9606 GN=SFRP1	SFRP1	0.768	5.88e-05	plasma membrane_x000D_	GO:0044700 single organism signaling; GO:0002694 regulation of leukocyte activation; GO:0032872 regulation of stress-activated MAPK cascade; GO:0048732 gland development; GO:0022414 reproductive process; GO:0050796 regulation of insulin secretion; GO:0070555 response to interleukin-1; GO:0010564 regulation of cell cycle process; GO:0001558 regulation of cell growth; GO:0071900 regulation of prote…	GO:0016020 membrane; GO:0005615 extracellular space; GO:0044421 extracellular region part; GO:0071944 cell periphery; GO:0005737 cytoplasm; GO:0031982 vesicle; GO:0044424 intracellular part; GO:0005829 cytosol; GO:0005623 cell; GO:0005576 extracellular region; GO:0005886 plasma membrane; GO:0043226 organelle; GO:0070062 extracellular exosome; GO:0031012 extracellular matrix; GO:0044464 cell part;…	GO:0008233 peptidase activity; GO:0005102 receptor binding; GO:0017147 Wnt-protein binding; GO:0005109 frizzled binding; GO:0043167 ion binding; GO:0008234 cysteine-type peptidase activity; GO:0016787 hydrolase activity; GO:0005515 protein binding; GO:0008144 drug binding; GO:0008201 heparin binding; GO:1901681 sulfur compound binding; GO:0004175 endopeptidase activity; GO:0097367 carbohydrate de…	K02166	SFRP1; secreted frizzled-related protein 1	hsa04310 Wnt signaling pathway - Homo sapiens (human);	IPR020067; IPR008993; IPR001134; IPR018933;	"Frizzled domain; Tissue inhibitor of metalloproteinases-like, OB-fold; Netrin domain; Netrin module, non-TIMP type; "_x000D_
Q969G5	Caveolae-associated protein 3 OS=Homo sapiens OX=9606 GN=CAVIN3	CAVIN3	0.768	0.0132	extracellular_x000D_	GO:0043467 regulation of generation of precursor metabolites and energy; GO:0032270 positive regulation of cellular protein metabolic process; GO:0051896 regulation of protein kinase B signaling; GO:0009968 negative regulation of signal transduction; GO:0023051 regulation of signaling; GO:1902533 positive regulation of intracellular signal transduction; GO:0044699 single-organism process; GO:0030…	GO:0016020 membrane; GO:0098857 membrane microdomain; GO:0071944 cell periphery; GO:0005737 cytoplasm; GO:0032991 macromolecular complex; GO:0005901 caveola; GO:0044424 intracellular part; GO:0005623 cell; GO:0005886 plasma membrane; GO:0044459 plasma membrane part; GO:0098590 plasma membrane region; GO:0005622 intracellular; GO:0044464 cell part; GO:0044425 membrane part; GO:0044853 plasma membr…	GO:0005080 protein kinase C binding; GO:0005515 protein binding; GO:0019900 kinase binding; GO:0005488 binding; GO:0019899 enzyme binding; GO:0019901 protein kinase binding;
P50897	Palmitoyl-protein thioesterase 1 OS=Homo sapiens OX=9606 GN=PPT1	PPT1	0.769	0.00896	extracellular_x000D_	GO:0060627 regulation of vesicle-mediated transport; GO:0044700 single organism signaling; GO:0010941 regulation of cell death; GO:0065008 regulation of biological quality; GO:0007601 visual perception; GO:0007420 brain development; GO:0035337 fatty-acyl-CoA metabolic process; GO:0043523 regulation of neuron apoptotic process; GO:0098734 macromolecule depalmitoylation; GO:0030641 regulation of ce…	GO:0016020 membrane; GO:0030425 dendrite; GO:0005615 extracellular space; GO:0044421 extracellular region part; GO:0031410 cytoplasmic vesicle; GO:0098857 membrane microdomain; GO:0005737 cytoplasm; GO:0031982 vesicle; GO:0043025 neuronal cell body; GO:0044424 intracellular part; GO:0005623 cell; GO:0044422 organelle part; GO:0005775 vacuolar lumen; GO:0031974 membrane-enclosed lumen; GO:0070382 …	GO:0098599 palmitoyl hydrolase activity; GO:0003824 catalytic activity; GO:0005488 binding; GO:0016788 hydrolase activity, acting on ester bonds; GO:0047617 acyl-CoA hydrolase activity; GO:0016289 CoA hydrolase activity; GO:0016787 hydrolase activity; GO:0005515 protein binding; GO:0016790 thiolester hydrolase activity; GO:0008474 palmitoyl-(protein) hydrolase activity; GO:0016290 palmitoyl-CoA h…	K01074	PPT; palmitoyl-protein thioesterase [EC:3.1.2.22]	hsa04142 Lysosome - Homo sapiens (human); hsa01100 Metabolic pathways - Homo sapiens (human); hsa01212 Fatty acid metabolism - Homo sapiens (human); hsa00062 Fatty acid elongation - Homo sapiens (human);	IPR029058;	Alpha/Beta hydrolase fold; _x000D_
Q8WY22	BRI3-binding protein OS=Homo sapiens OX=9606 GN=BRI3BP	BRI3BP	0.769	0.00584	extracellular_x000D_		GO:0043229 intracellular organelle; GO:0016020 membrane; GO:0019867 outer membrane; GO:0044429 mitochondrial part; GO:0098588 bounding membrane of organelle; GO:0031090 organelle membrane; GO:0005741 mitochondrial outer membrane; GO:0005737 cytoplasm; GO:0044446 intracellular organelle part; GO:0031967 organelle envelope; GO:0031224 intrinsic component of membrane; GO:0044424 intracellular part; …
Q96EM0	Trans-3-hydroxy-L-proline dehydratase OS=Homo sapiens OX=9606 GN=L3HYPDH	L3HYPDH	0.769	0.0192	nucleus_x000D_	GO:0008152 metabolic process;		GO:0016829 lyase activity; GO:0016836 hydro-lyase activity; GO:0003824 catalytic activity; GO:0050346 trans-L-3-hydroxyproline dehydratase activity; GO:0016835 carbon-oxygen lyase activity;	K18384	L3HYPDH; trans-L-3-hydroxyproline dehydratase [EC:4.2.1.77]	hsa00330 Arginine and proline metabolism - Homo sapiens (human);
Q9BQB6	Vitamin K epoxide reductase complex subunit 1 OS=Homo sapiens OX=9606 GN=VKORC1	VKORC1	0.769	0.00576	plasma membrane_x000D_	GO:0044707 single-multicellular organism process; GO:0007596 blood coagulation; GO:0065008 regulation of biological quality; GO:0044267 cellular protein metabolic process; GO:0044699 single-organism process; GO:0050896 response to stimulus; GO:0044237 cellular metabolic process; GO:0007599 hemostasis; GO:0071704 organic substance metabolic process; GO:0006775 fat-soluble vitamin metabolic process…	GO:0043229 intracellular organelle; GO:0016020 membrane; GO:0042175 nuclear outer membrane-endoplasmic reticulum membrane network; GO:0005783 endoplasmic reticulum; GO:0044446 intracellular organelle part; GO:0005737 cytoplasm; GO:0031224 intrinsic component of membrane; GO:0012505 endomembrane system; GO:0044424 intracellular part; GO:0005623 cell; GO:0016021 integral component of membrane; GO:0…	GO:0016614 oxidoreductase activity, acting on CH-OH group of donors; GO:0003824 catalytic activity; GO:0016900 oxidoreductase activity, acting on the CH-OH group of donors, disulfide as acceptor; GO:0005488 binding; GO:0048037 cofactor binding; GO:0048038 quinone binding; GO:0047057 vitamin-K-epoxide reductase (warfarin-sensitive) activity; GO:0016491 oxidoreductase activity;	K05357	VKORC1; vitamin-K-epoxide reductase (warfarin-sensitive) [EC:1.17.4.4]	hsa00130 Ubiquinone and other terpenoid-quinone biosynthesis - Homo sapiens (human);	IPR012932;	Vitamin K epoxide reductase; _x000D_
Q9P0M6	Core histone macro-H2A.2 OS=Homo sapiens OX=9606 GN=H2AFY2	H2AFY2	0.769	0.0298	mitochondria_x000D_	GO:0044085 cellular component biogenesis; GO:0072594 establishment of protein localization to organelle; GO:0007420 brain development; GO:0044699 single-organism process; GO:0030858 positive regulation of epithelial cell differentiation; GO:1901836 regulation of transcription of nuclear large rRNA transcript from RNA polymerase I promoter; GO:0051253 negative regulation of RNA metabolic process; …	GO:0001740 Barr body; GO:0044421 extracellular region part; GO:0000784 nuclear chromosome, telomeric region; GO:0000781 chromosome, telomeric region; GO:0031982 vesicle; GO:0000803 sex chromosome; GO:0032991 macromolecular complex; GO:0044424 intracellular part; GO:0005623 cell; GO:0044422 organelle part; GO:0044427 chromosomal part; GO:0043228 non-membrane-bounded organelle; GO:0070062 extracell…	GO:0003677 DNA binding; GO:0031490 chromatin DNA binding; GO:0046982 protein heterodimerization activity; GO:0000976 transcription regulatory region sequence-specific DNA binding; GO:0003690 double-stranded DNA binding; GO:1990837 sequence-specific double-stranded DNA binding; GO:0001012 RNA polymerase II regulatory region DNA binding; GO:0046983 protein dimerization activity; GO:0005515 protein …	K11251	H2A; histone H2A	hsa05322 Systemic lupus erythematosus - Homo sapiens (human); hsa05034 Alcoholism - Homo sapiens (human); hsa04217 Necroptosis - Homo sapiens (human);	IPR002589; IPR009072; IPR032454; IPR007125;	"Macro domain; Histone-fold; Histone H2A, C-terminal domain; Histone H2A/H2B/H3; "_x000D_
P07099	Epoxide hydrolase 1 OS=Homo sapiens OX=9606 GN=EPHX1	EPHX1	0.77	0.000584	endoplasmic reticulum_x000D_	GO:0071466 cellular response to xenobiotic stimulus; GO:0051716 cellular response to stimulus; GO:0014070 response to organic cyclic compound; GO:0006725 cellular aromatic compound metabolic process; GO:0009636 response to toxic substance; GO:0010033 response to organic substance; GO:0050896 response to stimulus; GO:0044237 cellular metabolic process; GO:0019439 aromatic compound catabolic proces…	GO:0016020 membrane; GO:0043229 intracellular organelle; GO:0042175 nuclear outer membrane-endoplasmic reticulum membrane network; GO:0005783 endoplasmic reticulum; GO:0031090 organelle membrane; GO:0044446 intracellular organelle part; GO:0005737 cytoplasm; GO:0031224 intrinsic component of membrane; GO:0012505 endomembrane system; GO:0044424 intracellular part; GO:0005623 cell; GO:0016021 integ…	GO:0033961 cis-stilbene-oxide hydrolase activity; GO:0016787 hydrolase activity; GO:0016801 hydrolase activity, acting on ether bonds; GO:0004301 epoxide hydrolase activity; GO:0003824 catalytic activity; GO:0016803 ether hydrolase activity;	K01253	EPHX1; microsomal epoxide hydrolase [EC:3.3.2.9]	hsa04976 Bile secretion - Homo sapiens (human); hsa05204 Chemical carcinogenesis - Homo sapiens (human); hsa00980 Metabolism of xenobiotics by cytochrome P450 - Homo sapiens (human);	IPR010497; IPR029058;	"Epoxide hydrolase, N-terminal; Alpha/Beta hydrolase fold; "_x000D_
P21399	Cytoplasmic aconitate hydratase OS=Homo sapiens OX=9606 GN=ACO1	ACO1	0.77	0.000283	cytoplasm_x000D_	GO:0065008 regulation of biological quality; GO:0007586 digestion; GO:0010608 posttranscriptional regulation of gene expression; GO:0050892 intestinal absorption; GO:0044699 single-organism process; GO:0044237 cellular metabolic process; GO:0051234 establishment of localization; GO:0008152 metabolic process; GO:0006091 generation of precursor metabolites and energy; GO:0055065 metal ion homeostas…	GO:0043229 intracellular organelle; GO:0044421 extracellular region part; GO:0005783 endoplasmic reticulum; GO:0031982 vesicle; GO:0005737 cytoplasm; GO:0012505 endomembrane system; GO:0044424 intracellular part; GO:0005829 cytosol; GO:0005623 cell; GO:0005576 extracellular region; GO:0005739 mitochondrion; GO:0043231 intracellular membrane-bounded organelle; GO:0043226 organelle; GO:0070062 extr…	GO:0003723 RNA binding; GO:0043167 ion binding; GO:0003994 aconitate hydratase activity; GO:0016829 lyase activity; GO:0005515 protein binding; GO:0016836 hydro-lyase activity; GO:0051539 4 iron, 4 sulfur cluster binding; GO:0016835 carbon-oxygen lyase activity; GO:1901363 heterocyclic compound binding; GO:0097159 organic cyclic compound binding; GO:0003729 mRNA binding; GO:0003824 catalytic acti…	K01681	ACO; aconitate hydratase [EC:4.2.1.3]	hsa01210 2-Oxocarboxylic acid metabolism - Homo sapiens (human); hsa01100 Metabolic pathways - Homo sapiens (human); hsa00020 Citrate cycle (TCA cycle) - Homo sapiens (human); hsa01230 Biosynthesis of amino acids - Homo sapiens (human); hsa01200 Carbon metabolism - Homo sapiens (human); hsa00630 Glyoxylate and dicarboxylate metabolism - Homo sapiens (human);	IPR001030; IPR000573; IPR015928; IPR015932; IPR015931;	"Aconitase/3-isopropylmalate dehydratase large subunit, alpha/beta/alpha domain; Aconitase A/isopropylmalate dehydratase small subunit, swivel domain; Aconitase/3-isopropylmalate dehydratase, swivel; Aconitase/3-isopropylmalate dehydratase large subunit, alpha/beta/alpha, subdomain 2; Aconitase/3-isopropylmalate dehydratase large subunit, alpha/beta/alpha, subdomain 1/3; "_x000D_
P10415	Apoptosis regulator Bcl-2 OS=Homo sapiens OX=9606 GN=BCL2	BCL2	0.771	0.023	plasma membrane_x000D_	GO:0044700 single organism signaling; GO:0002694 regulation of leukocyte activation; GO:0035094 response to nicotine; GO:0048732 gland development; GO:0022414 reproductive process; GO:0098542 defense response to other organism; GO:0045634 regulation of melanocyte differentiation; GO:0030641 regulation of cellular pH; GO:0010564 regulation of cell cycle process; GO:0044237 cellular metabolic proce…	GO:0016020 membrane; GO:0005783 endoplasmic reticulum; GO:0042175 nuclear outer membrane-endoplasmic reticulum membrane network; GO:0019867 outer membrane; GO:0031090 organelle membrane; GO:0098796 membrane protein complex; GO:0005737 cytoplasm; GO:0032991 macromolecular complex; GO:0031224 intrinsic component of membrane; GO:0044424 intracellular part; GO:0005623 cell; GO:0044422 organelle part;…	GO:0003677 DNA binding; GO:0051434 BH3 domain binding; GO:0046982 protein heterodimerization activity; GO:0019903 protein phosphatase binding; GO:0031625 ubiquitin protein ligase binding; GO:0046983 protein dimerization activity; GO:0022803 passive transmembrane transporter activity; GO:0005515 protein binding; GO:0043565 sequence-specific DNA binding; GO:0098772 molecular function regulator; GO:…	K02161	BCL2; apoptosis regulator Bcl-2	hsa05152 Tuberculosis - Homo sapiens (human); hsa05222 Small cell lung cancer - Homo sapiens (human); hsa05206 MicroRNAs in cancer - Homo sapiens (human); hsa05145 Toxoplasmosis - Homo sapiens (human); hsa04140 Autophagy - animal - Homo sapiens (human); hsa05200 Pathways in cancer - Homo sapiens (human); hsa04071 Sphingolipid signaling pathway - Homo sapiens (human); hsa04933 AGE-RAGE signaling p…	IPR003093;	"Apoptosis regulator, Bcl-2 protein, BH4; "_x000D_
P42330	Aldo-keto reductase family 1 member C3 OS=Homo sapiens OX=9606 GN=AKR1C3	AKR1C3	0.771	0.0042	cytoplasm_x000D_	GO:0044700 single organism signaling; GO:0010941 regulation of cell death; GO:0022414 reproductive process; GO:0006066 alcohol metabolic process; GO:0071384 cellular response to corticosteroid stimulus; GO:0044255 cellular lipid metabolic process; GO:0030638 polyketide metabolic process; GO:0044237 cellular metabolic process; GO:0008610 lipid biosynthetic process; GO:0009913 epidermal cell differ…	GO:0043229 intracellular organelle; GO:0044421 extracellular region part; GO:0031982 vesicle; GO:0005737 cytoplasm; GO:0044424 intracellular part; GO:0005829 cytosol; GO:0005623 cell; GO:0005576 extracellular region; GO:0043231 intracellular membrane-bounded organelle; GO:0043226 organelle; GO:0070062 extracellular exosome; GO:0005634 nucleus; GO:0005622 intracellular; GO:0044464 cell part; GO:19…	GO:0004032 alditol:NADP+ 1-oxidoreductase activity; GO:0016628 oxidoreductase activity, acting on the CH-CH group of donors, NAD or NADP as acceptor; GO:0033764 steroid dehydrogenase activity, acting on the CH-OH group of donors, NAD or NADP as acceptor; GO:0045703 ketoreductase activity; GO:0016903 oxidoreductase activity, acting on the aldehyde or oxo group of donors; GO:0001758 retinal dehydro…	K04119	AKR1C3; aldo-keto reductase family 1 member C3 [EC:1.1.1.51 1.1.1.188 1.1.1.213 1.1.1.357]	hsa00790 Folate biosynthesis - Homo sapiens (human); hsa00140 Steroid hormone biosynthesis - Homo sapiens (human); hsa04913 Ovarian steroidogenesis - Homo sapiens (human); hsa01100 Metabolic pathways - Homo sapiens (human); hsa00590 Arachidonic acid metabolism - Homo sapiens (human);	IPR023210;	NADP-dependent oxidoreductase domain; _x000D_
P53396	ATP-citrate synthase OS=Homo sapiens OX=9606 GN=ACLY	ACLY	0.771	2.58e-06	cytoplasm_x000D_	GO:0051188 cofactor biosynthetic process; GO:0045321 leukocyte activation; GO:0016053 organic acid biosynthetic process; GO:0006066 alcohol metabolic process; GO:0035337 fatty-acyl-CoA metabolic process; GO:0044699 single-organism process; GO:0044255 cellular lipid metabolic process; GO:0009058 biosynthetic process; GO:0044237 cellular metabolic process; GO:0035384 thioester biosynthetic process;…	GO:0034774 secretory granule lumen; GO:0016020 membrane; GO:0044421 extracellular region part; GO:0031410 cytoplasmic vesicle; GO:0071944 cell periphery; GO:0031982 vesicle; GO:0005737 cytoplasm; GO:0044433 cytoplasmic vesicle part; GO:0032991 macromolecular complex; GO:0044424 intracellular part; GO:0035578 azurophil granule lumen; GO:0005623 cell; GO:1904813 ficolin-1-rich granule lumen; GO:004…	GO:0005524 ATP binding; GO:1901265 nucleoside phosphate binding; GO:0046912 transferase activity, transferring acyl groups, acyl groups converted into alkyl on transfer; GO:0001882 nucleoside binding; GO:0043167 ion binding; GO:0005515 protein binding; GO:0000166 nucleotide binding; GO:0048037 cofactor binding; GO:0003878 ATP citrate synthase activity; GO:0097159 organic cyclic compound binding; …	K01648	ACLY; ATP citrate (pro-S)-lyase [EC:2.3.3.8]	hsa01100 Metabolic pathways - Homo sapiens (human); hsa00020 Citrate cycle (TCA cycle) - Homo sapiens (human);	IPR016142; IPR032263; IPR005811; IPR013816; IPR016040; IPR003781; IPR016143; IPR016102;	"Citrate synthase-like, large alpha subdomain; ATP-citrate synthase, citrate-binding domain; ATP-citrate lyase/succinyl-CoA ligase; ATP-grasp fold, subdomain 2; NAD(P)-binding domain; CoA-binding; Citrate synthase-like, small alpha subdomain; Succinyl-CoA synthetase-like; "_x000D_
P05067	Amyloid-beta A4 protein OS=Homo sapiens OX=9606 GN=APP	APP	0.772	0.00244	extracellular_x000D_	GO:0044085 cellular component biogenesis; GO:0044700 single organism signaling; GO:0021700 developmental maturation; GO:0010941 regulation of cell death; GO:0001967 suckling behavior; GO:0022414 reproductive process; GO:0010608 posttranscriptional regulation of gene expression; GO:0006066 alcohol metabolic process; GO:0009891 positive regulation of biosynthetic process; GO:0043523 regulation of n…	GO:0030425 dendrite; GO:0016020 membrane; GO:0044421 extracellular region part; GO:0051233 spindle midzone; GO:0031090 organelle membrane; GO:0098857 membrane microdomain; GO:0005737 cytoplasm; GO:0044433 cytoplasmic vesicle part; GO:0032991 macromolecular complex; GO:0032588 trans-Golgi network membrane; GO:0005887 integral component of plasma membrane; GO:0098858 actin-based cell projection; GO…	GO:0005102 receptor binding; GO:0046983 protein dimerization activity; GO:0061134 peptidase regulator activity; GO:0033130 acetylcholine receptor binding; GO:0016504 peptidase activator activity; GO:0005515 protein binding; GO:0008201 heparin binding; GO:0004857 enzyme inhibitor activity; GO:0098772 molecular function regulator; GO:1901363 heterocyclic compound binding; GO:0097159 organic cyclic …	K04520	APP; amyloid beta A4 protein	hsa05010 Alzheimer's disease - Homo sapiens (human); hsa04726 Serotonergic synapse - Homo sapiens (human);	IPR024329; IPR008154; IPR019543; IPR011178; IPR013803; IPR015849; IPR002223;	"Amyloidogenic glycoprotein, E2 domain; Amyloidogenic glycoprotein, extracellular; Beta-amyloid precursor protein C-terminal; Amyloidogenic glycoprotein, copper-binding; Amyloidogenic glycoprotein, amyloid-beta peptide; Amyloidogenic glycoprotein, heparin-binding; Pancreatic trypsin inhibitor Kunitz domain; "_x000D_
P30042	ES1 protein homolog, mitochondrial OS=Homo sapiens OX=9606 GN=C21orf33	C21orf33	0.772	0.00326	mitochondria_x000D_		GO:0043226 organelle; GO:0043231 intracellular membrane-bounded organelle; GO:0043229 intracellular organelle; GO:0044464 cell part; GO:0005622 intracellular; GO:0005737 cytoplasm; GO:0044424 intracellular part; GO:0043227 membrane-bounded organelle; GO:0005623 cell; GO:0005739 mitochondrion; GO:0044444 cytoplasmic part;					IPR029062;	Class I glutamine amidotransferase-like; _x000D_
Q7Z478	ATP-dependent RNA helicase DHX29 OS=Homo sapiens OX=9606 GN=DHX29	DHX29	0.772	0.0416	nucleus_x000D_	GO:0006518 peptide metabolic process; GO:0006725 cellular aromatic compound metabolic process; GO:0044267 cellular protein metabolic process; GO:0009058 biosynthetic process; GO:1901566 organonitrogen compound biosynthetic process; GO:0044237 cellular metabolic process; GO:0071704 organic substance metabolic process; GO:0008152 metabolic process; GO:0046483 heterocycle metabolic process; GO:00061…	GO:0043229 intracellular organelle; GO:0005737 cytoplasm; GO:0032991 macromolecular complex; GO:0044424 intracellular part; GO:0005623 cell; GO:0005739 mitochondrion; GO:0043231 intracellular membrane-bounded organelle; GO:0043226 organelle; GO:0005622 intracellular; GO:0044464 cell part; GO:0070993 translation preinitiation complex; GO:0016282 eukaryotic 43S preinitiation complex; GO:1990904 rib…	GO:1901265 nucleoside phosphate binding; GO:0008026 ATP-dependent helicase activity; GO:0003743 translation initiation factor activity; GO:0016817 hydrolase activity, acting on acid anhydrides; GO:0005515 protein binding; GO:0016787 hydrolase activity; GO:0016887 ATPase activity; GO:1901363 heterocyclic compound binding; GO:0097159 organic cyclic compound binding; GO:0016462 pyrophosphatase activ…	K18995			IPR007502; IPR011545; IPR011709; IPR027417; IPR014001; IPR001650;	"Helicase-associated domain; DEAD/DEAH box helicase domain; Domain of unknown function DUF1605; P-loop containing nucleoside triphosphate hydrolase; Helicase superfamily 1/2, ATP-binding domain; Helicase, C-terminal; "_x000D_
P30048	Thioredoxin-dependent peroxide reductase, mitochondrial OS=Homo sapiens OX=9606 GN=PRDX3	PRDX3	0.773	0.00102	mitochondria_x000D_	GO:0065008 regulation of biological quality; GO:0010941 regulation of cell death; GO:0022414 reproductive process; GO:0044237 cellular metabolic process; GO:0009607 response to biotic stimulus; GO:0009605 response to external stimulus; GO:0010466 negative regulation of peptidase activity; GO:0008152 metabolic process; GO:0044093 positive regulation of molecular function; GO:0044702 single organis…	GO:0044421 extracellular region part; GO:0031410 cytoplasmic vesicle; GO:0031982 vesicle; GO:0005737 cytoplasm; GO:0044424 intracellular part; GO:0005623 cell; GO:0044422 organelle part; GO:0005769 early endosome; GO:0031974 membrane-enclosed lumen; GO:0070062 extracellular exosome; GO:0070013 intracellular organelle lumen; GO:0043209 myelin sheath; GO:0005622 intracellular; GO:0044464 cell part;…	GO:0016651 oxidoreductase activity, acting on NAD(P)H; GO:0043027 cysteine-type endopeptidase inhibitor activity involved in apoptotic process; GO:0061134 peptidase regulator activity; GO:0043028 cysteine-type endopeptidase regulator activity involved in apoptotic process; GO:0019901 protein kinase binding; GO:0016209 antioxidant activity; GO:0005515 protein binding; GO:0004857 enzyme inhibitor a…	K20011			IPR019479; IPR000866; IPR013766; IPR012336;	"Peroxiredoxin, C-terminal; Alkyl hydroperoxide reductase subunit C/ Thiol specific antioxidant; Thioredoxin domain; Thioredoxin-like fold; "_x000D_
Q03135	Caveolin-1 OS=Homo sapiens OX=9606 GN=CAV1	CAV1	0.773	2.86e-06	cytoplasm_x000D_	GO:0044700 single organism signaling; GO:0002694 regulation of leukocyte activation; GO:0048732 gland development; GO:0032436 positive regulation of proteasomal ubiquitin-dependent protein catabolic process; GO:0010608 posttranscriptional regulation of gene expression; GO:0044255 cellular lipid metabolic process; GO:0032091 negative regulation of protein binding; GO:0044237 cellular metabolic pro…	GO:0016020 membrane; GO:0031090 organelle membrane; GO:0098857 membrane microdomain; GO:0099568 cytoplasmic region; GO:0005737 cytoplasm; GO:0044433 cytoplasmic vesicle part; GO:0032991 macromolecular complex; GO:0005887 integral component of plasma membrane; GO:0005623 cell; GO:0044422 organelle part; GO:0005769 early endosome; GO:0043228 non-membrane-bounded organelle; GO:0005925 focal adhesion…	GO:0032934 sterol binding; GO:0048365 Rac GTPase binding; GO:0008200 ion channel inhibitor activity; GO:0005102 receptor binding; GO:0046983 protein dimerization activity; GO:0019901 protein kinase binding; GO:0061134 peptidase regulator activity; GO:0070320 inward rectifier potassium channel inhibitor activity; GO:0099106 ion channel regulator activity; GO:0016504 peptidase activator activity; G…	K06278	CAV1; caveolin 1	hsa05100 Bacterial invasion of epithelial cells - Homo sapiens (human); hsa05205 Proteoglycans in cancer - Homo sapiens (human); hsa05418 Fluid shear stress and atherosclerosis - Homo sapiens (human); hsa04510 Focal adhesion - Homo sapiens (human); hsa04144 Endocytosis - Homo sapiens (human); hsa05416 Viral myocarditis - Homo sapiens (human);
Q7Z4H8	KDEL motif-containing protein 2 OS=Homo sapiens OX=9606 GN=KDELC2	KDELC2	0.773	0.00834	mitochondria_x000D_	GO:0008152 metabolic process; GO:1903509 liposaccharide metabolic process; GO:0006643 membrane lipid metabolic process; GO:0044710 single-organism metabolic process; GO:0044763 single-organism cellular process; GO:0006664 glycolipid metabolic process; GO:1901135 carbohydrate derivative metabolic process; GO:0044699 single-organism process; GO:0044255 cellular lipid metabolic process; GO:0044238 p…	GO:0005788 endoplasmic reticulum lumen; GO:0043229 intracellular organelle; GO:0005783 endoplasmic reticulum; GO:0005737 cytoplasm; GO:0044446 intracellular organelle part; GO:0012505 endomembrane system; GO:0044424 intracellular part; GO:0005623 cell; GO:0044422 organelle part; GO:0043226 organelle; GO:0043231 intracellular membrane-bounded organelle; GO:0031974 membrane-enclosed lumen; GO:00700…	GO:0046527 glucosyltransferase activity; GO:0005515 protein binding; GO:0016757 transferase activity, transferring glycosyl groups; GO:0016758 transferase activity, transferring hexosyl groups; GO:0003824 catalytic activity; GO:0016740 transferase activity; GO:0005488 binding;				IPR013783; IPR014756;	Immunoglobulin-like fold; Immunoglobulin E-set; _x000D_
O95302	Peptidyl-prolyl cis-trans isomerase FKBP9 OS=Homo sapiens OX=9606 GN=FKBP9	FKBP9	0.774	0.000139	extracellular_x000D_	GO:0061077 chaperone-mediated protein folding; GO:0044267 cellular protein metabolic process; GO:0044238 primary metabolic process; GO:0018208 peptidyl-proline modification; GO:0000413 protein peptidyl-prolyl isomerization; GO:0044237 cellular metabolic process; GO:0071704 organic substance metabolic process; GO:0006457 protein folding; GO:0018193 peptidyl-amino acid modification; GO:0008152 meta…	GO:0043226 organelle; GO:0043231 intracellular membrane-bounded organelle; GO:0043229 intracellular organelle; GO:0005783 endoplasmic reticulum; GO:0044464 cell part; GO:0005622 intracellular; GO:0005737 cytoplasm; GO:0012505 endomembrane system; GO:0044424 intracellular part; GO:0043227 membrane-bounded organelle; GO:0005623 cell; GO:0044444 cytoplasmic part;	GO:0097159 organic cyclic compound binding; GO:1901363 heterocyclic compound binding; GO:0003755 peptidyl-prolyl cis-trans isomerase activity; GO:0016853 isomerase activity; GO:0003824 catalytic activity; GO:0005488 binding; GO:0043167 ion binding; GO:0043169 cation binding; GO:0046872 metal ion binding; GO:0008144 drug binding; GO:0005509 calcium ion binding; GO:0005528 FK506 binding; GO:0005527…	K09575			IPR011992; IPR002048; IPR001179;	EF-hand domain pair; EF-hand domain; FKBP-type peptidyl-prolyl cis-trans isomerase domain; _x000D_
P08670	Vimentin OS=Homo sapiens OX=9606 GN=VIM	VIM	0.774	5.96e-05	nucleus_x000D_	GO:0044700 single organism signaling; GO:0030048 actin filament-based movement; GO:0051093 negative regulation of developmental process; GO:0070252 actin-mediated cell contraction; GO:0003012 muscle system process; GO:0045109 intermediate filament organization; GO:0007166 cell surface receptor signaling pathway; GO:0051129 negative regulation of cellular component organization; GO:0048869 cellula…	GO:0016020 membrane; GO:0044421 extracellular region part; GO:0071944 cell periphery; GO:0030054 cell junction; GO:0031982 vesicle; GO:0005737 cytoplasm; GO:0099512 supramolecular fiber; GO:0044424 intracellular part; GO:0099080 supramolecular complex; GO:0005623 cell; GO:0044422 organelle part; GO:0043228 non-membrane-bounded organelle; GO:0070062 extracellular exosome; GO:0005856 cytoskeleton; …	GO:0005212 structural constituent of eye lens; GO:0003723 RNA binding; GO:0003725 double-stranded RNA binding; GO:0044877 macromolecular complex binding; GO:0097110 scaffold protein binding; GO:0005515 protein binding; GO:1901363 heterocyclic compound binding; GO:0097159 organic cyclic compound binding; GO:0097367 carbohydrate derivative binding; GO:0042802 identical protein binding; GO:0005200 s…	K07606	VIM; vimentin	hsa05206 MicroRNAs in cancer - Homo sapiens (human); hsa05169 Epstein-Barr virus infection - Homo sapiens (human);	IPR006821;	"Intermediate filament head, DNA-binding domain; "_x000D_
P40123	Adenylyl cyclase-associated protein 2 OS=Homo sapiens OX=9606 GN=CAP2	CAP2	0.775	0.00848	cytoplasm_x000D_	GO:0044700 single organism signaling; GO:0051349 positive regulation of lyase activity; GO:0048869 cellular developmental process; GO:0009891 positive regulation of biosynthetic process; GO:0032989 cellular component morphogenesis; GO:0044699 single-organism process; GO:0030819 positive regulation of cAMP biosynthetic process; GO:0030036 actin cytoskeleton organization; GO:0030810 positive regula…	GO:0043229 intracellular organelle; GO:0016020 membrane; GO:0005938 cell cortex; GO:0043232 intracellular non-membrane-bounded organelle; GO:0071944 cell periphery; GO:0044430 cytoskeletal part; GO:0005737 cytoplasm; GO:0099568 cytoplasmic region; GO:0044446 intracellular organelle part; GO:0030863 cortical cytoskeleton; GO:0030864 cortical actin cytoskeleton; GO:0044424 intracellular part; GO:00…	GO:0008092 cytoskeletal protein binding; GO:0042802 identical protein binding; GO:0008179 adenylate cyclase binding; GO:0005488 binding; GO:0003779 actin binding; GO:0005515 protein binding; GO:0019899 enzyme binding;	K17261			IPR006599; IPR013992; IPR016098; IPR013912; IPR017901;	"CARP motif; Adenylate cyclase-associated CAP, N-terminal; Cyclase-associated protein CAP/septum formation inhibitor MinC, C-terminal; Adenylate cyclase-associated CAP, C-terminal; C-CAP/cofactor C-like domain; "_x000D_
O95136	Sphingosine 1-phosphate receptor 2 OS=Homo sapiens OX=9606 GN=S1PR2	S1PR2	0.776	0.000258	plasma membrane_x000D_	GO:0044700 single organism signaling; GO:0090520 sphingolipid mediated signaling pathway; GO:0044085 cellular component biogenesis; GO:0065008 regulation of biological quality; GO:0046847 filopodium assembly; GO:0032270 positive regulation of cellular protein metabolic process; GO:0009968 negative regulation of signal transduction; GO:0098815 modulation of excitatory postsynaptic potential; GO:00…	GO:0016020 membrane; GO:0044464 cell part; GO:0071944 cell periphery; GO:0044425 membrane part; GO:0031224 intrinsic component of membrane; GO:0005623 cell; GO:0016021 integral component of membrane; GO:0005886 plasma membrane;	GO:0038023 signaling receptor activity; GO:0005102 receptor binding; GO:0038036 sphingosine-1-phosphate receptor activity; GO:0044877 macromolecular complex binding; GO:0004930 G-protein coupled receptor activity; GO:0005178 integrin binding; GO:0005515 protein binding; GO:0004888 transmembrane signaling receptor activity; GO:0004871 signal transducer activity; GO:0045125 bioactive lipid receptor…	K04292	S1PR2; sphingosine 1-phosphate receptor 2	hsa04071 Sphingolipid signaling pathway - Homo sapiens (human); hsa04080 Neuroactive ligand-receptor interaction - Homo sapiens (human);	IPR017452;	"GPCR, rhodopsin-like, 7TM; "_x000D_
P55268	Laminin subunit beta-2 OS=Homo sapiens OX=9606 GN=LAMB2	LAMB2	0.776	0.000421	extracellular_x000D_	GO:0007528 neuromuscular junction development; GO:0007601 visual perception; GO:0048666 neuron development; GO:0048869 cellular developmental process; GO:0014037 Schwann cell differentiation; GO:0032989 cellular component morphogenesis; GO:0022008 neurogenesis; GO:0044699 single-organism process; GO:0014044 Schwann cell development; GO:0050877 neurological system process; GO:0009611 response to w…	GO:0043260 laminin-11 complex; GO:0005615 extracellular space; GO:0044421 extracellular region part; GO:0031982 vesicle; GO:0032991 macromolecular complex; GO:0044420 extracellular matrix component; GO:0005576 extracellular region; GO:0043083 synaptic cleft; GO:0045202 synapse; GO:0043256 laminin complex; GO:0005604 basement membrane; GO:0070062 extracellular exosome; GO:0043226 organelle; GO:000…	GO:0050839 cell adhesion molecule binding; GO:0005102 receptor binding; GO:0005488 binding; GO:0044877 macromolecular complex binding; GO:0005515 protein binding; GO:0005178 integrin binding; GO:0005198 structural molecule activity; GO:0032403 protein complex binding;	K06243	LAMB2; laminin, beta 2	hsa05200 Pathways in cancer - Homo sapiens (human); hsa05165 Human papillomavirus infection - Homo sapiens (human); hsa05146 Amoebiasis - Homo sapiens (human); hsa04151 PI3K-Akt signaling pathway - Homo sapiens (human); hsa05222 Small cell lung cancer - Homo sapiens (human); hsa04510 Focal adhesion - Homo sapiens (human); hsa04512 ECM-receptor interaction - Homo sapiens (human); hsa05145 Toxoplas…	IPR013015; IPR002049; IPR000742; IPR008211;	"Laminin IV type B; Laminin EGF domain; EGF-like domain; Laminin, N-terminal; "_x000D_
O76070	Gamma-synuclein OS=Homo sapiens OX=9606 GN=SNCG	SNCG	0.777	0.00528	cytoplasm_x000D_	GO:0044700 single organism signaling; GO:0050794 regulation of cellular process; GO:0001505 regulation of neurotransmitter levels; GO:0016043 cellular component organization; GO:0044707 single-multicellular organism process; GO:0065008 regulation of biological quality; GO:0008344 adult locomotory behavior; GO:0014059 regulation of dopamine secretion; GO:0023051 regulation of signaling; GO:0051046…	GO:0044421 extracellular region part; GO:0005737 cytoplasm; GO:0031982 vesicle; GO:0043025 neuronal cell body; GO:0044424 intracellular part; GO:0005623 cell; GO:0044422 organelle part; GO:0043228 non-membrane-bounded organelle; GO:0005856 cytoskeleton; GO:0070062 extracellular exosome; GO:0005815 microtubule organizing center; GO:0015630 microtubule cytoskeleton; GO:0005622 intracellular; GO:004…	GO:0005515 protein binding; GO:0005488 binding;
P08253	72 kDa type IV collagenase OS=Homo sapiens OX=9606 GN=MMP2	MMP2	0.777	3.5e-06	extracellular_x000D_	GO:0044700 single organism signaling; GO:0021700 developmental maturation; GO:0007166 cell surface receptor signaling pathway; GO:0022414 reproductive process; GO:0007566 embryo implantation; GO:0031347 regulation of defense response; GO:0044237 cellular metabolic process; GO:0007492 endoderm development; GO:0001525 angiogenesis; GO:0008152 metabolic process; GO:0060343 trabecula formation; GO:00…	GO:0043229 intracellular organelle; GO:0016020 membrane; GO:0005615 extracellular space; GO:0044421 extracellular region part; GO:0043232 intracellular non-membrane-bounded organelle; GO:0071944 cell periphery; GO:0030016 myofibril; GO:0005737 cytoplasm; GO:0099512 supramolecular fiber; GO:0044424 intracellular part; GO:0099080 supramolecular complex; GO:0005623 cell; GO:0005576 extracellular reg…	GO:0004222 metalloendopeptidase activity; GO:0008233 peptidase activity; GO:0008236 serine-type peptidase activity; GO:0043167 ion binding; GO:0008237 metallopeptidase activity; GO:0016787 hydrolase activity; GO:0005515 protein binding; GO:0008270 zinc ion binding; GO:0004175 endopeptidase activity; GO:0004252 serine-type endopeptidase activity; GO:0046914 transition metal ion binding; GO:0017171…	K01398	MMP2; matrix metalloproteinase-2 (gelatinase A) [EC:3.4.24.24]	hsa05200 Pathways in cancer - Homo sapiens (human); hsa05219 Bladder cancer - Homo sapiens (human); hsa04912 GnRH signaling pathway - Homo sapiens (human); hsa04933 AGE-RAGE signaling pathway in diabetic complications - Homo sapiens (human); hsa05205 Proteoglycans in cancer - Homo sapiens (human); hsa04670 Leukocyte transendothelial migration - Homo sapiens (human); hsa05418 Fluid shear stress an…	IPR001818; IPR002477; IPR024079; IPR000585; IPR013806; IPR033739; IPR006026; IPR000562;	"Peptidase M10, metallopeptidase; Peptidoglycan binding-like; Metallopeptidase, catalytic domain; Hemopexin-like domain; Kringle-like fold; Peptidase M10A, catalytic domain; Peptidase, metallopeptidase; Fibronectin, type II, collagen-binding; "_x000D_
P35611	Alpha-adducin OS=Homo sapiens OX=9606 GN=ADD1	ADD1	0.777	0.000243	nucleus_x000D_	GO:0030833 regulation of actin filament polymerization; GO:0044085 cellular component biogenesis; GO:0044700 single organism signaling; GO:0065008 regulation of biological quality; GO:0030835 negative regulation of actin filament depolymerization; GO:0002262 myeloid cell homeostasis; GO:0043009 chordate embryonic development; GO:0051129 negative regulation of cellular component organization; GO:0…	GO:0016020 membrane; GO:0071944 cell periphery; GO:0030054 cell junction; GO:0005737 cytoplasm; GO:0032991 macromolecular complex; GO:0044424 intracellular part; GO:0016604 nuclear body; GO:0005623 cell; GO:0044422 organelle part; GO:0043228 non-membrane-bounded organelle; GO:0005856 cytoskeleton; GO:0031974 membrane-enclosed lumen; GO:0005654 nucleoplasm; GO:0005925 focal adhesion; GO:0070013 in…	GO:0051015 actin filament binding; GO:0003723 RNA binding; GO:0046982 protein heterodimerization activity; GO:0046983 protein dimerization activity; GO:0044877 macromolecular complex binding; GO:0005515 protein binding; GO:0005516 calmodulin binding; GO:0030507 spectrin binding; GO:1901363 heterocyclic compound binding; GO:0097159 organic cyclic compound binding; GO:0050839 cell adhesion molecule…	K18622			IPR001303;	Class II aldolase/adducin N-terminal; _x000D_
Q02952	A-kinase anchor protein 12 OS=Homo sapiens OX=9606 GN=AKAP12	AKAP12	0.777	2.26e-05	nucleus_x000D_	GO:0044700 single organism signaling; GO:0023051 regulation of signaling; GO:1902533 positive regulation of intracellular signal transduction; GO:0009891 positive regulation of biosynthetic process; GO:0044699 single-organism process; GO:0015031 protein transport; GO:0030819 positive regulation of cAMP biosynthetic process; GO:0051234 establishment of localization; GO:0006605 protein targeting; G…	GO:0043229 intracellular organelle; GO:0016020 membrane; GO:0005938 cell cortex; GO:0043232 intracellular non-membrane-bounded organelle; GO:0030054 cell junction; GO:0071944 cell periphery; GO:0005737 cytoplasm; GO:0099568 cytoplasmic region; GO:0070161 anchoring junction; GO:0044424 intracellular part; GO:0005829 cytosol; GO:0005623 cell; GO:0005886 plasma membrane; GO:0043228 non-membrane-boun…	GO:0051018 protein kinase A binding; GO:0005515 protein binding; GO:0008179 adenylate cyclase binding; GO:0019899 enzyme binding; GO:0005488 binding;	K16528			IPR001573; IPR018459;	"Protein kinase A anchoring, WSK motif; RII binding domain; "_x000D_
P00387	NADH-cytochrome b5 reductase 3 OS=Homo sapiens OX=9606 GN=CYB5R3	CYB5R3	0.778	0.000342	extracellular_x000D_	GO:0045321 leukocyte activation; GO:0006066 alcohol metabolic process; GO:0044699 single-organism process; GO:0009058 biosynthetic process; GO:0044237 cellular metabolic process; GO:0008610 lipid biosynthetic process; GO:0051234 establishment of localization; GO:0008152 metabolic process; GO:0070887 cellular response to chemical stimulus; GO:0002274 myeloid leukocyte activation; GO:0044765 single…	GO:0016020 membrane; GO:0044421 extracellular region part; GO:0019867 outer membrane; GO:0031090 organelle membrane; GO:0005737 cytoplasm; GO:0044433 cytoplasmic vesicle part; GO:0032991 macromolecular complex; GO:0035578 azurophil granule lumen; GO:0005623 cell; GO:0044422 organelle part; GO:0043228 non-membrane-bounded organelle; GO:0005775 vacuolar lumen; GO:0070062 extracellular exosome; GO:0…	GO:0016651 oxidoreductase activity, acting on NAD(P)H; GO:1901265 nucleoside phosphate binding; GO:0016653 oxidoreductase activity, acting on NAD(P)H, heme protein as acceptor; GO:0050660 flavin adenine dinucleotide binding; GO:0001882 nucleoside binding; GO:0043167 ion binding; GO:0000166 nucleotide binding; GO:0048037 cofactor binding; GO:0016491 oxidoreductase activity; GO:0071949 FAD binding;…	K00326	E1.6.2.2; cytochrome-b5 reductase [EC:1.6.2.2]	hsa00520 Amino sugar and nucleotide sugar metabolism - Homo sapiens (human);	IPR017927; IPR001433; IPR008333; IPR017938; IPR001709;	"Ferredoxin reductase-type FAD-binding domain; Oxidoreductase FAD/NAD(P)-binding; Oxidoreductase, FAD-binding domain; Riboflavin synthase-like beta-barrel; Flavoprotein pyridine nucleotide cytochrome reductase; "_x000D_
Q6NY19	KN motif and ankyrin repeat domain-containing protein 3 OS=Homo sapiens OX=9606 GN=KANK3	KANK3	0.778	0.0408	nucleus_x000D_			GO:0005515 protein binding; GO:0005488 binding;				IPR020683;	Ankyrin repeat-containing domain; _x000D_
P29992	Guanine nucleotide-binding protein subunit alpha-11 OS=Homo sapiens OX=9606 GN=GNA11	GNA11	0.779	0.0023	cytoplasm_x000D_	GO:0044700 single organism signaling; GO:0065008 regulation of biological quality; GO:0007596 blood coagulation; GO:0045634 regulation of melanocyte differentiation; GO:0044699 single-organism process; GO:0009611 response to wounding; GO:0009605 response to external stimulus; GO:0007213 G-protein coupled acetylcholine receptor signaling pathway; GO:0007165 signal transduction; GO:0007507 heart de…	GO:0016020 membrane; GO:0044421 extracellular region part; GO:0019898 extrinsic component of membrane; GO:0031090 organelle membrane; GO:0098796 membrane protein complex; GO:0071944 cell periphery; GO:0031982 vesicle; GO:0005737 cytoplasm; GO:0097730 non-motile cilium; GO:0032991 macromolecular complex; GO:0044424 intracellular part; GO:0031234 extrinsic component of cytoplasmic side of plasma me…	GO:1901265 nucleoside phosphate binding; GO:0005102 receptor binding; GO:0031683 G-protein beta/gamma-subunit complex binding; GO:0016817 hydrolase activity, acting on acid anhydrides; GO:0016787 hydrolase activity; GO:0031826 type 2A serotonin receptor binding; GO:0005515 protein binding; GO:0004871 signal transducer activity; GO:1901363 heterocyclic compound binding; GO:0097159 organic cyclic c…	K04635	GNA11; guanine nucleotide-binding protein subunit alpha-11	hsa04925 Aldosterone synthesis and secretion - Homo sapiens (human); hsa05142 Chagas disease (American trypanosomiasis) - Homo sapiens (human); hsa05200 Pathways in cancer - Homo sapiens (human); hsa04934 Cushing's syndrome - Homo sapiens (human); hsa04540 Gap junction - Homo sapiens (human); hsa04912 GnRH signaling pathway - Homo sapiens (human); hsa05146 Amoebiasis - Homo sapiens (human); hsa04…	IPR027417; IPR011025;	"P-loop containing nucleoside triphosphate hydrolase; G protein alpha subunit, helical insertion; "_x000D_
Q969Z0	FAST kinase domain-containing protein 4 OS=Homo sapiens OX=9606 GN=TBRG4	TBRG4	0.779	0.00304	mitochondria_x000D_	GO:0050794 regulation of cellular process; GO:0016310 phosphorylation; GO:0045786 negative regulation of cell cycle; GO:0042127 regulation of cell proliferation; GO:0044267 cellular protein metabolic process; GO:0044699 single-organism process; GO:0048519 negative regulation of biological process; GO:0048523 negative regulation of cellular process; GO:0044237 cellular metabolic process; GO:000679…	GO:0043226 organelle; GO:0043231 intracellular membrane-bounded organelle; GO:0043229 intracellular organelle; GO:0044464 cell part; GO:0005622 intracellular; GO:0005737 cytoplasm; GO:0044424 intracellular part; GO:0043227 membrane-bounded organelle; GO:0005623 cell; GO:0005739 mitochondrion; GO:0044444 cytoplasmic part;	GO:0097159 organic cyclic compound binding; GO:1901363 heterocyclic compound binding; GO:0003723 RNA binding; GO:0016301 kinase activity; GO:0016773 phosphotransferase activity, alcohol group as acceptor; GO:0003824 catalytic activity; GO:0005488 binding; GO:0003676 nucleic acid binding; GO:0005515 protein binding; GO:0004672 protein kinase activity; GO:0016740 transferase activity; GO:0016772 tr…				IPR013584; IPR013579; IPR010622;	"RAP domain; FAST kinase-like protein, subdomain 2; FAST kinase leucine-rich; "_x000D_
Q8WXF7	Atlastin-1 OS=Homo sapiens OX=9606 GN=ATL1	ATL1	0.78	0.00662	nucleus_x000D_	GO:0044085 cellular component biogenesis; GO:0044707 single-multicellular organism process; GO:0016043 cellular component organization; GO:0010256 endomembrane system organization; GO:0051260 protein homooligomerization; GO:0048869 cellular developmental process; GO:0048666 neuron development; GO:0044699 single-organism process; GO:0032989 cellular component morphogenesis; GO:0022008 neurogenesis…	GO:0016020 membrane; GO:0042175 nuclear outer membrane-endoplasmic reticulum membrane network; GO:0005783 endoplasmic reticulum; GO:0031090 organelle membrane; GO:0005737 cytoplasm; GO:0031224 intrinsic component of membrane; GO:0044424 intracellular part; GO:0005623 cell; GO:0044422 organelle part; GO:0098827 endoplasmic reticulum subcompartment; GO:0044425 membrane part; GO:0044464 cell part; G…	GO:1901265 nucleoside phosphate binding; GO:0001882 nucleoside binding; GO:0043167 ion binding; GO:0016817 hydrolase activity, acting on acid anhydrides; GO:0016787 hydrolase activity; GO:0005515 protein binding; GO:0000166 nucleotide binding; GO:0017111 nucleoside-triphosphatase activity; GO:1901363 heterocyclic compound binding; GO:0097159 organic cyclic compound binding; GO:0032549 ribonucleos…	K17339			IPR015894; IPR027417; IPR030386; IPR003191;	"Guanylate-binding protein, N-terminal; P-loop containing nucleoside triphosphate hydrolase; GB1/RHD3-type guanine nucleotide-binding (G) domain; Guanylate-binding protein, C-terminal; "_x000D_
O95865	N(G),N(G)-dimethylarginine dimethylaminohydrolase 2 OS=Homo sapiens OX=9606 GN=DDAH2	DDAH2	0.781	0.00218	cyto_nucl_x000D_	GO:0044700 single organism signaling; GO:1901606 alpha-amino acid catabolic process; GO:0010941 regulation of cell death; GO:0045428 regulation of nitric oxide biosynthetic process; GO:0009891 positive regulation of biosynthetic process; GO:0044699 single-organism process; GO:0009058 biosynthetic process; GO:0044237 cellular metabolic process; GO:0008152 metabolic process; GO:0007165 signal trans…	GO:0043229 intracellular organelle; GO:0044421 extracellular region part; GO:0043232 intracellular non-membrane-bounded organelle; GO:0044430 cytoskeletal part; GO:0044446 intracellular organelle part; GO:0031982 vesicle; GO:0005737 cytoplasm; GO:0044424 intracellular part; GO:0005623 cell; GO:0005829 cytosol; GO:0005576 extracellular region; GO:0044422 organelle part; GO:0005739 mitochondrion; G…	GO:0016597 amino acid binding; GO:0031406 carboxylic acid binding; GO:0003824 catalytic activity; GO:0005488 binding; GO:0016813 hydrolase activity, acting on carbon-nitrogen (but not peptide) bonds, in linear amidines; GO:0043167 ion binding; GO:0043177 organic acid binding; GO:0016403 dimethylargininase activity; GO:0005515 protein binding; GO:0016787 hydrolase activity; GO:0043168 anion bindin…	K01482
P05783	Keratin, type I cytoskeletal 18 OS=Homo sapiens OX=9606 GN=KRT18	KRT18	0.781	0.0145	mitochondria_x000D_	GO:0044700 single organism signaling; GO:0010941 regulation of cell death; GO:0010256 endomembrane system organization; GO:0031424 keratinization; GO:0007166 cell surface receptor signaling pathway; GO:0048869 cellular developmental process; GO:0090002 establishment of protein localization to plasma membrane; GO:0044699 single-organism process; GO:0044764 multi-organism cellular process; GO:00713…	GO:0044421 extracellular region part; GO:0044450 microtubule organizing center part; GO:0030054 cell junction; GO:0071944 cell periphery; GO:0031982 vesicle; GO:0005737 cytoplasm; GO:0099512 supramolecular fiber; GO:0044424 intracellular part; GO:0005913 cell-cell adherens junction; GO:0099080 supramolecular complex; GO:0005911 cell-cell junction; GO:0005623 cell; GO:0044422 organelle part; GO:00…	GO:0097159 organic cyclic compound binding; GO:1901363 heterocyclic compound binding; GO:0098641 cadherin binding involved in cell-cell adhesion; GO:0050839 cell adhesion molecule binding; GO:0003723 RNA binding; GO:0098631 protein binding involved in cell adhesion; GO:0005488 binding; GO:0045296 cadherin binding; GO:0003676 nucleic acid binding; GO:0097110 scaffold protein binding; GO:0005515 pr…	K07604	KRT1; type I keratin, acidic	hsa05150 Staphylococcus aureus infection - Homo sapiens (human); hsa05130 Pathogenic Escherichia coli infection - Homo sapiens (human); hsa04915 Estrogen signaling pathway - Homo sapiens (human);
P37268	Squalene synthase OS=Homo sapiens OX=9606 GN=FDFT1	FDFT1	0.781	0.00476	cytoplasm_x000D_	GO:0016129 phytosteroid biosynthetic process; GO:1901615 organic hydroxy compound metabolic process; GO:0044107 cellular alcohol metabolic process; GO:1902652 secondary alcohol metabolic process; GO:0006066 alcohol metabolic process; GO:1902653 secondary alcohol biosynthetic process; GO:0044699 single-organism process; GO:0044255 cellular lipid metabolic process; GO:0009058 biosynthetic process; …	GO:0043229 intracellular organelle; GO:0016020 membrane; GO:0042175 nuclear outer membrane-endoplasmic reticulum membrane network; GO:0005783 endoplasmic reticulum; GO:0044446 intracellular organelle part; GO:0005737 cytoplasm; GO:0031224 intrinsic component of membrane; GO:0012505 endomembrane system; GO:0044424 intracellular part; GO:0005623 cell; GO:0016021 integral component of membrane; GO:0…	GO:0004659 prenyltransferase activity; GO:0003824 catalytic activity; GO:0005488 binding; GO:0004310 farnesyl-diphosphate farnesyltransferase activity; GO:0016765 transferase activity, transferring alkyl or aryl (other than methyl) groups; GO:0005515 protein binding; GO:0004311 farnesyltranstransferase activity; GO:0016740 transferase activity; GO:0016491 oxidoreductase activity; GO:0051996 squal…	K00801	FDFT1; farnesyl-diphosphate farnesyltransferase [EC:2.5.1.21]	hsa01100 Metabolic pathways - Homo sapiens (human); hsa00100 Steroid biosynthesis - Homo sapiens (human);	IPR008949; IPR033904;	"Isoprenoid synthase domain; Trans-Isoprenyl Diphosphate Synthases, head-to-head; "_x000D_
Q05469	Hormone-sensitive lipase OS=Homo sapiens OX=9606 GN=LIPE	LIPE	0.781	0.0112	nucleus_x000D_	GO:0016310 phosphorylation; GO:0046486 glycerolipid metabolic process; GO:1901615 organic hydroxy compound metabolic process; GO:1902652 secondary alcohol metabolic process; GO:0006066 alcohol metabolic process; GO:0044267 cellular protein metabolic process; GO:0044699 single-organism process; GO:0044255 cellular lipid metabolic process; GO:0016125 sterol metabolic process; GO:0044237 cellular me…	GO:0043229 intracellular organelle; GO:0016020 membrane; GO:0043232 intracellular non-membrane-bounded organelle; GO:0098857 membrane microdomain; GO:0071944 cell periphery; GO:0005737 cytoplasm; GO:0005901 caveola; GO:0044424 intracellular part; GO:0005829 cytosol; GO:0005623 cell; GO:0005886 plasma membrane; GO:0043228 non-membrane-bounded organelle; GO:0043226 organelle; GO:0044459 plasma memb…	GO:0033878 hormone-sensitive lipase activity; GO:0052689 carboxylic ester hydrolase activity; GO:0003824 catalytic activity; GO:0005488 binding; GO:0019901 protein kinase binding; GO:0016788 hydrolase activity, acting on ester bonds; GO:0016787 hydrolase activity; GO:0005515 protein binding; GO:0004806 triglyceride lipase activity; GO:0016298 lipase activity; GO:0019900 kinase binding; GO:0019899…	K07188	LIPE; hormone-sensitive lipase [EC:3.1.1.79]	hsa04923 Regulation of lipolysis in adipocytes - Homo sapiens (human); hsa04925 Aldosterone synthesis and secretion - Homo sapiens (human); hsa04024 cAMP signaling pathway - Homo sapiens (human); hsa04714 Thermogenesis - Homo sapiens (human); hsa04371 Apelin signaling pathway - Homo sapiens (human); hsa04910 Insulin signaling pathway - Homo sapiens (human); hsa04152 AMPK signaling pathway - Homo …	IPR010468; IPR029058; IPR013094;	"Hormone-sensitive lipase, N-terminal; Alpha/Beta hydrolase fold; Alpha/beta hydrolase fold-3; "_x000D_
Q9Y680	Peptidyl-prolyl cis-trans isomerase FKBP7 OS=Homo sapiens OX=9606 GN=FKBP7	FKBP7	0.781	0.00168	extracellular_x000D_	GO:0061077 chaperone-mediated protein folding; GO:0044267 cellular protein metabolic process; GO:0044238 primary metabolic process; GO:0018208 peptidyl-proline modification; GO:0000413 protein peptidyl-prolyl isomerization; GO:0044237 cellular metabolic process; GO:0071704 organic substance metabolic process; GO:0006457 protein folding; GO:0018193 peptidyl-amino acid modification; GO:0008152 meta…	GO:0005788 endoplasmic reticulum lumen; GO:0043229 intracellular organelle; GO:0005783 endoplasmic reticulum; GO:0005737 cytoplasm; GO:0044446 intracellular organelle part; GO:0012505 endomembrane system; GO:0044424 intracellular part; GO:0005623 cell; GO:0044422 organelle part; GO:0043226 organelle; GO:0043231 intracellular membrane-bounded organelle; GO:0031974 membrane-enclosed lumen; GO:00700…	GO:0003755 peptidyl-prolyl cis-trans isomerase activity; GO:0043167 ion binding; GO:0005515 protein binding; GO:0008144 drug binding; GO:1901363 heterocyclic compound binding; GO:0097159 organic cyclic compound binding; GO:0016853 isomerase activity; GO:0003824 catalytic activity; GO:0005488 binding; GO:0046872 metal ion binding; GO:0043169 cation binding; GO:0005509 calcium ion binding; GO:00055…	K09573			IPR002048; IPR011992; IPR001179;	EF-hand domain; EF-hand domain pair; FKBP-type peptidyl-prolyl cis-trans isomerase domain; _x000D_
P23946	Chymase OS=Homo sapiens OX=9606 GN=CMA1	CMA1	0.782	0.000385	extracellular_x000D_	GO:0071331 cellular response to hexose stimulus; GO:0065008 regulation of biological quality; GO:0009746 response to hexose; GO:0006518 peptide metabolic process; GO:0007420 brain development; GO:0042593 glucose homeostasis; GO:0016486 peptide hormone processing; GO:0044699 single-organism process; GO:0009058 biosynthetic process; GO:0016485 protein processing; GO:0031347 regulation of defense re…	GO:0005623 cell; GO:0005576 extracellular region;	GO:0004252 serine-type endopeptidase activity; GO:0004175 endopeptidase activity; GO:0008233 peptidase activity; GO:0042277 peptide binding; GO:0017171 serine hydrolase activity; GO:0003824 catalytic activity; GO:0005488 binding; GO:0008236 serine-type peptidase activity; GO:0070011 peptidase activity, acting on L-amino acid peptides; GO:0016787 hydrolase activity; GO:0033218 amide binding;	K01329	CMA1; chymase [EC:3.4.21.39]	hsa04614 Renin-angiotensin system - Homo sapiens (human);	IPR009003; IPR001254;	"Peptidase S1, PA clan; Serine proteases, trypsin domain; "_x000D_
P24844	Myosin regulatory light polypeptide 9 OS=Homo sapiens OX=9606 GN=MYL9	MYL9	0.782	0.026	mitochondria_x000D_	GO:0044707 single-multicellular organism process; GO:0065008 regulation of biological quality; GO:0007596 blood coagulation; GO:0003012 muscle system process; GO:0044699 single-organism process; GO:0050896 response to stimulus; GO:0034109 homotypic cell-cell adhesion; GO:0007599 hemostasis; GO:0051239 regulation of multicellular organismal process; GO:0009611 response to wounding; GO:0022610 biol…	GO:0030016 myofibril; GO:0005737 cytoplasm; GO:0032991 macromolecular complex; GO:0099512 supramolecular fiber; GO:0044424 intracellular part; GO:0030018 Z disc; GO:0099080 supramolecular complex; GO:0005623 cell; GO:0031674 I band; GO:0032432 actin filament bundle; GO:0044422 organelle part; GO:0043228 non-membrane-bounded organelle; GO:0005856 cytoskeleton; GO:0044464 cell part; GO:0005622 intr…	GO:0008092 cytoskeletal protein binding; GO:0032036 myosin heavy chain binding; GO:0005488 binding; GO:0043167 ion binding; GO:0043169 cation binding; GO:0046872 metal ion binding; GO:0005515 protein binding; GO:0005509 calcium ion binding; GO:0017022 myosin binding; GO:0008307 structural constituent of muscle; GO:0005198 structural molecule activity;	K12755	MYL9; myosin regulatory light chain 9	hsa04921 Oxytocin signaling pathway - Homo sapiens (human); hsa04024 cAMP signaling pathway - Homo sapiens (human); hsa04670 Leukocyte transendothelial migration - Homo sapiens (human); hsa04510 Focal adhesion - Homo sapiens (human); hsa04530 Tight junction - Homo sapiens (human); hsa04022 cGMP-PKG signaling pathway - Homo sapiens (human); hsa04810 Regulation of actin cytoskeleton - Homo sapiens …	IPR011992; IPR002048;	EF-hand domain pair; EF-hand domain; _x000D_
P39060	Collagen alpha-1(XVIII) chain OS=Homo sapiens OX=9606 GN=COL18A1	COL18A1	0.782	0.000703	extracellular_x000D_	GO:0010941 regulation of cell death; GO:0001101 response to acid chemical; GO:0030335 positive regulation of cell migration; GO:2000351 regulation of endothelial cell apoptotic process; GO:0001568 blood vessel development; GO:0007601 visual perception; GO:0040017 positive regulation of locomotion; GO:0048869 cellular developmental process; GO:0044236 multicellular organism metabolic process; GO:0…	GO:0005615 extracellular space; GO:0044421 extracellular region part; GO:0005783 endoplasmic reticulum; GO:0031982 vesicle; GO:0005737 cytoplasm; GO:0032991 macromolecular complex; GO:0044424 intracellular part; GO:0005623 cell; GO:0044420 extracellular matrix component; GO:0005581 collagen trimer; GO:0044422 organelle part; GO:0005604 basement membrane; GO:0070062 extracellular exosome; GO:00319…	GO:0046872 metal ion binding; GO:0043169 cation binding; GO:0005515 protein binding; GO:0042802 identical protein binding; GO:0005198 structural molecule activity; GO:0005488 binding; GO:0043167 ion binding;	K06823	COL18A; collagen, type XVIII, alpha	hsa04974 Protein digestion and absorption - Homo sapiens (human);	IPR020067; IPR016187; IPR010515; IPR010363; IPR013320; IPR001791; IPR016186;	"Frizzled domain; C-type lectin fold; Collagenase NC10/endostatin; Domain of unknown function DUF959, collagen XVIII, N-terminal; Concanavalin A-like lectin/glucanase domain; Laminin G domain; C-type lectin-like/link domain; "_x000D_
P55899	IgG receptor FcRn large subunit p51 OS=Homo sapiens OX=9606 GN=FCGRT	FCGRT	0.782	0.000982	extracellular_x000D_	GO:0050794 regulation of cellular process; GO:0044700 single organism signaling; GO:0051716 cellular response to stimulus; GO:0007166 cell surface receptor signaling pathway; GO:0038094 Fc-gamma receptor signaling pathway; GO:0016192 vesicle-mediated transport; GO:0002414 immunoglobulin transcytosis in epithelial cells; GO:0044699 single-organism process; GO:0002376 immune system process; GO:0002…	GO:0016020 membrane; GO:0044464 cell part; GO:0071944 cell periphery; GO:0044425 membrane part; GO:0031224 intrinsic component of membrane; GO:0005623 cell; GO:0016021 integral component of membrane; GO:0005886 plasma membrane;	GO:0038023 signaling receptor activity; GO:0019770 IgG receptor activity; GO:0019865 immunoglobulin binding; GO:0044877 macromolecular complex binding; GO:0019763 immunoglobulin receptor activity; GO:0005515 protein binding; GO:0004888 transmembrane signaling receptor activity; GO:0004871 signal transducer activity; GO:0003823 antigen binding; GO:0030881 beta-2-microglobulin binding; GO:0060089 m…				IPR007110; IPR013783; IPR011161; IPR011162; IPR003597;	Immunoglobulin-like domain; Immunoglobulin-like fold; MHC class I-like antigen recognition-like; MHC classes I/II-like antigen recognition protein; Immunoglobulin C1-set; _x000D_
Q12841	Follistatin-related protein 1 OS=Homo sapiens OX=9606 GN=FSTL1	FSTL1	0.782	0.00588	extracellular_x000D_	GO:0050794 regulation of cellular process; GO:0044700 single organism signaling; GO:0007166 cell surface receptor signaling pathway; GO:0060255 regulation of macromolecule metabolic process; GO:0019219 regulation of nucleobase-containing compound metabolic process; GO:0071310 cellular response to organic substance; GO:0044699 single-organism process; GO:0071363 cellular response to growth factor …	GO:0070062 extracellular exosome; GO:0043226 organelle; GO:0005615 extracellular space; GO:0044421 extracellular region part; GO:0031982 vesicle; GO:1903561 extracellular vesicle; GO:0043227 membrane-bounded organelle; GO:0005576 extracellular region; GO:0043230 extracellular organelle;	GO:0097367 carbohydrate derivative binding; GO:0005488 binding; GO:0043167 ion binding; GO:0046872 metal ion binding; GO:0043169 cation binding; GO:0005515 protein binding; GO:0043168 anion binding; GO:0005509 calcium ion binding; GO:0008201 heparin binding; GO:0005539 glycosaminoglycan binding; GO:1901681 sulfur compound binding;				IPR002350; IPR002048; IPR011992; IPR015369; IPR003645;	"Kazal domain; EF-hand domain; EF-hand domain pair; Follistatin/Osteonectin EGF domain; Follistatin-like, N-terminal; "_x000D_
Q14118	Dystroglycan OS=Homo sapiens OX=9606 GN=DAG1	DAG1	0.782	0.00098	plasma membrane_x000D_	GO:0044409 entry into host; GO:0021700 developmental maturation; GO:0048732 gland development; GO:0014013 regulation of gliogenesis; GO:0007272 ensheathment of neurons; GO:0034453 microtubule anchoring; GO:0030323 respiratory tube development; GO:1904261 positive regulation of basement membrane assembly involved in embryonic body morphogenesis; GO:0044237 cellular metabolic process; GO:0031643 po…	GO:0016020 membrane; GO:0044421 extracellular region part; GO:0098857 membrane microdomain; GO:0005737 cytoplasm; GO:0032991 macromolecular complex; GO:0005913 cell-cell adherens junction; GO:0099080 supramolecular complex; GO:0098858 actin-based cell projection; GO:0005623 cell; GO:0044422 organelle part; GO:0043228 non-membrane-bounded organelle; GO:0005604 basement membrane; GO:0070062 extrace…	GO:0043167 ion binding; GO:0043237 laminin-1 binding; GO:0015631 tubulin binding; GO:0005515 protein binding; GO:0008307 structural constituent of muscle; GO:0001618 virus receptor activity; GO:0050840 extracellular matrix binding; GO:0060089 molecular transducer activity; GO:0004872 receptor activity; GO:0008092 cytoskeletal protein binding; GO:0043236 laminin binding; GO:0005488 binding; GO:001…	K06265	DAG1; dystroglycan 1	hsa05414 Dilated cardiomyopathy (DCM) - Homo sapiens (human); hsa04512 ECM-receptor interaction - Homo sapiens (human); hsa05412 Arrhythmogenic right ventricular cardiomyopathy (ARVC) - Homo sapiens (human); hsa05416 Viral myocarditis - Homo sapiens (human); hsa05410 Hypertrophic cardiomyopathy (HCM) - Homo sapiens (human);	IPR006644; IPR015919; IPR030398; IPR013783; IPR027468;	Dystroglycan-type cadherin-like; Cadherin-like; DG-type SEA domain; Immunoglobulin-like fold; Alpha-dystroglycan domain 2; _x000D_
Q14195	Dihydropyrimidinase-related protein 3 OS=Homo sapiens OX=9606 GN=DPYSL3	DPYSL3	0.783	3.23e-06	cytoplasm_x000D_	GO:0044085 cellular component biogenesis; GO:0051093 negative regulation of developmental process; GO:0045666 positive regulation of neuron differentiation; GO:0060491 regulation of cell projection assembly; GO:0051129 negative regulation of cellular component organization; GO:0048666 neuron development; GO:0048869 cellular developmental process; GO:0051241 negative regulation of multicellular or…	GO:0005615 extracellular space; GO:0044421 extracellular region part; GO:0031410 cytoplasmic vesicle; GO:0031982 vesicle; GO:0005737 cytoplasm; GO:0032991 macromolecular complex; GO:0099512 supramolecular fiber; GO:0030426 growth cone; GO:0044424 intracellular part; GO:0099080 supramolecular complex; GO:0005623 cell; GO:0044422 organelle part; GO:0043228 non-membrane-bounded organelle; GO:0005856…	GO:0035374 chondroitin sulfate binding; GO:0097367 carbohydrate derivative binding; GO:0008092 cytoskeletal protein binding; GO:0003824 catalytic activity; GO:0005488 binding; GO:0043167 ion binding; GO:0019904 protein domain specific binding; GO:0016787 hydrolase activity; GO:0043168 anion binding; GO:0005515 protein binding; GO:0005539 glycosaminoglycan binding; GO:0031005 filamin binding; GO:0…				IPR032466; IPR006680; IPR011059;	"Metal-dependent hydrolase; Amidohydrolase-related; Metal-dependent hydrolase, composite domain; "_x000D_
P27487	Dipeptidyl peptidase 4 OS=Homo sapiens OX=9606 GN=DPP4	DPP4	0.784	0.000542	extracellular_x000D_	GO:0050863 regulation of T cell activation; GO:0044409 entry into host; GO:0002694 regulation of leukocyte activation; GO:0090130 tissue migration; GO:0065008 regulation of biological quality; GO:0045321 leukocyte activation; GO:0051674 localization of cell; GO:0051129 negative regulation of cellular component organization; GO:0050796 regulation of insulin secretion; GO:0023051 regulation of sign…	GO:0016020 membrane; GO:0044421 extracellular region part; GO:0016324 apical plasma membrane; GO:0031410 cytoplasmic vesicle; GO:0031090 organelle membrane; GO:0071437 invadopodium; GO:0098857 membrane microdomain; GO:0030054 cell junction; GO:0071944 cell periphery; GO:0005737 cytoplasm; GO:0031982 vesicle; GO:0031224 intrinsic component of membrane; GO:0071438 invadopodium membrane; GO:0044424 …	GO:0008238 exopeptidase activity; GO:0008233 peptidase activity; GO:0005102 receptor binding; GO:0046983 protein dimerization activity; GO:0008236 serine-type peptidase activity; GO:0008239 dipeptidyl-peptidase activity; GO:0004177 aminopeptidase activity; GO:0016787 hydrolase activity; GO:0005515 protein binding; GO:0001618 virus receptor activity; GO:0002020 protease binding; GO:0004252 serine-…	K01278	DPP4; dipeptidyl-peptidase 4 [EC:3.4.14.5]	hsa04974 Protein digestion and absorption - Homo sapiens (human);	IPR001375; IPR029058; IPR002469;	"Peptidase S9, prolyl oligopeptidase, catalytic domain; Alpha/Beta hydrolase fold; Dipeptidylpeptidase IV, N-terminal domain; "_x000D_
Q6UVK1	Chondroitin sulfate proteoglycan 4 OS=Homo sapiens OX=9606 GN=CSPG4	CSPG4	0.784	0.00396	extracellular_x000D_	GO:0044700 single organism signaling; GO:0032270 positive regulation of cellular protein metabolic process; GO:0007166 cell surface receptor signaling pathway; GO:0044237 cellular metabolic process; GO:0044272 sulfur compound biosynthetic process; GO:0030203 glycosaminoglycan metabolic process; GO:0071900 regulation of protein serine/threonine kinase activity; GO:0001525 angiogenesis; GO:0008152 …	GO:0016020 membrane; GO:0044421 extracellular region part; GO:0016324 apical plasma membrane; GO:0030054 cell junction; GO:0071944 cell periphery; GO:0031982 vesicle; GO:0005737 cytoplasm; GO:0031224 intrinsic component of membrane; GO:0044424 intracellular part; GO:0005887 integral component of plasma membrane; GO:0005623 cell; GO:0044422 organelle part; GO:0005775 vacuolar lumen; GO:0070062 ext…	GO:0005515 protein binding; GO:0019900 kinase binding; GO:0004871 signal transducer activity; GO:0005488 binding; GO:0019899 enzyme binding; GO:0019901 protein kinase binding;	K08115			IPR013320; IPR001791;	Concanavalin A-like lectin/glucanase domain; Laminin G domain; _x000D_
P00167	Cytochrome b5 OS=Homo sapiens OX=9606 GN=CYB5A	CYB5A	0.785	0.00382	cytoplasm_x000D_	GO:0034220 ion transmembrane transport; GO:0044699 single-organism process; GO:0050896 response to stimulus; GO:0044237 cellular metabolic process; GO:0051234 establishment of localization; GO:0071704 organic substance metabolic process; GO:0008152 metabolic process; GO:0006766 vitamin metabolic process; GO:1902578 single-organism localization; GO:0006812 cation transport; GO:0005996 monosacchari…	GO:0016020 membrane; GO:0042175 nuclear outer membrane-endoplasmic reticulum membrane network; GO:0044421 extracellular region part; GO:0019867 outer membrane; GO:0005783 endoplasmic reticulum; GO:0031090 organelle membrane; GO:0031982 vesicle; GO:0005737 cytoplasm; GO:0031224 intrinsic component of membrane; GO:0044424 intracellular part; GO:0005623 cell; GO:0044422 organelle part; GO:0070062 ex…	GO:0015075 ion transmembrane transporter activity; GO:0043167 ion binding; GO:0022892 substrate-specific transporter activity; GO:0005515 protein binding; GO:0015077 monovalent inorganic cation transmembrane transporter activity; GO:0016676 oxidoreductase activity, acting on a heme group of donors, oxygen as acceptor; GO:0016675 oxidoreductase activity, acting on a heme group of donors; GO:001500…				IPR001199;	Cytochrome b5-like heme/steroid binding domain; _x000D_
P48509	CD151 antigen OS=Homo sapiens OX=9606 GN=CD151	CD151	0.785	0.0029	plasma membrane_x000D_	GO:0044085 cellular component biogenesis; GO:0050794 regulation of cellular process; GO:0044700 single organism signaling; GO:0016043 cellular component organization; GO:0034329 cell junction assembly; GO:0016477 cell migration; GO:0045321 leukocyte activation; GO:0051674 localization of cell; GO:0007166 cell surface receptor signaling pathway; GO:0044699 single-organism process; GO:0046651 lymph…	GO:0016020 membrane; GO:0044421 extracellular region part; GO:0031226 intrinsic component of plasma membrane; GO:0071944 cell periphery; GO:0030054 cell junction; GO:0005737 cytoplasm; GO:0070161 anchoring junction; GO:0031224 intrinsic component of membrane; GO:0044424 intracellular part; GO:0005887 integral component of plasma membrane; GO:0005829 cytosol; GO:0005623 cell; GO:0044420 extracellu…	GO:0050839 cell adhesion molecule binding; GO:0005102 receptor binding; GO:0005488 binding; GO:0044877 macromolecular complex binding; GO:0005515 protein binding; GO:0005178 integrin binding; GO:0032403 protein complex binding;	K06537			IPR008952;	"Tetraspanin, EC2 domain; "_x000D_
P08174	Complement decay-accelerating factor OS=Homo sapiens OX=9606 GN=CD55	CD55	0.786	0.00856	extracellular_x000D_	GO:0044409 entry into host; GO:0002694 regulation of leukocyte activation; GO:0065008 regulation of biological quality; GO:0016064 immunoglobulin mediated immune response; GO:0032944 regulation of mononuclear cell proliferation; GO:0045321 leukocyte activation; GO:0002698 negative regulation of immune effector process; GO:1903318 negative regulation of protein maturation; GO:0045916 negative regu…	GO:0016020 membrane; GO:0044421 extracellular region part; GO:0031410 cytoplasmic vesicle; GO:0031090 organelle membrane; GO:0098857 membrane microdomain; GO:0071944 cell periphery; GO:0031982 vesicle; GO:0005737 cytoplasm; GO:0044433 cytoplasmic vesicle part; GO:0031224 intrinsic component of membrane; GO:0044424 intracellular part; GO:0005887 integral component of plasma membrane; GO:0005623 ce…	GO:0008289 lipid binding; GO:0060089 molecular transducer activity; GO:0005515 protein binding; GO:0004872 receptor activity; GO:0001618 virus receptor activity; GO:0005488 binding;	K04006	DAF; decay accelerating factor	hsa04610 Complement and coagulation cascades - Homo sapiens (human); hsa04640 Hematopoietic cell lineage - Homo sapiens (human); hsa05416 Viral myocarditis - Homo sapiens (human);	IPR000436;	Sushi/SCR/CCP domain; _x000D_
Q96IU4	Protein ABHD14B OS=Homo sapiens OX=9606 GN=ABHD14B	ABHD14B	0.786	0.00348	cyto_nucl_x000D_	GO:0009116 nucleoside metabolic process; GO:0042278 purine nucleoside metabolic process; GO:0009117 nucleotide metabolic process; GO:0009891 positive regulation of biosynthetic process; GO:0044699 single-organism process; GO:0044237 cellular metabolic process; GO:0006796 phosphate-containing compound metabolic process; GO:2001141 regulation of RNA biosynthetic process; GO:0008152 metabolic proces…	GO:0043229 intracellular organelle; GO:0044421 extracellular region part; GO:0043232 intracellular non-membrane-bounded organelle; GO:0005737 cytoplasm; GO:0044446 intracellular organelle part; GO:0031982 vesicle; GO:0031981 nuclear lumen; GO:0044424 intracellular part; GO:0005730 nucleolus; GO:0005829 cytosol; GO:0005623 cell; GO:0005576 extracellular region; GO:0044422 organelle part; GO:004322…	GO:0005515 protein binding; GO:0016787 hydrolase activity; GO:0003824 catalytic activity; GO:0005488 binding;	K13706			IPR029058; IPR000073;	Alpha/Beta hydrolase fold; Alpha/beta hydrolase fold-1; _x000D_
Q9NNW7	Thioredoxin reductase 2, mitochondrial OS=Homo sapiens OX=9606 GN=TXNRD2	TXNRD2	0.787	0.00468	mitochondria_x000D_	GO:0050794 regulation of cellular process; GO:0065008 regulation of biological quality; GO:0006950 response to stress; GO:0055114 oxidation-reduction process; GO:0009636 response to toxic substance; GO:0000302 response to reactive oxygen species; GO:0045454 cell redox homeostasis; GO:1901700 response to oxygen-containing compound; GO:0044763 single-organism cellular process; GO:0019725 cellular h…	GO:0005759 mitochondrial matrix; GO:0043229 intracellular organelle; GO:0044429 mitochondrial part; GO:0005737 cytoplasm; GO:0044446 intracellular organelle part; GO:0044424 intracellular part; GO:0005829 cytosol; GO:0005623 cell; GO:0005739 mitochondrion; GO:0044422 organelle part; GO:0031974 membrane-enclosed lumen; GO:0043226 organelle; GO:0043231 intracellular membrane-bounded organelle; GO:0…	GO:0016651 oxidoreductase activity, acting on NAD(P)H; GO:1901265 nucleoside phosphate binding; GO:0050660 flavin adenine dinucleotide binding; GO:0004791 thioredoxin-disulfide reductase activity; GO:0043167 ion binding; GO:0016209 antioxidant activity; GO:0005515 protein binding; GO:0000166 nucleotide binding; GO:0016668 oxidoreductase activity, acting on a sulfur group of donors, NAD(P) as acce…	K00384			IPR016156; IPR004099; IPR023753;	"FAD/NAD-linked reductase, dimerisation domain; Pyridine nucleotide-disulphide oxidoreductase, dimerisation domain; FAD/NAD(P)-binding domain; "_x000D_
Q9NVA2	Septin-11 OS=Homo sapiens OX=9606 GN=SEPT11	SEPT11	0.787	0.00352	nucleus_x000D_	GO:0044085 cellular component biogenesis; GO:0016043 cellular component organization; GO:0071822 protein complex subunit organization; GO:0044763 single-organism cellular process; GO:0044699 single-organism process; GO:0051259 protein oligomerization; GO:0043933 macromolecular complex subunit organization; GO:0051291 protein heterooligomerization; GO:0022607 cellular component assembly; GO:006500…	GO:0030425 dendrite; GO:0044421 extracellular region part; GO:0030054 cell junction; GO:0005737 cytoplasm; GO:0031982 vesicle; GO:0044424 intracellular part; GO:0005623 cell; GO:0043197 dendritic spine; GO:0044422 organelle part; GO:0032432 actin filament bundle; GO:0043228 non-membrane-bounded organelle; GO:0005856 cytoskeleton; GO:0070062 extracellular exosome; GO:0044309 neuron spine; GO:00056…	GO:1901265 nucleoside phosphate binding; GO:0001882 nucleoside binding; GO:0043167 ion binding; GO:0005515 protein binding; GO:0000166 nucleotide binding; GO:1901363 heterocyclic compound binding; GO:0097159 organic cyclic compound binding; GO:0032549 ribonucleoside binding; GO:0097367 carbohydrate derivative binding; GO:0032553 ribonucleotide binding; GO:0005488 binding; GO:0032550 purine ribonu…	K16939	SEPT6_8_11; septin 6/8/11	hsa05100 Bacterial invasion of epithelial cells - Homo sapiens (human);	IPR027417; IPR030379;	P-loop containing nucleoside triphosphate hydrolase; Septin-type guanine nucleotide-binding (G) domain; _x000D_
P05556	Integrin beta-1 OS=Homo sapiens OX=9606 GN=ITGB1	ITGB1	0.788	0.000244	extracellular_x000D_	GO:0044085 cellular component biogenesis; GO:0044700 single organism signaling; GO:0044409 entry into host; GO:0090130 tissue migration; GO:0010941 regulation of cell death; GO:0022414 reproductive process; GO:0043009 chordate embryonic development; GO:0044237 cellular metabolic process; GO:0055098 response to low-density lipoprotein particle; GO:0021932 hindbrain radial glia guided cell migratio…	GO:0030425 dendrite; GO:0016020 membrane; GO:0044421 extracellular region part; GO:0009897 external side of plasma membrane; GO:0071437 invadopodium; GO:0098857 membrane microdomain; GO:0032587 ruffle membrane; GO:0005737 cytoplasm; GO:0032991 macromolecular complex; GO:0071438 invadopodium membrane; GO:0005887 integral component of plasma membrane; GO:0098858 actin-based cell projection; GO:0005…	GO:0038023 signaling receptor activity; GO:0098639 collagen binding involved in cell-matrix adhesion; GO:0001968 fibronectin binding; GO:0046982 protein heterodimerization activity; GO:0005102 receptor binding; GO:0015026 coreceptor activity; GO:0043167 ion binding; GO:0046983 protein dimerization activity; GO:0044877 macromolecular complex binding; GO:0005515 protein binding; GO:0005178 integrin…	K05719	ITGB1; integrin beta 1	hsa05100 Bacterial invasion of epithelial cells - Homo sapiens (human); hsa04015 Rap1 signaling pathway - Homo sapiens (human); hsa04530 Tight junction - Homo sapiens (human); hsa05130 Pathogenic Escherichia coli infection - Homo sapiens (human); hsa05165 Human papillomavirus infection - Homo sapiens (human); hsa05140 Leishmaniasis - Homo sapiens (human); hsa05222 Small cell lung cancer - Homo sa…	IPR033760; IPR002369; IPR012896; IPR016201; IPR013111; IPR032695; IPR002035; IPR014836;	"Integrin beta N-terminal; Integrin beta subunit, VWA domain; Integrin beta subunit, tail; PSI domain; EGF-like domain, extracellular; Integrin domain; von Willebrand factor, type A; Integrin beta subunit, cytoplasmic domain; "_x000D_
P35610	Sterol O-acyltransferase 1 OS=Homo sapiens OX=9606 GN=SOAT1	SOAT1	0.789	3.57e-05	plasma membrane_x000D_	GO:0044085 cellular component biogenesis; GO:0015850 organic hydroxy compound transport; GO:0065008 regulation of biological quality; GO:0033344 cholesterol efflux; GO:0030301 cholesterol transport; GO:0006066 alcohol metabolic process; GO:0048869 cellular developmental process; GO:0009891 positive regulation of biosynthetic process; GO:0034379 very-low-density lipoprotein particle assembly; GO:0…	GO:0043229 intracellular organelle; GO:0016020 membrane; GO:0042175 nuclear outer membrane-endoplasmic reticulum membrane network; GO:0005783 endoplasmic reticulum; GO:0044446 intracellular organelle part; GO:0005737 cytoplasm; GO:0031224 intrinsic component of membrane; GO:0012505 endomembrane system; GO:0044424 intracellular part; GO:0005623 cell; GO:0016021 integral component of membrane; GO:0…	GO:0015485 cholesterol binding; GO:0032934 sterol binding; GO:0043167 ion binding; GO:0005515 protein binding; GO:0016747 transferase activity, transferring acyl groups other than amino-acyl groups; GO:1901681 sulfur compound binding; GO:0048037 cofactor binding; GO:0005496 steroid binding; GO:0097159 organic cyclic compound binding; GO:0016746 transferase activity, transferring acyl groups; GO:0…	K00637	SOAT; sterol O-acyltransferase [EC:2.3.1.26]	hsa00100 Steroid biosynthesis - Homo sapiens (human); hsa04979 Cholesterol metabolism - Homo sapiens (human);
Q32P28	Prolyl 3-hydroxylase 1 OS=Homo sapiens OX=9606 GN=P3H1	P3H1	0.789	0.0214	extracellular_x000D_	GO:0065008 regulation of biological quality; GO:0061077 chaperone-mediated protein folding; GO:0044236 multicellular organism metabolic process; GO:0051046 regulation of secretion; GO:0044699 single-organism process; GO:0044237 cellular metabolic process; GO:0031400 negative regulation of protein modification process; GO:0008285 negative regulation of cell proliferation; GO:0006457 protein foldin…	GO:0005788 endoplasmic reticulum lumen; GO:0043229 intracellular organelle; GO:0016020 membrane; GO:0044421 extracellular region part; GO:0005783 endoplasmic reticulum; GO:0031982 vesicle; GO:0005737 cytoplasm; GO:0044446 intracellular organelle part; GO:0032991 macromolecular complex; GO:0012505 endomembrane system; GO:0044424 intracellular part; GO:0005623 cell; GO:0005576 extracellular region;…	GO:0019842 vitamin binding; GO:0005506 iron ion binding; GO:0031418 L-ascorbic acid binding; GO:0044877 macromolecular complex binding; GO:0031543 peptidyl-proline dioxygenase activity; GO:0043167 ion binding; GO:0043177 organic acid binding; GO:0016705 oxidoreductase activity, acting on paired donors, with incorporation or reduction of molecular oxygen; GO:0005515 protein binding; GO:0016706 oxi…	K08134			IPR006620; IPR005123; IPR011990;	"Prolyl 4-hydroxylase, alpha subunit; Oxoglutarate/iron-dependent dioxygenase; Tetratricopeptide-like helical domain; "_x000D_
P08133	Annexin A6 OS=Homo sapiens OX=9606 GN=ANXA6	ANXA6	0.79	7.65e-05	cytoplasm_x000D_	GO:0044085 cellular component biogenesis; GO:0050794 regulation of cellular process; GO:0044700 single organism signaling; GO:0016043 cellular component organization; GO:0065008 regulation of biological quality; GO:0072511 divalent inorganic cation transport; GO:0072503 cellular divalent inorganic cation homeostasis; GO:0034220 ion transmembrane transport; GO:0097190 apoptotic signaling pathway; …	GO:0016020 membrane; GO:0044421 extracellular region part; GO:0031090 organelle membrane; GO:0031410 cytoplasmic vesicle; GO:0030054 cell junction; GO:0005737 cytoplasm; GO:0031982 vesicle; GO:0044433 cytoplasmic vesicle part; GO:0044424 intracellular part; GO:0005623 cell; GO:0044422 organelle part; GO:0048770 pigment granule; GO:0005765 lysosomal membrane; GO:0070062 extracellular exosome; GO:0…	GO:1901265 nucleoside phosphate binding; GO:0032934 sterol binding; GO:0046983 protein dimerization activity; GO:0022803 passive transmembrane transporter activity; GO:0022892 substrate-specific transporter activity; GO:0005515 protein binding; GO:0048306 calcium-dependent protein binding; GO:0005496 steroid binding; GO:0015267 channel activity; GO:0022891 substrate-specific transmembrane transpo…	K17094
Q16643	Drebrin OS=Homo sapiens OX=9606 GN=DBN1	DBN1	0.79	0.000384	nucleus_x000D_	GO:0050794 regulation of cellular process; GO:0016043 cellular component organization; GO:0044707 single-multicellular organism process; GO:0065008 regulation of biological quality; GO:0023051 regulation of signaling; GO:0048869 cellular developmental process; GO:0007015 actin filament organization; GO:0022008 neurogenesis; GO:0044699 single-organism process; GO:0031344 regulation of cell project…	GO:0016020 membrane; GO:0030425 dendrite; GO:0005938 cell cortex; GO:0071944 cell periphery; GO:0030054 cell junction; GO:0005737 cytoplasm; GO:0099568 cytoplasmic region; GO:0030426 growth cone; GO:0044424 intracellular part; GO:0005911 cell-cell junction; GO:0005623 cell; GO:0044422 organelle part; GO:0043228 non-membrane-bounded organelle; GO:0005856 cytoskeleton; GO:0044464 cell part; GO:0005…	GO:0050839 cell adhesion molecule binding; GO:0008092 cytoskeletal protein binding; GO:0005488 binding; GO:0045296 cadherin binding; GO:0003779 actin binding; GO:0005522 profilin binding; GO:0005515 protein binding;				IPR029006; IPR002108;	ADF-H/Gelsolin-like domain; Actin-depolymerising factor homology domain; _x000D_
P05997	Collagen alpha-2(V) chain OS=Homo sapiens OX=9606 GN=COL5A2	COL5A2	0.791	0.000218	endoplasmic reticulum_x000D_	GO:0051093 negative regulation of developmental process; GO:0001101 response to acid chemical; GO:0030199 collagen fibril organization; GO:0044236 multicellular organism metabolic process; GO:0051241 negative regulation of multicellular organismal process; GO:0044699 single-organism process; GO:0008152 metabolic process; GO:0009719 response to endogenous stimulus; GO:0043170 macromolecule metabol…	GO:0098643 banded collagen fibril; GO:0005615 extracellular space; GO:0044421 extracellular region part; GO:0005783 endoplasmic reticulum; GO:0005737 cytoplasm; GO:0005583 fibrillar collagen trimer; GO:0032991 macromolecular complex; GO:0099512 supramolecular fiber; GO:0044424 intracellular part; GO:0099080 supramolecular complex; GO:0005623 cell; GO:0044420 extracellular matrix component; GO:000…	GO:0005201 extracellular matrix structural constituent; GO:0005488 binding; GO:0043167 ion binding; GO:0043169 cation binding; GO:0046872 metal ion binding; GO:0005515 protein binding; GO:0005198 structural molecule activity; GO:0046332 SMAD binding;	K19721	COL5AS; collagen, type V/XI/XXIV/XXVII, alpha	hsa04974 Protein digestion and absorption - Homo sapiens (human);	IPR001007; IPR000885; IPR014716;	"VWFC domain; Fibrillar collagen, C-terminal; Fibrinogen, alpha/beta/gamma chain, C-terminal globular, subdomain 1; "_x000D_
Q86V21	Acetoacetyl-CoA synthetase OS=Homo sapiens OX=9606 GN=AACS	AACS	0.791	0.0438	cytoplasm_x000D_	GO:0065008 regulation of biological quality; GO:0048732 gland development; GO:0042593 glucose homeostasis; GO:0050796 regulation of insulin secretion; GO:0044255 cellular lipid metabolic process; GO:0002793 positive regulation of peptide secretion; GO:0009749 response to glucose; GO:0044237 cellular metabolic process; GO:0009605 response to external stimulus; GO:0008152 metabolic process; GO:0032…	GO:0044464 cell part; GO:0005622 intracellular; GO:0005737 cytoplasm; GO:0044424 intracellular part; GO:0005623 cell; GO:0005829 cytosol; GO:0044444 cytoplasmic part;	GO:0030729 acetoacetate-CoA ligase activity; GO:0005524 ATP binding; GO:1901265 nucleoside phosphate binding; GO:0001882 nucleoside binding; GO:0043167 ion binding; GO:0016874 ligase activity; GO:0005515 protein binding; GO:0047760 butyrate-CoA ligase activity; GO:0016877 ligase activity, forming carbon-sulfur bonds; GO:0000166 nucleotide binding; GO:0097159 organic cyclic compound binding; GO:19…	K01907	AACS; acetoacetyl-CoA synthetase [EC:6.2.1.16]	hsa00280 Valine, leucine and isoleucine degradation - Homo sapiens (human); hsa00650 Butanoate metabolism - Homo sapiens (human);	IPR032387; IPR000873;	"Acetyl-coenzyme A synthetase, N-terminal domain; AMP-dependent synthetase/ligase; "_x000D_
Q9Y4G6	Talin-2 OS=Homo sapiens OX=9606 GN=TLN2	TLN2	0.791	6.42e-05	cytoplasm_x000D_	GO:0044085 cellular component biogenesis; GO:0007043 cell-cell junction assembly; GO:0016043 cellular component organization; GO:0034329 cell junction assembly; GO:0065008 regulation of biological quality; GO:0032507 maintenance of protein location in cell; GO:0007016 cytoskeletal anchoring at plasma membrane; GO:0045185 maintenance of protein location; GO:0045216 cell-cell junction organization;…	GO:0031252 cell leading edge; GO:0043229 intracellular organelle; GO:0016020 membrane; GO:0042995 cell projection; GO:0043232 intracellular non-membrane-bounded organelle; GO:0071944 cell periphery; GO:0030054 cell junction; GO:0005737 cytoplasm; GO:0070161 anchoring junction; GO:0044424 intracellular part; GO:0005623 cell; GO:0005911 cell-cell junction; GO:0015629 actin cytoskeleton; GO:0005886 …	GO:0051015 actin filament binding; GO:0008092 cytoskeletal protein binding; GO:0005200 structural constituent of cytoskeleton; GO:0005488 binding; GO:0044877 macromolecular complex binding; GO:0003779 actin binding; GO:0005515 protein binding; GO:0005198 structural molecule activity; GO:0032403 protein complex binding;	K06271	TLN; talin	hsa04611 Platelet activation - Homo sapiens (human); hsa04015 Rap1 signaling pathway - Homo sapiens (human); hsa05166 HTLV-I infection - Homo sapiens (human); hsa04510 Focal adhesion - Homo sapiens (human);	IPR019748; IPR002558; IPR015224; IPR032425; IPR018979; IPR019749; IPR015009; IPR029071; IPR011993; IPR000299; IPR014352;	"FERM central domain; I/LWEQ domain; Talin, central; Talin, N-terminal F0 domain; FERM, N-terminal; Band 4.1 domain; Vinculin-binding site-containing domain; Ubiquitin-related domain; PH domain-like; FERM domain; FERM/acyl-CoA-binding protein, 3-helical bundle; "_x000D_
P02452	Collagen alpha-1(I) chain OS=Homo sapiens OX=9606 GN=COL1A1	COL1A1	0.792	0.000105	extracellular_x000D_	GO:0044700 single organism signaling; GO:0044085 cellular component biogenesis; GO:0030199 collagen fibril organization; GO:0043009 chordate embryonic development; GO:0009891 positive regulation of biosynthetic process; GO:0046683 response to organophosphorus; GO:0008152 metabolic process; GO:0065003 macromolecular complex assembly; GO:0060343 trabecula formation; GO:0090263 positive regulation o…	GO:0005584 collagen type I trimer; GO:0005783 endoplasmic reticulum; GO:0005615 extracellular space; GO:0098643 banded collagen fibril; GO:0044421 extracellular region part; GO:0031410 cytoplasmic vesicle; GO:0031982 vesicle; GO:0005737 cytoplasm; GO:0005583 fibrillar collagen trimer; GO:0032991 macromolecular complex; GO:0099512 supramolecular fiber; GO:0044424 intracellular part; GO:0099080 sup…	GO:0005201 extracellular matrix structural constituent; GO:0042802 identical protein binding; GO:0019838 growth factor binding; GO:0005488 binding; GO:0043167 ion binding; GO:0048407 platelet-derived growth factor binding; GO:0046872 metal ion binding; GO:0043169 cation binding; GO:0005515 protein binding; GO:0005198 structural molecule activity;	K06236	COL1A; collagen, type I, alpha	hsa04933 AGE-RAGE signaling pathway in diabetic complications - Homo sapiens (human); hsa05165 Human papillomavirus infection - Homo sapiens (human); hsa05146 Amoebiasis - Homo sapiens (human); hsa04151 PI3K-Akt signaling pathway - Homo sapiens (human); hsa04611 Platelet activation - Homo sapiens (human); hsa04510 Focal adhesion - Homo sapiens (human); hsa04512 ECM-receptor interaction - Homo sap…	IPR001007; IPR000885;	"VWFC domain; Fibrillar collagen, C-terminal; "_x000D_
P83916	Chromobox protein homolog 1 OS=Homo sapiens OX=9606 GN=CBX1	CBX1	0.792	0.00366	nucleus_x000D_	GO:0050794 regulation of cellular process; GO:0060255 regulation of macromolecule metabolic process; GO:0019219 regulation of nucleobase-containing compound metabolic process; GO:0048523 negative regulation of cellular process; GO:0031324 negative regulation of cellular metabolic process; GO:0048519 negative regulation of biological process; GO:0051253 negative regulation of RNA metabolic process…	GO:0000784 nuclear chromosome, telomeric region; GO:0000781 chromosome, telomeric region; GO:0001940 male pronucleus; GO:0044424 intracellular part; GO:0005623 cell; GO:0000792 heterochromatin; GO:0044422 organelle part; GO:0044427 chromosomal part; GO:0043228 non-membrane-bounded organelle; GO:0005856 cytoskeleton; GO:0031974 membrane-enclosed lumen; GO:0005654 nucleoplasm; GO:0070013 intracellu…	GO:0042802 identical protein binding; GO:0042803 protein homodimerization activity; GO:0005488 binding; GO:0046983 protein dimerization activity; GO:1990226 histone methyltransferase binding; GO:0005515 protein binding; GO:0003682 chromatin binding; GO:0019899 enzyme binding;	K11585			IPR017984; IPR008251; IPR023780; IPR016197; IPR000953;	Chromo domain subgroup; Chromo shadow domain; Chromo domain; Chromo domain-like; Chromo/chromo shadow domain; _x000D_
Q7Z7G0	Target of Nesh-SH3 OS=Homo sapiens OX=9606 GN=ABI3BP	ABI3BP	0.792	0.0054	extracellular_x000D_	GO:0016043 cellular component organization; GO:0050789 regulation of biological process; GO:0045785 positive regulation of cell adhesion; GO:0043062 extracellular structure organization; GO:0044763 single-organism cellular process; GO:0044699 single-organism process; GO:0030198 extracellular matrix organization; GO:0010810 regulation of cell-substrate adhesion; GO:0048518 positive regulation of b…	GO:0031012 extracellular matrix; GO:0005615 extracellular space; GO:0044421 extracellular region part; GO:0005614 interstitial matrix; GO:0005576 extracellular region; GO:0005578 proteinaceous extracellular matrix;	GO:0097367 carbohydrate derivative binding; GO:0005488 binding; GO:0043167 ion binding; GO:0044877 macromolecular complex binding; GO:0005515 protein binding; GO:0005518 collagen binding; GO:0043168 anion binding; GO:0008201 heparin binding; GO:0005539 glycosaminoglycan binding; GO:1901681 sulfur compound binding; GO:0032403 protein complex binding;				IPR013783; IPR003961;	Immunoglobulin-like fold; Fibronectin type III; _x000D_
Q9UHG3	Prenylcysteine oxidase 1 OS=Homo sapiens OX=9606 GN=PCYOX1	PCYOX1	0.792	0.00732	extracellular_x000D_	GO:0098661 inorganic anion transmembrane transport; GO:0051603 proteolysis involved in cellular protein catabolic process; GO:0044257 cellular protein catabolic process; GO:0034220 ion transmembrane transport; GO:0090662 ATP hydrolysis coupled transmembrane transport; GO:0044267 cellular protein metabolic process; GO:0044699 single-organism process; GO:0006821 chloride transport; GO:0044237 cellu…	GO:0016020 membrane; GO:0044421 extracellular region part; GO:0005615 extracellular space; GO:0031090 organelle membrane; GO:0071944 cell periphery; GO:0005737 cytoplasm; GO:0031982 vesicle; GO:0034358 plasma lipoprotein particle; GO:0034385 triglyceride-rich plasma lipoprotein particle; GO:0032991 macromolecular complex; GO:0044424 intracellular part; GO:0005623 cell; GO:0034361 very-low-density…	GO:0042625 ATPase coupled ion transmembrane transporter activity; GO:0008555 chloride-transporting ATPase activity; GO:0015399 primary active transmembrane transporter activity; GO:0022892 substrate-specific transporter activity; GO:0016817 hydrolase activity, acting on acid anhydrides; GO:0016787 hydrolase activity; GO:0015103 inorganic anion transmembrane transporter activity; GO:0022891 substr…	K05906	PCYOX1; prenylcysteine oxidase / farnesylcysteine lyase [EC:1.8.3.5 1.8.3.6]	hsa00900 Terpenoid backbone biosynthesis - Homo sapiens (human);	IPR010795; IPR023753;	Prenylcysteine lyase; FAD/NAD(P)-binding domain; _x000D_
P13674	Prolyl 4-hydroxylase subunit alpha-1 OS=Homo sapiens OX=9606 GN=P4HA1	P4HA1	0.793	0.038	endoplasmic reticulum_x000D_	GO:0016043 cellular component organization; GO:0030199 collagen fibril organization; GO:0044267 cellular protein metabolic process; GO:0044699 single-organism process; GO:0044237 cellular metabolic process; GO:0071704 organic substance metabolic process; GO:0008152 metabolic process; GO:0006520 cellular amino acid metabolic process; GO:0006575 cellular modified amino acid metabolic process; GO:00…	GO:0005788 endoplasmic reticulum lumen; GO:0043229 intracellular organelle; GO:0016020 membrane; GO:0005783 endoplasmic reticulum; GO:0005737 cytoplasm; GO:0044446 intracellular organelle part; GO:0032991 macromolecular complex; GO:0012505 endomembrane system; GO:0044424 intracellular part; GO:0005623 cell; GO:0005739 mitochondrion; GO:0044422 organelle part; GO:0043226 organelle; GO:0043231 intr…	GO:0019842 vitamin binding; GO:0005506 iron ion binding; GO:0031418 L-ascorbic acid binding; GO:0031543 peptidyl-proline dioxygenase activity; GO:0043167 ion binding; GO:0043177 organic acid binding; GO:0016705 oxidoreductase activity, acting on paired donors, with incorporation or reduction of molecular oxygen; GO:0005515 protein binding; GO:0016706 oxidoreductase activity, acting on paired dono…	K00472	P4HA; prolyl 4-hydroxylase [EC:1.14.11.2]	hsa01100 Metabolic pathways - Homo sapiens (human); hsa00330 Arginine and proline metabolism - Homo sapiens (human);	IPR006620; IPR013547; IPR005123; IPR011990; IPR013026;	"Prolyl 4-hydroxylase, alpha subunit; Prolyl 4-hydroxylase alpha-subunit, N-terminal; Oxoglutarate/iron-dependent dioxygenase; Tetratricopeptide-like helical domain; Tetratricopeptide repeat-containing domain; "_x000D_
P39059	Collagen alpha-1(XV) chain OS=Homo sapiens OX=9606 GN=COL15A1	COL15A1	0.793	0.0193	mitochondria_x000D_	GO:0050794 regulation of cellular process; GO:0044700 single organism signaling; GO:0072359 circulatory system development; GO:0044707 single-multicellular organism process; GO:0001568 blood vessel development; GO:0048869 cellular developmental process; GO:0044236 multicellular organism metabolic process; GO:0044699 single-organism process; GO:0050896 response to stimulus; GO:0071704 organic subs…	GO:0016020 membrane; GO:0005615 extracellular space; GO:0044421 extracellular region part; GO:0005783 endoplasmic reticulum; GO:0031982 vesicle; GO:0005737 cytoplasm; GO:0031224 intrinsic component of membrane; GO:0032991 macromolecular complex; GO:0044424 intracellular part; GO:0005623 cell; GO:0044420 extracellular matrix component; GO:0005581 collagen trimer; GO:0044422 organelle part; GO:0005…	GO:0005201 extracellular matrix structural constituent; GO:0005198 structural molecule activity;	K08135	COL15A; collagen, type XV, alpha	hsa04974 Protein digestion and absorption - Homo sapiens (human);	IPR010515; IPR016187; IPR001791; IPR013320; IPR016186;	Collagenase NC10/endostatin; C-type lectin fold; Laminin G domain; Concanavalin A-like lectin/glucanase domain; C-type lectin-like/link domain; _x000D_
Q96AQ6	Pre-B-cell leukemia transcription factor-interacting protein 1 OS=Homo sapiens OX=9606 GN=PBXIP1	PBXIP1	0.793	0.0106	plasma membrane_x000D_	GO:0050794 regulation of cellular process; GO:0044707 single-multicellular organism process; GO:0060255 regulation of macromolecule metabolic process; GO:0048869 cellular developmental process; GO:0019219 regulation of nucleobase-containing compound metabolic process; GO:0044699 single-organism process; GO:0048523 negative regulation of cellular process; GO:0031324 negative regulation of cellular…	GO:0043229 intracellular organelle; GO:0099513 polymeric cytoskeletal fiber; GO:0005874 microtubule; GO:0043232 intracellular non-membrane-bounded organelle; GO:0044430 cytoskeletal part; GO:0005737 cytoplasm; GO:0044446 intracellular organelle part; GO:0099512 supramolecular fiber; GO:0044424 intracellular part; GO:0005829 cytosol; GO:0099080 supramolecular complex; GO:0005623 cell; GO:0044422 o…	GO:0000989 transcription factor activity, transcription factor binding; GO:0005515 protein binding; GO:0003714 transcription corepressor activity; GO:0003712 transcription cofactor activity; GO:0000988 transcription factor activity, protein binding; GO:0005488 binding;
Q9P2E9	Ribosome-binding protein 1 OS=Homo sapiens OX=9606 GN=RRBP1	RRBP1	0.793	0.0171	endoplasmic reticulum_x000D_	GO:0001649 osteoblast differentiation; GO:0044707 single-multicellular organism process; GO:0006518 peptide metabolic process; GO:0048869 cellular developmental process; GO:0044267 cellular protein metabolic process; GO:0044699 single-organism process; GO:0009058 biosynthetic process; GO:1901566 organonitrogen compound biosynthetic process; GO:0044237 cellular metabolic process; GO:0015031 protei…	GO:0005840 ribosome; GO:0043229 intracellular organelle; GO:0016020 membrane; GO:0042175 nuclear outer membrane-endoplasmic reticulum membrane network; GO:0005783 endoplasmic reticulum; GO:0043232 intracellular non-membrane-bounded organelle; GO:0044446 intracellular organelle part; GO:0005737 cytoplasm; GO:0031224 intrinsic component of membrane; GO:0012505 endomembrane system; GO:0032991 macrom…	GO:0097159 organic cyclic compound binding; GO:1901363 heterocyclic compound binding; GO:0003723 RNA binding; GO:0060089 molecular transducer activity; GO:0004872 receptor activity; GO:0005488 binding; GO:0003676 nucleic acid binding;	K14000	RRBP1; ribosome-binding protein 1	hsa04141 Protein processing in endoplasmic reticulum - Homo sapiens (human);	IPR007794;	Ribosome receptor lysine/proline rich; _x000D_
P04066	Tissue alpha-L-fucosidase OS=Homo sapiens OX=9606 GN=FUCA1	FUCA1	0.794	0.0157	extracellular_x000D_	GO:0045321 leukocyte activation; GO:0002283 neutrophil activation involved in immune response; GO:0002252 immune effector process; GO:0006026 aminoglycan catabolic process; GO:0044699 single-organism process; GO:0016139 glycoside catabolic process; GO:0050896 response to stimulus; GO:0030203 glycosaminoglycan metabolic process; GO:0051234 establishment of localization; GO:0071704 organic substanc…	GO:0034774 secretory granule lumen; GO:0044421 extracellular region part; GO:0031410 cytoplasmic vesicle; GO:0005737 cytoplasm; GO:0031982 vesicle; GO:0044433 cytoplasmic vesicle part; GO:0044424 intracellular part; GO:0035578 azurophil granule lumen; GO:0005623 cell; GO:0044422 organelle part; GO:0005775 vacuolar lumen; GO:0031974 membrane-enclosed lumen; GO:0070062 extracellular exosome; GO:003…	GO:0004553 hydrolase activity, hydrolyzing O-glycosyl compounds; GO:0016787 hydrolase activity; GO:0003824 catalytic activity; GO:0015928 fucosidase activity; GO:0004560 alpha-L-fucosidase activity; GO:0016798 hydrolase activity, acting on glycosyl bonds;	K01206	FUCA; alpha-L-fucosidase [EC:3.2.1.51]	hsa04142 Lysosome - Homo sapiens (human); hsa00511 Other glycan degradation - Homo sapiens (human);	IPR013780; IPR017853; IPR031919; IPR013781;	"Glycosyl hydrolase, all-beta; Glycoside hydrolase superfamily; Alpha-L-fucosidase, C-terminal; Glycoside hydrolase, catalytic domain; "_x000D_
Q13425	Beta-2-syntrophin OS=Homo sapiens OX=9606 GN=SNTB2	SNTB2	0.794	0.00642	mitochondria_x000D_		GO:0030658 transport vesicle membrane; GO:0016020 membrane; GO:0044421 extracellular region part; GO:0005874 microtubule; GO:0031090 organelle membrane; GO:0031410 cytoplasmic vesicle; GO:0071944 cell periphery; GO:0098796 membrane protein complex; GO:0030054 cell junction; GO:0031982 vesicle; GO:0005737 cytoplasm; GO:0044433 cytoplasmic vesicle part; GO:0032991 macromolecular complex; GO:0099512…	GO:0097159 organic cyclic compound binding; GO:1901363 heterocyclic compound binding; GO:0003723 RNA binding; GO:0008092 cytoskeletal protein binding; GO:0005488 binding; GO:0003676 nucleic acid binding; GO:0003779 actin binding; GO:0005515 protein binding; GO:0005198 structural molecule activity; GO:0005516 calmodulin binding;				IPR011993; IPR001478; IPR001849;	PH domain-like; PDZ domain; Pleckstrin homology domain; _x000D_
Q8NDA8	Maestro heat-like repeat-containing protein family member 1 OS=Homo sapiens OX=9606 GN=MROH1	MROH1	0.794	0.0387	plasma membrane_x000D_			GO:0005515 protein binding; GO:0005488 binding;				IPR011989; IPR016024;	Armadillo-like helical; Armadillo-type fold; _x000D_
Q9UBX5	Fibulin-5 OS=Homo sapiens OX=9606 GN=FBLN5	FBLN5	0.795	0.00366	extracellular_x000D_	GO:0050794 regulation of cellular process; GO:0044085 cellular component biogenesis; GO:0016043 cellular component organization; GO:0040008 regulation of growth; GO:0048251 elastic fiber assembly; GO:0044699 single-organism process; GO:0080134 regulation of response to stress; GO:0051234 establishment of localization; GO:0001558 regulation of cell growth; GO:0022610 biological adhesion; GO:190257…	GO:0070062 extracellular exosome; GO:0043226 organelle; GO:0031012 extracellular matrix; GO:0005615 extracellular space; GO:0044421 extracellular region part; GO:0031982 vesicle; GO:1903561 extracellular vesicle; GO:0005578 proteinaceous extracellular matrix; GO:0071953 elastic fiber; GO:0043227 membrane-bounded organelle; GO:0005576 extracellular region; GO:0044420 extracellular matrix component…	GO:0005102 receptor binding; GO:0043167 ion binding; GO:0046983 protein dimerization activity; GO:0044877 macromolecular complex binding; GO:0005515 protein binding; GO:0005178 integrin binding; GO:0050839 cell adhesion molecule binding; GO:0042802 identical protein binding; GO:0005488 binding; GO:0042803 protein homodimerization activity; GO:0046872 metal ion binding; GO:0043169 cation binding; …	K17340			IPR026823; IPR001881; IPR000742; IPR009030;	Complement Clr-like EGF domain; EGF-like calcium-binding domain; EGF-like domain; Growth factor receptor cysteine-rich domain; _x000D_
P55083	Microfibril-associated glycoprotein 4 OS=Homo sapiens OX=9606 GN=MFAP4	MFAP4	0.796	0.000738	extracellular_x000D_	GO:0044085 cellular component biogenesis; GO:0016043 cellular component organization; GO:0044246 regulation of multicellular organismal metabolic process; GO:0060255 regulation of macromolecule metabolic process; GO:0048251 elastic fiber assembly; GO:0009628 response to abiotic stimulus; GO:0034644 cellular response to UV; GO:0044699 single-organism process; GO:0050896 response to stimulus; GO:00…	GO:0005615 extracellular space; GO:0044421 extracellular region part; GO:0031982 vesicle; GO:0099512 supramolecular fiber; GO:0071953 elastic fiber; GO:0099080 supramolecular complex; GO:0001527 microfibril; GO:0044420 extracellular matrix component; GO:0005576 extracellular region; GO:0099081 supramolecular polymer; GO:0043226 organelle; GO:0070062 extracellular exosome; GO:0031012 extracellular…	GO:0005515 protein binding; GO:0005488 binding;				IPR002181; IPR014716; IPR014715;	"Fibrinogen, alpha/beta/gamma chain, C-terminal globular domain; Fibrinogen, alpha/beta/gamma chain, C-terminal globular, subdomain 1; Fibrinogen, alpha/beta/gamma chain, C-terminal globular, subdomain 2; "_x000D_
P46020	Phosphorylase b kinase regulatory subunit alpha, skeletal muscle isoform OS=Homo sapiens OX=9606 GN=PHKA1	PHKA1	0.797	0.0105	nucleus_x000D_	GO:0016310 phosphorylation; GO:0044275 cellular carbohydrate catabolic process; GO:0044042 glucan metabolic process; GO:0044267 cellular protein metabolic process; GO:0044699 single-organism process; GO:0006112 energy reserve metabolic process; GO:0044237 cellular metabolic process; GO:0006796 phosphate-containing compound metabolic process; GO:0044264 cellular polysaccharide metabolic process; G…	GO:0016020 membrane; GO:0061695 transferase complex, transferring phosphorus-containing groups; GO:0071944 cell periphery; GO:0005737 cytoplasm; GO:0032991 macromolecular complex; GO:0044424 intracellular part; GO:1990234 transferase complex; GO:1902554 serine/threonine protein kinase complex; GO:0005829 cytosol; GO:0005623 cell; GO:1902911 protein kinase complex; GO:0005886 plasma membrane; GO:0…	GO:0004689 phosphorylase kinase activity; GO:0016301 kinase activity; GO:0016773 phosphotransferase activity, alcohol group as acceptor; GO:0003824 catalytic activity; GO:0005488 binding; GO:0005515 protein binding; GO:0004674 protein serine/threonine kinase activity; GO:0004672 protein kinase activity; GO:0004683 calmodulin-dependent protein kinase activity; GO:0005516 calmodulin binding; GO:001…	K07190	PHKA_B; phosphorylase kinase alpha/beta subunit	hsa04922 Glucagon signaling pathway - Homo sapiens (human); hsa04910 Insulin signaling pathway - Homo sapiens (human); hsa04020 Calcium signaling pathway - Homo sapiens (human);	IPR012341; IPR008928;	Six-hairpin glycosidase; Six-hairpin glycosidase-like; _x000D_
Q08345	Epithelial discoidin domain-containing receptor 1 OS=Homo sapiens OX=9606 GN=DDR1	DDR1	0.797	0.0125	extracellular_x000D_	GO:0044700 single organism signaling; GO:0065008 regulation of biological quality; GO:0048732 gland development; GO:0007166 cell surface receptor signaling pathway; GO:0022414 reproductive process; GO:0007566 embryo implantation; GO:0018212 peptidyl-tyrosine modification; GO:0032989 cellular component morphogenesis; GO:0044237 cellular metabolic process; GO:0008285 negative regulation of cell pro…	GO:0016020 membrane; GO:0031226 intrinsic component of plasma membrane; GO:0005615 extracellular space; GO:0044421 extracellular region part; GO:0071944 cell periphery; GO:0031982 vesicle; GO:0043235 receptor complex; GO:0032991 macromolecular complex; GO:0031224 intrinsic component of membrane; GO:0005887 integral component of plasma membrane; GO:0005623 cell; GO:0016021 integral component of me…	GO:1901265 nucleoside phosphate binding; GO:0016773 phosphotransferase activity, alcohol group as acceptor; GO:0004713 protein tyrosine kinase activity; GO:0005515 protein binding; GO:0004672 protein kinase activity; GO:0004888 transmembrane signaling receptor activity; GO:0004871 signal transducer activity; GO:0004714 transmembrane receptor protein tyrosine kinase activity; GO:1901363 heterocycl…	K05124			IPR000421; IPR000719; IPR020635; IPR001245; IPR011009; IPR008979;	"Coagulation factor 5/8 C-terminal domain; Protein kinase domain; Tyrosine-protein kinase, catalytic domain; Serine-threonine/tyrosine-protein kinase catalytic domain; Protein kinase-like domain; Galactose-binding domain-like; "_x000D_
Q9NZM1	Myoferlin OS=Homo sapiens OX=9606 GN=MYOF	MYOF	0.798	0.000225	peroxisome_x000D_	GO:0050794 regulation of cellular process; GO:0033554 cellular response to stress; GO:0016043 cellular component organization; GO:0014902 myotube differentiation; GO:0003012 muscle system process; GO:0010256 endomembrane system organization; GO:0009628 response to abiotic stimulus; GO:0048869 cellular developmental process; GO:0023051 regulation of signaling; GO:0001778 plasma membrane repair; GO…	GO:0016020 membrane; GO:0044421 extracellular region part; GO:0031090 organelle membrane; GO:0031410 cytoplasmic vesicle; GO:0098857 membrane microdomain; GO:0071944 cell periphery; GO:0005737 cytoplasm; GO:0031982 vesicle; GO:0044433 cytoplasmic vesicle part; GO:0031224 intrinsic component of membrane; GO:0044424 intracellular part; GO:0005623 cell; GO:0044422 organelle part; GO:0070062 extracel…	GO:0008289 lipid binding; GO:0043168 anion binding; GO:0005515 protein binding; GO:0005488 binding; GO:0005543 phospholipid binding; GO:0043167 ion binding;				IPR012561; IPR006614; IPR012968; IPR012560; IPR032362; IPR000008;	"Ferlin B-domain; Peroxin/Ferlin domain; FerIin domain; Ferlin A-domain; Ferlin, C-terminal domain; C2 domain; "_x000D_
P21291	Cysteine and glycine-rich protein 1 OS=Homo sapiens OX=9606 GN=CSRP1	CSRP1	0.799	0.000175	nucleus_x000D_	GO:0044707 single-multicellular organism process; GO:0065008 regulation of biological quality; GO:0007596 blood coagulation; GO:0050878 regulation of body fluid levels; GO:0006950 response to stress; GO:0030168 platelet activation; GO:0044763 single-organism cellular process; GO:0098609 cell-cell adhesion; GO:0044699 single-organism process; GO:0050896 response to stimulus; GO:0034109 homotypic c…	GO:0043229 intracellular organelle; GO:0044421 extracellular region part; GO:0030054 cell junction; GO:0031982 vesicle; GO:0070161 anchoring junction; GO:0044424 intracellular part; GO:0005623 cell; GO:0005576 extracellular region; GO:0043226 organelle; GO:0070062 extracellular exosome; GO:0043231 intracellular membrane-bounded organelle; GO:0005634 nucleus; GO:0005925 focal adhesion; GO:0005622 …	GO:0097159 organic cyclic compound binding; GO:1901363 heterocyclic compound binding; GO:0003723 RNA binding; GO:0046914 transition metal ion binding; GO:0005488 binding; GO:0003676 nucleic acid binding; GO:0043167 ion binding; GO:0043169 cation binding; GO:0046872 metal ion binding; GO:0008270 zinc ion binding;	K09377			IPR001781;	"Zinc finger, LIM-type; "_x000D_
Q99536	Synaptic vesicle membrane protein VAT-1 homolog OS=Homo sapiens OX=9606 GN=VAT1	VAT1	0.799	0.000856	cytoplasm_x000D_	GO:0050794 regulation of cellular process; GO:0051093 negative regulation of developmental process; GO:0045321 leukocyte activation; GO:0002283 neutrophil activation involved in immune response; GO:0002252 immune effector process; GO:0051129 negative regulation of cellular component organization; GO:0044699 single-organism process; GO:0048523 negative regulation of cellular process; GO:0048519 ne…	GO:0034774 secretory granule lumen; GO:0016020 membrane; GO:0019867 outer membrane; GO:0044421 extracellular region part; GO:0031410 cytoplasmic vesicle; GO:0031090 organelle membrane; GO:0005737 cytoplasm; GO:0031982 vesicle; GO:0044433 cytoplasmic vesicle part; GO:0031224 intrinsic component of membrane; GO:0044424 intracellular part; GO:0035578 azurophil granule lumen; GO:0005623 cell; GO:0044…	GO:0046914 transition metal ion binding; GO:0003824 catalytic activity; GO:0005488 binding; GO:0043167 ion binding; GO:0046872 metal ion binding; GO:0043169 cation binding; GO:0008270 zinc ion binding; GO:0016491 oxidoreductase activity;				IPR011032; IPR020843; IPR016040; IPR013154; IPR013149;	"GroES-like; Polyketide synthase, enoylreductase domain; NAD(P)-binding domain; Alcohol dehydrogenase, N-terminal; Alcohol dehydrogenase, C-terminal; "_x000D_
Q9NVD7	Alpha-parvin OS=Homo sapiens OX=9606 GN=PARVA	PARVA	0.799	0.000896	cyto_nucl_x000D_	GO:0044085 cellular component biogenesis; GO:0030048 actin filament-based movement; GO:0003148 outflow tract septum morphogenesis; GO:0065008 regulation of biological quality; GO:0070252 actin-mediated cell contraction; GO:0051674 localization of cell; GO:0001568 blood vessel development; GO:0048869 cellular developmental process; GO:0032989 cellular component morphogenesis; GO:0060271 cilium ass…	GO:0043229 intracellular organelle; GO:0016020 membrane; GO:0043232 intracellular non-membrane-bounded organelle; GO:0071944 cell periphery; GO:0030054 cell junction; GO:0030016 myofibril; GO:0005737 cytoplasm; GO:0070161 anchoring junction; GO:0099512 supramolecular fiber; GO:0044424 intracellular part; GO:0030018 Z disc; GO:0005829 cytosol; GO:0099080 supramolecular complex; GO:0005623 cell; GO…	GO:0003779 actin binding; GO:0050839 cell adhesion molecule binding; GO:0005515 protein binding; GO:0008092 cytoskeletal protein binding; GO:0005488 binding; GO:0045296 cadherin binding;	K06275	PARV; parvin	hsa04510 Focal adhesion - Homo sapiens (human);	IPR001715;	Calponin homology domain; _x000D_
O95777	U6 snRNA-associated Sm-like protein LSm8 OS=Homo sapiens OX=9606 GN=LSM8	LSM8	0.8	0.0249	cytoplasm_x000D_	GO:0006396 RNA processing; GO:0006725 cellular aromatic compound metabolic process; GO:1901360 organic cyclic compound metabolic process; GO:0006807 nitrogen compound metabolic process; GO:0044238 primary metabolic process; GO:0044237 cellular metabolic process; GO:0071704 organic substance metabolic process; GO:0006397 mRNA processing; GO:0016070 RNA metabolic process; GO:0000398 mRNA splicing, …	GO:0043229 intracellular organelle; GO:0044446 intracellular organelle part; GO:0046540 U4/U6 x U5 tri-snRNP complex; GO:0032991 macromolecular complex; GO:0031981 nuclear lumen; GO:0044424 intracellular part; GO:0005681 spliceosomal complex; GO:0005623 cell; GO:0044422 organelle part; GO:0097525 spliceosomal snRNP complex; GO:0097526 spliceosomal tri-snRNP complex; GO:0043226 organelle; GO:00432…	GO:0097159 organic cyclic compound binding; GO:1901363 heterocyclic compound binding; GO:0003723 RNA binding; GO:0017070 U6 snRNA binding; GO:0005488 binding; GO:0003676 nucleic acid binding; GO:0005515 protein binding; GO:0017069 snRNA binding;	K12627	LSM8; U6 snRNA-associated Sm-like protein LSm8	hsa03018 RNA degradation - Homo sapiens (human); hsa03040 Spliceosome - Homo sapiens (human);	IPR001163; IPR034103; IPR010920;	"LSM domain, eukaryotic/archaea-type; Sm-like protein Lsm8; LSM domain; "_x000D_
[truncated: 1,560 more rows]

## Sheet: venn diagram
2 common elements in "皮肤-1.3up" and "PBMC-1.3down":						199 elements included exclusively in "皮肤-1.3down":
HLA-A						TMEM164
STMN1						GSTT1
						FADS2
1 common element in "皮肤-1.3down" and "PBMC-1.3down":						TMEM56
TK2						ADA
						PM20D1
8 common elements in "PBMC-1.3up" and "皮肤-1.3down":						FABP7
FASN						SRD5A1
GPD1L						PI16
SPTBN1						PDXK
LMNA						CD34
ACSL1						MGST1
ACADM						FRMPD1
MAOB						PLIN4
HIST1H4A						COL14A1
						PCOLCE
272 elements included exclusively in "皮肤-1.3up":						SERPINF1
EIF1						DCD
SARNP						RCN3
SULT2B1						ACSS2
ARFGAP2						VASN
MRPL40						CES1
PSME1						CALB2
CSNK1A1						NQO1
BOLA2						FABP4
GALK2						ALDH1L2
EEF1D						SFRP2
MRPS21						ATP1B1
RNASE7						ALOX15B
RAB3A						TSPAN8
ZFP36L2						MFAP2
SERPINB8						COLEC12
RAB27A						SMTN
HLA-DPA1						MRC2
IPO4						CTHRC1
IGLV3-10						FKBP10
RPL28						ALOX15
HSP90AB2P						DHDDS
ADCY7						ISYNA1
TRMT112						CLEC3B
HMGB1						GPD1
RPS8						HSPA12B
SLC2A1						AHDC1
APOC4						FBP1
MYBBP1A						MGLL
RBM39						NCALD
XPO5						LARS2
IL18						HMGCS1
ESRP1						LRRC17
U2AF1L5						SERPINH1
UBE2D3						AQP5
NSUN2						BAG2
PLRG1						HSD3B2
TXLNA						TUSC5
VIRMA						PIP
SFN						EPCAM
SERPINB1						COX7A1
IGHV1-69						FARP1
RPS21						CCDC80
STAP2						CTSG
PTMA						CPQ
GBP2						PLCB4
RPL22						TPSAB1
HEXIM1						S100A13
UGT1A8						MXRA7
PA2G4						MRAS
CIAPIN1						MATN4
SLC4A1						IGLV3-19
ACOT7						AKR1D1
NPM1						DCN
CTSS						CRABP1
EEF1B2						AGPAT3
EIF2S2						APMAP
TAP2						EIF4A2
DSC3						MUC1
EIF3M						CNTN1
TXNDC12						DES
CASP14						PDIA5
[truncated: 684 more rows]
